# Supplementary material for: Integrative Analyses of mRNA Expression Profile Reveal the Involvement of IGF2BP1 in Chicken Adipogenesis
Source: Int J Mol Sci. 2019 Jun 14;20(12):2923. doi: 10.3390/ijms20122923 (PMC6627201; doi:10.3390/ijms20122923)
Supplement: Supplementary file 1 [file ijms-20-02923-s001.zip]

Archive with 4 entries (4 files):
- ijms-499619-supplementary/supplementary file 1.xls
- ijms-499619-supplementary/supplementary file 2.xls
- ijms-499619-supplementary/supplementary file 3.txt
- ijms-499619-supplementary/supplementary file 4.docx
