# Supplementary material for: Integrative Analyses of mRNA Expression Profile Reveal the Involvement of IGF2BP1 in Chicken Adipogenesis
Source: Int J Mol Sci. 2019 Jun 14;20(12):2923. doi: 10.3390/ijms20122923 (PMC6627201; doi:10.3390/ijms20122923)
Supplement: Supplementary file 1 [file ijms-20-02923-s001.zip › ijms-499619-supplementary/supplementary file 1.xls]

## Sheet: HD_fat-VS-ND_fat.DEGseq_Method.
GeneID	Length	HFD_fat-Expression	ND_fat-Expression	log2Ratio(ND_fat/HD_fat)	q-value(Storey et al. 2003)	Up-Down-Regulation(ND_fat/HD_fat)	p-value	Symbol	Cellular Component	Molecular Function	Biological Process	Kegg Orthology	Nr Description
396197	2081	2365	111064	5.56099	0	Up	0	ALB	GO:0070062//extracellular exosome;GO:0005634//nucleus;GO:0005783//endoplasmic reticulum;GO:0072562//blood microparticle;GO:0043209//myelin sheath;GO:0060417//yolk;GO:0043234//protein complex;GO:0005794//Golgi apparatus	GO:0003677//DNA binding;GO:0015643//toxic substance binding;GO:0051087//chaperone binding;GO:0019825//oxygen binding;GO:0046872//metal ion binding;GO:0008144//drug binding;GO:0005504//fatty acid binding;GO:0030170//pyridoxal phosphate binding;GO:0036094//small molecule binding	GO:0006810//transport;GO:0009267//cellular response to starvation;GO:0001895//retina homeostasis;GO:0043066//negative regulation of apoptotic process;GO:0009615//response to virus;GO:0033189//response to vitamin A;GO:0051659//maintenance of mitochondrion location;GO:0019836//hemolysis by symbiont of host erythrocytes	K16141//serum albumin	gi|766944282|ref|NP_990592.2|//serum albumin precursor [Gallus gallus]
416928	959	488	57374	6.88495	0	Up	0	IGLL1	NA	NA	NA	K06554//immunoglobulin lambda-like polypeptide 1	gi|971420846|ref|XP_015130804.1|//PREDICTED: Ig lambda chain V-1 region isoform X5 [Gallus gallus];gi|971420842|ref|XP_015130802.1|//PREDICTED: Ig lambda chain V-1 region isoform X3 [Gallus gallus];gi|971420844|ref|XP_015130803.1|//PREDICTED: Ig lambda chain V-1 region isoform X4 [Gallus gallus];gi|971420838|ref|XP_015130800.1|//PREDICTED: Ig lambda chain V-1 region isoform X1 [Gallus gallus];gi|…
396536	980	36645	102788	1.49557	0	Up	0	APOA1	GO:0070062//extracellular exosome;GO:0072562//blood microparticle;GO:0030139//endocytic vesicle;GO:0042627//chylomicron;GO:0034361//very-low-density lipoprotein particle;GO:0034366//spherical high-density lipoprotein particle	GO:0001540//amyloid-beta binding;GO:0031210//phosphatidylcholine binding;GO:0015485//cholesterol binding;GO:0042802//identical protein binding;GO:0070653//high-density lipoprotein particle receptor binding;GO:0017127//cholesterol transporter activity;GO:0008035//high-density lipoprotein particle binding;GO:0005543//phospholipid binding;GO:0034191//apolipoprotein A-I receptor binding;GO:0060228//p…	GO:0010804//negative regulation of tumor necrosis factor-mediated signaling pathway;GO:0050713//negative regulation of interleukin-1 beta secretion;GO:0043534//blood vessel endothelial cell migration;GO:0033344//cholesterol efflux;GO:0050728//negative regulation of inflammatory response;GO:0045445//myoblast differentiation;GO:0070328//triglyceride homeostasis;GO:0051346//negative regulation of hy…	K08757//apolipoprotein A-I	gi|45382961|ref|NP_990856.1|//apolipoprotein A-I preproprotein [Gallus gallus];gi|971431348|ref|XP_015153457.1|//PREDICTED: apolipoprotein A-I isoform X1 [Gallus gallus]
421309	2394	70481	26430	-1.40748	0	Down	0	DGAT2	NA	NA	NA	K11160//diacylglycerol O-acyltransferase 2 [EC:2.3.1.20 2.3.1.75]	gi|363729550|ref|XP_419374.3|//PREDICTED: diacylglycerol O-acyltransferase 2 [Gallus gallus]
107051274	1705	54	22557	8.71398	0	Up	0	LOC107051274	NA	NA	NA	NA	gi|971451667|ref|XP_015130394.1|//PREDICTED: collagen alpha-2(IV) chain-like [Gallus gallus]
396241	2376	14087	47691	1.76693	0	Up	0	TF	GO:0031012//extracellular matrix;GO:0005615//extracellular space	GO:0046872//metal ion binding	GO:0055072//iron ion homeostasis;GO:0006953//acute-phase response;GO:0032496//response to lipopolysaccharide;GO:0006811//ion transport	K14736//transferrin	gi|45385813|ref|NP_990635.1|//ovotransferrin precursor [Gallus gallus]
416235	1606	434	12481	4.85348	0	Up	0	SPINK5	GO:0043234//protein complex;GO:0005576//extracellular region	GO:0002020//protease binding;GO:0004867//serine-type endopeptidase inhibitor activity;GO:0019870//potassium channel inhibitor activity	GO:0010951//negative regulation of endopeptidase activity	K06254//agrin	gi|762068625|ref|NP_001025783.2|//ovoinhibitor precursor [Gallus gallus];gi|971417773|ref|XP_015149248.1|//PREDICTED: ovoinhibitor isoform X1 [Gallus gallus]
414343	693	164	9653	5.88679	0	Up	0	AvBD9	GO:0005576//extracellular region	NA	GO:0050832//defense response to fungus;GO:0050829//defense response to Gram-negative bacterium;GO:0031640//killing of cells of other organism	NA	gi|48675889|ref|NP_001001611.1|//gallinacin-9 preproprotein [Gallus gallus]
374117	1889	343.31	8784.52	4.68496	0	Up	0	IGJ	GO:0070062//extracellular exosome;GO:0071756//pentameric IgM immunoglobulin complex;GO:0072562//blood microparticle;GO:0071748//monomeric IgA immunoglobulin complex;GO:0071752//secretory dimeric IgA immunoglobulin complex	GO:0003697//single-stranded DNA binding;GO:0031210//phosphatidylcholine binding;GO:0034987//immunoglobulin receptor binding;GO:0019862//IgA binding;GO:0042834//peptidoglycan binding;GO:0042803//protein homodimerization activity	GO:0032461//positive regulation of protein oligomerization;GO:0003094//glomerular filtration;GO:0060267//positive regulation of respiratory burst;GO:0001895//retina homeostasis;GO:0019731//antibacterial humoral response;GO:0045087//innate immune response;GO:0002250//adaptive immune response	NA	gi|46049078|ref|NP_989594.1|//immunoglobulin J chain precursor [Gallus gallus]
100859797	6499	37032	17613	-1.06455	0	Down	0	ACKR4	NA	NA	NA	K04186//C-C chemokine receptor-like 1	gi|513169317|ref|XP_003640769.2|//PREDICTED: atypical chemokine receptor 4 [Gallus gallus]
396307	3068	131	6020	5.52971	0	Up	0	FGA	GO:0070062//extracellular exosome;GO:0005577//fibrinogen complex;GO:0072562//blood microparticle;GO:0005938//cell cortex;GO:0009897//external side of plasma membrane;GO:0031091//platelet alpha granule	GO:0046872//metal ion binding;GO:0050839//cell adhesion molecule binding;GO:0030674//protein binding, bridging;GO:0005102//receptor binding;GO:0005198//structural molecule activity	GO:0045921//positive regulation of exocytosis;GO:0072377//blood coagulation, common pathway;GO:0045907//positive regulation of vasoconstriction;GO:0043152//induction of bacterial agglutination;GO:1902042//negative regulation of extrinsic apoptotic signaling pathway via death domain receptors;GO:0090277//positive regulation of peptide hormone secretion;GO:0042730//fibrinolysis;GO:0034116//positive…	K03903//fibrinogen alpha chain	gi|429484490|ref|NP_001258840.1|//fibrinogen alpha chain isoform 1 precursor [Gallus gallus];gi|429484492|ref|NP_990687.2|//fibrinogen alpha chain isoform 2 precursor [Gallus gallus]
770547	1435	16874.1	5202.78	-1.68988	0	Down	0	GIF	NA	NA	NA	K14615//gastric intrinsic factor	gi|971442982|ref|XP_001233885.3|//PREDICTED: gastric intrinsic factor [Gallus gallus]
100859304	2386	98.17	4929.49	5.65759	0	Up	0	LOC100859304	NA	NA	NA	K19364//magnesium transporter NIPA1	gi|30313561|gb|AAN38982.1|//envelope protein [Gallus gallus]
373926	1839	134	4968	5.21994	0	Up	0	FGB	GO:0070062//extracellular exosome;GO:0005577//fibrinogen complex;GO:0072562//blood microparticle;GO:0005938//cell cortex;GO:0009897//external side of plasma membrane;GO:0031091//platelet alpha granule	GO:0046872//metal ion binding;GO:0050839//cell adhesion molecule binding;GO:0030674//protein binding, bridging;GO:0005102//receptor binding;GO:0005198//structural molecule activity;GO:0051087//chaperone binding	GO:0045921//positive regulation of exocytosis;GO:0045907//positive regulation of vasoconstriction;GO:0043152//induction of bacterial agglutination;GO:1902042//negative regulation of extrinsic apoptotic signaling pathway via death domain receptors;GO:0072378//blood coagulation, fibrin clot formation;GO:0090277//positive regulation of peptide hormone secretion;GO:0042730//fibrinolysis;GO:0034116//p…	K03904//fibrinogen beta chain	gi|267844833|ref|NP_001161155.1|//fibrinogen beta chain precursor [Gallus gallus]
396370	5026	2564.84	10578.7	2.0518	0	Up	0	C3	GO:0070062//extracellular exosome;GO:0072562//blood microparticle	GO:0004252//serine-type endopeptidase activity;GO:0004866//endopeptidase inhibitor activity;GO:0031715//C5L2 anaphylatoxin chemotactic receptor binding	GO:0010951//negative regulation of endopeptidase activity;GO:0010575//positive regulation of vascular endothelial growth factor production;GO:0006957//complement activation, alternative pathway;GO:0010884//positive regulation of lipid storage;GO:0010828//positive regulation of glucose transport;GO:0001970//positive regulation of activation of membrane attack complex;GO:0045745//positive regulatio…	K03990//complement component 3	gi|45382303|ref|NP_990736.1|//complement C3 precursor [Gallus gallus]
424956	1417	81	4531	5.81335	0	Up	0	AHSG	NA	NA	NA	K03898//kininogen	gi|50752381|ref|XP_422764.1|//PREDICTED: alpha-2-HS-glycoprotein [Gallus gallus]
395935	1620	717.39	5962.55	3.06268	0	Up	0	VTN	GO:0070062//extracellular exosome;GO:0072562//blood microparticle;GO:0005578//proteinaceous extracellular matrix	GO:0005044//scavenger receptor activity;GO:0005178//integrin binding;GO:0030247//polysaccharide binding;GO:0050840//extracellular matrix binding	GO:0050731//positive regulation of peptidyl-tyrosine phosphorylation;GO:0010951//negative regulation of endopeptidase activity;GO:0048709//oligodendrocyte differentiation;GO:0035987//endodermal cell differentiation;GO:0033627//cell adhesion mediated by integrin;GO:0032092//positive regulation of protein binding;GO:0061302//smooth muscle cell-matrix adhesion;GO:0030198//extracellular matrix organi…	K06251//vitronectin	gi|46048795|ref|NP_990392.1|//vitronectin precursor [Gallus gallus]
395837	1594	89	4289	5.59827	0	Up	0	FGG	GO:0005577//fibrinogen complex	GO:0046872//metal ion binding;GO:0030674//protein binding, bridging;GO:0005102//receptor binding	GO:0051258//protein polymerization;GO:0007165//signal transduction;GO:0030168//platelet activation	K03905//fibrinogen gamma chain	gi|766944255|ref|NP_990320.2|//fibrinogen gamma chain precursor [Gallus gallus]
419076	1449	1608	7924	2.30854	0	Up	0	HPX	NA	NA	NA	K18977//hemopexin [EC:3.2.1.35]	gi|971378941|ref|XP_015136422.1|//PREDICTED: hemopexin [Gallus gallus]
100858842	534	171	4346	4.6752	0	Up	0	APOA2	NA	NA	NA	K08758//apolipoprotein A-II	gi|971445460|ref|XP_003643462.2|//PREDICTED: apolipoprotein A-II [Gallus gallus]
100859721	413	133	4234	5.0001	0	Up	0	APOC3	NA	NA	NA	K08759//apolipoprotein C-III	gi|693073388|ref|NP_001289056.1|//apolipoprotein C-III precursor [Gallus gallus]
421534	1395	8311.52	1832.48	-2.17373	0	Down	0	ACTA1	GO:0070062//extracellular exosome;GO:0072562//blood microparticle;GO:0030027//lamellipodium;GO:0030175//filopodium;GO:0005884//actin filament;GO:0005865//striated muscle thin filament;GO:0001725//stress fiber;GO:0044297//cell body;GO:0005829//cytosol;GO:0043234//protein complex	GO:0043531//ADP binding;GO:0005524//ATP binding;GO:0042802//identical protein binding;GO:0017022//myosin binding;GO:0005200//structural constituent of cytoskeleton;GO:0048306//calcium-dependent protein binding	GO:0009612//response to mechanical stimulus;GO:0009991//response to extracellular stimulus;GO:0030049//muscle filament sliding;GO:0010226//response to lithium ion;GO:0010628//positive regulation of gene expression;GO:0016049//cell growth;GO:0048741//skeletal muscle fiber development;GO:0043503//skeletal muscle fiber adaptation;GO:0090131//mesenchyme migration;GO:0048545//response to steroid hormo…	K10354//actin, alpha skeletal muscle	gi|4501881|ref|NP_001091.1|//actin, alpha skeletal muscle [Homo sapiens];gi|971387708|ref|XP_015139542.1|//PREDICTED: actin, alpha skeletal muscle isoform X1 [Gallus gallus]
428310	993	5167.29	14103.5	1.45615	0	Up	0	HSP25	NA	NA	NA	K06062//histone acetyltransferase [EC:2.3.1.48];K09547//heat shock protein beta-9;K09545//heat shock protein beta-6;K09542//crystallin, alpha B	gi|770478845|ref|NP_001010842.2|//heat shock protein beta-9 [Gallus gallus]
417540	861	286	4430	3.9608	0	Up	0	PSPH	NA	GO:0000287//magnesium ion binding;GO:0004647//phosphoserine phosphatase activity;GO:0005509//calcium ion binding;GO:0042803//protein homodimerization activity	GO:0006564//L-serine biosynthetic process;GO:0016311//dephosphorylation	K01079//phosphoserine phosphatase [EC:3.1.3.3]	gi|971425766|ref|XP_015151216.1|//PREDICTED: phosphoserine phosphatase isoform X1 [Gallus gallus];gi|514707717|ref|XP_005010718.1|//PREDICTED: phosphoserine phosphatase isoform X1 [Anas platyrhynchos]
107050180	613	125	3080	4.63051	0	Up	0	LOC107050180	NA	NA	NA	NA	gi|971449382|ref|XP_015129455.1|//PREDICTED: uncharacterized protein LOC107050180 [Gallus gallus]
395345	512	85	2924	5.11192	0	Up	0	LBFABP	GO:0005737//cytoplasm	GO:0005504//fatty acid binding;GO:0005215//transporter activity	GO:0006810//transport	K08755//fatty acid-binding protein 6, ileal (gastrotropin)	gi|45382869|ref|NP_989965.1|//fatty acid-binding protein, liver [Gallus gallus]
107052568	2530	8381.13	2656.14	-1.65023	0	Down	0	LOC107052568	NA	NA	NA	K04257//olfactory receptor;K04004//complement factor H	gi|971381200|ref|XP_015137376.1|//PREDICTED: endogenous retrovirus group K member 113 Gag polyprotein-like [Gallus gallus]
415884	2002	76	2726	5.17222	0	Up	0	TAT	NA	NA	NA	K00815//tyrosine aminotransferase [EC:2.6.1.5]	gi|50754073|ref|XP_414240.1|//PREDICTED: tyrosine aminotransferase [Gallus gallus]
417431	1385	80	2534	4.99285	0	Up	0	APOH	NA	NA	NA	K17305//beta-2-glycoprotein 1	gi|487439524|ref|NP_001264923.1|//beta-2-glycoprotein 1 precursor [Gallus gallus]
395364	1654	68	2410.62	5.15531	0	Up	0	PIT54	GO:0016020//membrane	GO:0005044//scavenger receptor activity	GO:0006898//receptor-mediated endocytosis	K13912//deleted in malignant brain tumors 1 protein	gi|46395491|ref|NP_997063.1|//PIT54 protein precursor [Gallus gallus]
396277	739	108	2499	4.53983	0	Up	0	TTR	GO:0032991//macromolecular complex;GO:0070062//extracellular exosome;GO:0005615//extracellular space;GO:0060417//yolk;GO:0030136//clathrin-coated vesicle	GO:0019904//protein domain specific binding;GO:0070324//thyroid hormone binding;GO:0042802//identical protein binding;GO:0005179//hormone activity;GO:0036094//small molecule binding	GO:0001555//oocyte growth;GO:0070327//thyroid hormone transport;GO:0042572//retinol metabolic process;GO:0006461//protein complex assembly;GO:0009615//response to virus	K20731//transthyretin	gi|527498286|ref|NP_001268427.1|//transthyretin isoform 2 [Gallus gallus];gi|45384444|ref|NP_990666.1|//transthyretin isoform 1 precursor [Gallus gallus]
395696	1455	86	2384	4.80049	0	Up	0	GC	GO:0070062//extracellular exosome;GO:0072562//blood microparticle	GO:0003779//actin binding;GO:1902118//calcidiol binding;GO:0051183//vitamin transporter activity	GO:0051180//vitamin transport;GO:0042359//vitamin D metabolic process	K12258//vitamin D-binding protein	gi|45382425|ref|NP_990213.1|//vitamin D-binding protein precursor [Gallus gallus]
396535	14150	31	2226	6.17362	0	Up	0	APOB	GO:0070062//extracellular exosome;GO:0005783//endoplasmic reticulum;GO:0034362//low-density lipoprotein particle;GO:0043025//neuronal cell body;GO:0034363//intermediate-density lipoprotein particle;GO:0034359//mature chylomicron;GO:0005794//Golgi apparatus;GO:0034361//very-low-density lipoprotein particle;GO:0015629//actin cytoskeleton;GO:0005886//plasma membrane	GO:0035473//lipase binding;GO:0008201//heparin binding;GO:0017127//cholesterol transporter activity;GO:0050750//low-density lipoprotein particle receptor binding;GO:0005543//phospholipid binding	GO:0007399//nervous system development;GO:0010744//positive regulation of macrophage derived foam cell differentiation;GO:0019433//triglyceride catabolic process;GO:0006642//triglyceride mobilization;GO:0034374//low-density lipoprotein particle remodeling;GO:0007283//spermatogenesis;GO:0033344//cholesterol efflux;GO:0045540//regulation of cholesterol biosynthetic process;GO:0009791//post-embryoni…	K14462//apolipoprotein B	gi|113206052|ref|NP_001038098.1|//apolipoprotein B precursor [Gallus gallus]
770574	3412	8967.38	3645.55	-1.29097	0	Down	0	LOC770574	NA	NA	NA	K04257//olfactory receptor;K21125//mucin-5AC;K05249//neuromedin U;K01495//GTP cyclohydrolase I [EC:3.5.4.16]	gi|971379623|ref|XP_015136703.1|//PREDICTED: endogenous retrovirus group K member 25 Pol protein [Gallus gallus]
373951	397	11266	5336	-1.07056	0	Down	0	S100A6	GO:0005829//cytosol	GO:0005509//calcium ion binding;GO:0048306//calcium-dependent protein binding;GO:0019899//enzyme binding;GO:0042803//protein homodimerization activity	GO:0051781//positive regulation of cell division;GO:0007049//cell cycle	K21128//protein S100-A9;K17274//calpactin-1 light chain;K21127//protein S100-A8	gi|45383816|ref|NP_989479.1|//protein S100-A6 [Gallus gallus]
421580	2928	45	1967.96	5.45821	0	Up	0	PLG	NA	NA	NA	K01315//plasminogen [EC:3.4.21.7]	gi|118088308|ref|XP_419618.2|//PREDICTED: plasminogen [Gallus gallus]
107055521	716	6471.09	2293.54	-1.48885	0	Down	0	LOC107055521	NA	NA	NA	NA	gi|971441183|ref|XP_015156161.1|//PREDICTED: uncharacterized protein LOC107055521 [Gallus gallus]
100858010	4876	156	2169	3.80499	0	Up	0	A2ML4	GO:0005615//extracellular space	GO:0004866//endopeptidase inhibitor activity	GO:0010951//negative regulation of endopeptidase activity	K03910//alpha-2-macroglobulin	gi|971434955|ref|XP_015154891.1|//PREDICTED: alpha-2-macroglobulin-like protein 1 [Gallus gallus]
429249	6350	4601	9871	1.10883	0	Up	0	LOC429249	NA	NA	NA	K18273//alpha-tectorin	gi|971448161|ref|XP_015128983.1|//PREDICTED: IgGFc-binding protein-like, partial [Gallus gallus]
427788	5872	1851.45	24.49	-6.23274	0	Down	0	MYH1E	GO:0032982//myosin filament;GO:0030016//myofibril	GO:0003779//actin binding;GO:0005524//ATP binding;GO:0003774//motor activity;GO:0005516//calmodulin binding	NA	K10352//myosin heavy chain	gi|61657939|ref|NP_001013415.1|//myosin, heavy chain 1E, skeletal muscle [Gallus gallus]
770795	1180	51	1833	5.17515	0	Up	0	AMBP	NA	NA	NA	K01830//prostaglandin-H2 D-isomerase [EC:5.3.99.2]	gi|478732996|ref|NP_001264627.1|//protein AMBP precursor [Gallus gallus]
395220	814	60	1838	4.94461	0	Up	0	ORM1	GO:0005615//extracellular space	NA	GO:0006810//transport;GO:0002682//regulation of immune system process	K17308//alpha-1-acid glycoprotein 1	gi|45383093|ref|NP_989872.1|//orosomucoid 1 (ovoglycoprotein) precursor [Gallus gallus]
107054818	2300	2086.12	197.49	-3.39339	0	Down	0	LOC107054818	NA	NA	NA	NA	gi|971427234|ref|XP_015151781.1|//PREDICTED: protein MANBAL-like isoform X2 [Gallus gallus];gi|971427258|ref|XP_015151787.1|//PREDICTED: uncharacterized protein LOC107054817 [Gallus gallus];gi|971427232|ref|XP_015151780.1|//PREDICTED: uncharacterized protein LOC431205 isoform X1 [Gallus gallus]
429784	4202	5168.92	1797.68	-1.51614	0	Down	0	SOST	NA	NA	NA	K16834//sclerostin	gi|513225897|ref|XP_004948608.1|//PREDICTED: sclerostin isoform X1 [Gallus gallus];gi|118102875|ref|XP_427339.2|//PREDICTED: sclerostin isoform X2 [Gallus gallus]
424440	1804	67	1529	4.51987	0	Up	0	SERPINC1	NA	NA	NA	K03911//antithrombin III	gi|363736402|ref|XP_422282.3|//PREDICTED: antithrombin-III [Gallus gallus]
416852	1689	1448	4372	1.60181	0	Up	0	HPD	NA	NA	NA	K00457//4-hydroxyphenylpyruvate dioxygenase [EC:1.13.11.27]	gi|478246983|ref|NP_001264420.1|//4-hydroxyphenylpyruvate dioxygenase [Gallus gallus]
428660	8465	3050	6898	1.18495	0	Up	0	GVIN1	NA	GO:0005525//GTP binding	NA	K12797//caspase recruitment domain-containing protein 6	gi|363732545|ref|XP_426218.3|//PREDICTED: interferon-induced very large GTPase 1 [Gallus gallus]
396080	854	29	1409	5.61006	0	Up	0	SPP2	GO:0070062//extracellular exosome;GO:0016021//integral component of membrane	NA	GO:0046849//bone remodeling	NA	gi|94400858|ref|NP_990499.3|//secreted phosphoprotein 24 [Gallus gallus];gi|971404007|ref|XP_015144613.1|//PREDICTED: secreted phosphoprotein 24 isoform X1 [Gallus gallus]
425711	1881	195	1846	3.25044	0	Up	0	C8ORF22	NA	NA	NA	NA	gi|971383806|ref|XP_015138082.1|//PREDICTED: pancreatic progenitor cell differentiation and proliferation factor-like protein isoform X1 [Gallus gallus];gi|694016449|ref|NP_001289128.1|//pancreatic progenitor cell differentiation and proliferation factor-like protein [Gallus gallus]
107054378	1999	39.88	1382.37	5.12292	0	Up	0	LOC107054378	NA	NA	NA	K03910//alpha-2-macroglobulin	gi|971373688|ref|XP_015148553.1|//PREDICTED: alpha-2-macroglobulin-like, partial [Gallus gallus]
770588	3699	52	1343	4.69839	5.61281e-305	Up	1.04371e-306	HRG	NA	NA	NA	NA	gi|971410987|ref|XP_001233925.3|//PREDICTED: histidine-rich glycoprotein [Gallus gallus]
418639	1613	182.03	1702.54	3.23302	3.26757e-304	Up	6.1218e-306	PRPS2	GO:0070062//extracellular exosome	GO:0000287//magnesium ion binding;GO:0004749//ribose phosphate diphosphokinase activity;GO:0005524//ATP binding;GO:0016301//kinase activity;GO:0042803//protein homodimerization activity	GO:0016310//phosphorylation;GO:0009165//nucleotide biosynthetic process;GO:0006015//5-phosphoribose 1-diphosphate biosynthetic process;GO:0009156//ribonucleoside monophosphate biosynthetic process	K00948//ribose-phosphate pyrophosphokinase [EC:2.7.6.1]	gi|733873609|ref|XP_010724789.1|//PREDICTED: ribose-phosphate pyrophosphokinase 2 isoform X2 [Meleagris gallopavo];gi|57525515|ref|NP_001006264.1|//ribose-phosphate pyrophosphokinase 2 [Gallus gallus]
100859106	1828	37.07	1269.93	5.10593	9.46436e-296	Up	1.82608e-297	LOC100859106	NA	NA	NA	K19364//magnesium transporter NIPA1	gi|363728605|ref|XP_003640521.1|//PREDICTED: uncharacterized protein LOC100859106 [Gallus gallus]
395306	3005	87	1392	4.00758	3.08225e-292	Up	6.03317e-294	F2	GO:0070062//extracellular exosome;GO:0072562//blood microparticle;GO:0005829//cytosol	GO:0004252//serine-type endopeptidase activity;GO:0005509//calcium ion binding;GO:0005102//receptor binding;GO:0070053//thrombospondin receptor activity	GO:0010468//regulation of gene expression;GO:0048712//negative regulation of astrocyte differentiation;GO:0045861//negative regulation of proteolysis;GO:0007166//cell surface receptor signaling pathway;GO:0030168//platelet activation;GO:0030307//positive regulation of cell growth;GO:0032967//positive regulation of collagen biosynthetic process;GO:0001934//positive regulation of protein phosphoryl…	K01313//coagulation factor II (thrombin) [EC:3.4.21.5]	gi|45382957|ref|NP_989936.1|//prothrombin precursor [Gallus gallus]
421858	1871	4077	1430	-1.50391	1.41475e-285	Down	2.82856e-287	HTR1B	GO:0005887//integral component of plasma membrane;GO:0005737//cytoplasm	GO:0051378//serotonin binding;GO:0004993//G-protein coupled serotonin receptor activity;GO:0008144//drug binding	GO:0007198//adenylate cyclase-inhibiting serotonin receptor signaling pathway;GO:0007205//protein kinase C-activating G-protein coupled receptor signaling pathway;GO:0035690//cellular response to drug;GO:0050795//regulation of behavior;GO:0042310//vasoconstriction;GO:0014063//negative regulation of serotonin secretion;GO:0071502//cellular response to temperature stimulus;GO:0007631//feeding behav…	K04153//5-hydroxytryptamine receptor 1	gi|289684206|ref|NP_001166252.1|//5-hydroxytryptamine receptor 1B [Gallus gallus]
415706	2576	4609	1791	-1.35611	2.52427e-276	Down	5.15272e-278	OSGIN1	NA	GO:0008083//growth factor activity;GO:0016491//oxidoreductase activity	GO:0030308//negative regulation of cell growth;GO:0043065//positive regulation of apoptotic process;GO:0055114//oxidation-reduction process	NA	gi|118096257|ref|XP_414073.2|//PREDICTED: oxidative stress-induced growth inhibitor 1 [Gallus gallus]
768899	13658	6514.62	3046.85	-1.08878	3.23871e-276	Down	6.65639e-278	LRRC15	NA	NA	NA	K13023//carboxypeptidase N regulatory subunit	gi|971410904|ref|XP_004943388.2|//PREDICTED: uncharacterized protein LRRC15 [Gallus gallus]
396470	929	1163	22	-5.71662	2.22555e-273	Down	4.66743e-275	MYL1	GO:0016459//myosin complex;GO:0030016//myofibril	GO:0005509//calcium ion binding	GO:0006936//muscle contraction	K05738//myosin light chain 1	gi|55584149|sp|P02604.3|MLE1_CHICK//RecName: Full=Myosin light chain 1, skeletal muscle isoform; AltName: Full=Alkali myosin light chain 1; Short=MLC-1; AltName: Full=Myosin light chain 1f; AltName: Full=Myosin light chain alkali 1; Short=Myosin light chain A1; AltName: Full=Skeletal-muscle myosin L-1 light chain;gi|113206048|ref|NP_001038097.1|//myosin light chain 1, skeletal muscle isoform [Gal…
395780	1199	93	1300	3.81272	2.3118e-264	Up	4.88062e-266	APOA4	GO:0070062//extracellular exosome;GO:0009986//cell surface;GO:0072562//blood microparticle;GO:0034364//high-density lipoprotein particle;GO:0042627//chylomicron;GO:0034361//very-low-density lipoprotein particle	GO:0016209//antioxidant activity;GO:0031210//phosphatidylcholine binding;GO:0060228//phosphatidylcholine-sterol O-acyltransferase activator activity;GO:0005507//copper ion binding;GO:0015485//cholesterol binding;GO:0017127//cholesterol transporter activity;GO:0042803//protein homodimerization activity	GO:0010898//positive regulation of triglyceride catabolic process;GO:0046470//phosphatidylcholine metabolic process;GO:0007159//leukocyte cell-cell adhesion;GO:0033344//cholesterol efflux;GO:0034372//very-low-density lipoprotein particle remodeling;GO:0070328//triglyceride homeostasis;GO:0031102//neuron projection regeneration;GO:0042632//cholesterol homeostasis;GO:0034445//negative regulation of…	K08760//apolipoprotein A-IV	gi|45384392|ref|NP_990269.1|//apolipoprotein A-IV precursor [Gallus gallus]
424380	1710	77	1243	4.02041	1.50966e-261	Up	3.20828e-263	HMGCS2	NA	NA	NA	K01641//hydroxymethylglutaryl-CoA synthase [EC:2.3.3.10]	gi|971407305|ref|XP_422225.4|//PREDICTED: hydroxymethylglutaryl-CoA synthase, mitochondrial [Gallus gallus]
100859134	1060	1060.09	3277.89	1.63616	5.11129e-261	Up	1.09338e-262	LOC100859134	GO:0042612//MHC class I protein complex	GO:0042605//peptide antigen binding	GO:0006955//immune response;GO:0002474//antigen processing and presentation of peptide antigen via MHC class I	K06751//major histocompatibility complex, class I	gi|971422421|ref|XP_015150547.1|//PREDICTED: class I histocompatibility antigen, F10 alpha chain-like isoform X6 [Gallus gallus];gi|971422419|ref|XP_015150546.1|//PREDICTED: class I histocompatibility antigen, F10 alpha chain-like isoform X5 [Gallus gallus];gi|971422429|ref|XP_015150551.1|//PREDICTED: class I histocompatibility antigen, F10 alpha chain-like isoform X10 [Gallus gallus];gi|97142243…
396212	376	1777	4450	1.33194	5.98077e-261	Up	1.28774e-262	MT4	NA	GO:0008270//zinc ion binding	GO:0070555//response to interleukin-1;GO:0032496//response to lipopolysaccharide	K14739//metallothionein 1/2	gi|46048711|ref|NP_990606.1|//metallothionein [Gallus gallus]
424957	2619	31	1105	5.16322	4.41769e-258	Up	9.57361e-260	KNG1	NA	NA	NA	K03898//kininogen	gi|118095251|ref|XP_422766.2|//PREDICTED: kininogen-1 [Gallus gallus]
396507	1320	1091.64	27.2	-5.31916	4.98837e-255	Down	1.10196e-256	CKM	GO:0005615//extracellular space;GO:0005737//cytoplasm	GO:0005524//ATP binding;GO:0004111//creatine kinase activity	GO:0016310//phosphorylation;GO:0009408//response to heat	K00933//creatine kinase [EC:2.7.3.2]	gi|45382875|ref|NP_990838.1|//creatine kinase M-type [Gallus gallus]
107049120	1108	23.69	1066.16	5.49958	1.90059e-251	Up	4.22509e-253	LOC107049120	GO:0042612//MHC class I protein complex	GO:0042605//peptide antigen binding	GO:0006955//immune response;GO:0002474//antigen processing and presentation of peptide antigen via MHC class I	K06751//major histocompatibility complex, class I	gi|971444560|ref|XP_015157623.1|//PREDICTED: class I histocompatibility antigen, F10 alpha chain-like [Gallus gallus]
420384	813	6182	2971	-1.04954	5.49438e-247	Down	1.24446e-248	RP5-877J2.1	GO:0016323//basolateral plasma membrane;GO:0030424//axon;GO:0070062//extracellular exosome;GO:0005887//integral component of plasma membrane;GO:0005903//brush border;GO:0016324//apical plasma membrane;GO:0020003//symbiont-containing vacuole	GO:0008519//ammonium transmembrane transporter activity;GO:0015250//water channel activity;GO:0046875//ephrin receptor binding;GO:0015254//glycerol channel activity;GO:0035379//carbon dioxide transmembrane transporter activity;GO:0015079//potassium ion transmembrane transporter activity	GO:0003094//glomerular filtration;GO:0030335//positive regulation of cell migration;GO:0072230//metanephric proximal straight tubule development;GO:0035378//carbon dioxide transmembrane transport;GO:0048593//camera-type eye morphogenesis;GO:0072488//ammonium transmembrane transport;GO:0019233//sensory perception of pain;GO:0051458//corticotropin secretion;GO:0015793//glycerol transport;GO:0085018…	K09864//aquaporin-1	gi|86515436|ref|NP_001034542.1|//aquaporin-1 [Gallus gallus]
396166	810	46	1081	4.56217	8.07551e-243	Up	1.85167e-244	RBP4A	GO:0070062//extracellular exosome;GO:0005615//extracellular space;GO:0030136//clathrin-coated vesicle;GO:0060418//yolk plasma	GO:0019904//protein domain specific binding;GO:0016918//retinal binding;GO:0034632//retinol transporter activity;GO:0005102//receptor binding;GO:0019841//retinol binding	GO:0032024//positive regulation of insulin secretion;GO:0001654//eye development;GO:0006094//gluconeogenesis;GO:0042572//retinol metabolic process;GO:0032526//response to retinoic acid;GO:0043627//response to estrogen;GO:0042593//glucose homeostasis;GO:0001555//oocyte growth;GO:0034633//retinol transport;GO:0006461//protein complex assembly;GO:0009615//response to virus;GO:0033189//response to vi…	K18271//retinol-binding protein 4	gi|45382541|ref|NP_990569.1|//retinol-binding protein 4 precursor [Gallus gallus]
771012	1792	13	1005	6.28012	7.2186e-236	Up	1.66528e-237	LOC771012	NA	NA	NA	K01314//coagulation factor X [EC:3.4.21.6]	gi|363728984|ref|XP_001233228.2|//PREDICTED: coagulation factor X-like [Gallus gallus]
426943	1577	992.85	2973.4	1.59005	2.48869e-227	Up	6.05437e-229	PLIN5	NA	NA	NA	K20287//perilipin-3	gi|971436357|ref|XP_015155504.1|//PREDICTED: perilipin-3 isoform X1 [Gallus gallus];gi|971436361|ref|XP_015155506.1|//PREDICTED: perilipin-3 isoform X2 [Gallus gallus]
395915	623	91	1143	3.6584	6.84784e-226	Up	1.68506e-227	NME4	NA	NA	NA	K00940//nucleoside-diphosphate kinase [EC:2.7.4.6]	gi|533112515|ref|NP_001269146.1|//nucleoside diphosphate kinase, mitochondrial [Gallus gallus]
419110	2923	92	1139	3.63757	3.65709e-224	Up	9.05021e-226	ITIH2	GO:0070062//extracellular exosome;GO:0072562//blood microparticle	GO:0004867//serine-type endopeptidase inhibitor activity	GO:0010951//negative regulation of endopeptidase activity;GO:0030212//hyaluronan metabolic process	K19015//inter-alpha-trypsin inhibitor heavy chain H2	gi|195539501|ref|NP_001124213.1|//inter-alpha-trypsin inhibitor heavy chain H2 precursor [Gallus gallus]
107057175	1115	1582.11	265.08	-2.56977	8.1094e-224	Down	2.02951e-225	LOC107057175	NA	NA	NA	K11514//Borealin	gi|971444701|ref|XP_015157683.1|//PREDICTED: borealin-like isoform X2 [Gallus gallus];gi|971444698|ref|XP_015157682.1|//PREDICTED: borealin-like isoform X1 [Gallus gallus]
419848	2624	38.92	978.4	4.65942	9.9327e-222	Up	2.51359e-223	PIGR	NA	NA	NA	K13073//polymeric immunoglobulin receptor	gi|153792243|ref|NP_001038109.1|//polymeric immunoglobulin receptor precursor [Gallus gallus];gi|971433706|ref|XP_015154414.1|//PREDICTED: polymeric immunoglobulin receptor isoform X1 [Gallus gallus]
427942	4450	24	941.74	5.3018	3.52497e-221	Up	9.01895e-223	A2ML2	NA	NA	NA	K03910//alpha-2-macroglobulin	gi|971373612|ref|XP_004938161.2|//PREDICTED: alpha-2-macroglobulin-like protein 1 isoform X1 [Gallus gallus];gi|971373614|ref|XP_004938162.2|//PREDICTED: alpha-2-macroglobulin-like protein 1 isoform X2 [Gallus gallus];gi|971373616|ref|XP_004938163.2|//PREDICTED: alpha-2-macroglobulin-like protein 1 isoform X3 [Gallus gallus]
771920	2165	130.98	1178.31	3.17688	1.42891e-207	Up	3.81581e-209	ADH1C	GO:0005737//cytoplasm	GO:0004022//alcohol dehydrogenase (NAD) activity;GO:0008270//zinc ion binding	GO:0055114//oxidation-reduction process	K13951//alcohol dehydrogenase 1/7 [EC:1.1.1.1]	gi|762006017|ref|NP_001292112.1|//alcohol dehydrogenase 1 [Gallus gallus]
396528	3189	900.32	29.92	-4.90367	1.29032e-206	Down	3.46375e-208	ATP2A1	GO:0005887//integral component of plasma membrane;GO:0031673//H zone;GO:0031674//I band;GO:0005793//endoplasmic reticulum-Golgi intermediate compartment;GO:0033017//sarcoplasmic reticulum membrane;GO:0048471//perinuclear region of cytoplasm	GO:0005524//ATP binding;GO:0005388//calcium-transporting ATPase activity;GO:0005509//calcium ion binding	GO:0045988//negative regulation of striated muscle contraction;GO:0070588//calcium ion transmembrane transport;GO:0031448//positive regulation of fast-twitch skeletal muscle fiber contraction;GO:0006874//cellular calcium ion homeostasis	K05853//Ca2+ transporting ATPase, sarcoplasmic/endoplasmic reticulum [EC:3.6.3.8]	gi|45382929|ref|NP_990850.1|//sarcoplasmic/endoplasmic reticulum calcium ATPase 1 [Gallus gallus]
100859408	1644	87.72	1056.96	3.59845	2.0109e-206	Up	5.4262e-208	LOC100859408	GO:0042612//MHC class I protein complex;GO:0016021//integral component of membrane	GO:0042605//peptide antigen binding	GO:0006955//immune response;GO:0002474//antigen processing and presentation of peptide antigen via MHC class I	K06751//major histocompatibility complex, class I	gi|971444593|ref|XP_015157636.1|//PREDICTED: class I histocompatibility antigen, F10 alpha chain-like [Gallus gallus]
422633	615	22	855	5.28793	8.44991e-201	Up	2.32738e-202	CL2	GO:0005576//extracellular region;GO:0005581//collagen trimer	GO:0004519//endonuclease activity;GO:0004540//ribonuclease activity;GO:0003676//nucleic acid binding;GO:0005537//mannose binding	GO:0090501//RNA phosphodiester bond hydrolysis;GO:0007275//multicellular organism development	K16631//angiogenin [EC:3.1.27.-]	gi|58696439|ref|NP_001011690.1|//ribonuclease CL2 precursor [Gallus gallus]
424381	1770	239	1407	2.56512	8.64535e-200	Up	2.3933e-201	PHGDH	NA	NA	NA	K00058//D-3-phosphoglycerate dehydrogenase [EC:1.1.1.95]	gi|971407303|ref|XP_422226.3|//PREDICTED: D-3-phosphoglycerate dehydrogenase [Gallus gallus]
771876	5933	2270	4757	1.07494	7.75193e-199	Up	2.16765e-200	LOC771876	GO:0016021//integral component of membrane	NA	NA	K06560//mannose receptor, C type	gi|971825877|ref|NP_001305362.1|//macrophage mannose receptor 1-like precursor [Gallus gallus]
418251	4160	30.84	864.99	4.81739	1.76493e-198	Up	4.9599e-200	A2M	NA	NA	NA	K03910//alpha-2-macroglobulin	gi|971373602|ref|XP_015148167.1|//PREDICTED: alpha-2-macroglobulin [Gallus gallus]
768350	1071	429.77	1786.2	2.06284	3.03557e-195	Up	8.61561e-197	LOC768350	NA	NA	NA	K06751//major histocompatibility complex, class I	gi|971444484|ref|XP_015157585.1|//PREDICTED: MHC-like class I Y isoform X1 [Gallus gallus];gi|296040499|ref|NP_001171648.1|//MHC-like class I Y [Gallus gallus];gi|971444488|ref|XP_015157587.1|//PREDICTED: MHC-like class I Y isoform X3 [Gallus gallus];gi|971444486|ref|XP_015157586.1|//PREDICTED: MHC-like class I Y isoform X2 [Gallus gallus];gi|971444490|ref|XP_015157589.1|//PREDICTED: MHC-like cla…
100857298	1819	497	1901	1.94302	3.48103e-192	Up	9.97724e-194	LOC100857298	NA	NA	NA	K01084//glucose-6-phosphatase [EC:3.1.3.9]	gi|363743532|ref|XP_003642865.1|//PREDICTED: glucose-6-phosphatase [Gallus gallus]
395861	1638	2445.09	788.8	-1.62457	5.82406e-192	Down	1.67742e-193	KRT19	GO:0070062//extracellular exosome;GO:0030018//Z disc;GO:0043034//costamere;GO:0042383//sarcolemma;GO:1990357//terminal web;GO:0005882//intermediate filament	GO:0008307//structural constituent of muscle	GO:0045214//sarcomere organization;GO:0007219//Notch signaling pathway;GO:0043627//response to estrogen	K07604//type I keratin, acidic	gi|485049501|ref|NP_990340.2|//keratin, type I cytoskeletal 19 [Gallus gallus]
396386	790	857	49	-4.12086	2.72151e-182	Down	8.18083e-184	TNNI2	GO:0005634//nucleus;GO:0005861//troponin complex	GO:0003779//actin binding;GO:0046872//metal ion binding;GO:0031014//troponin T binding	GO:0060048//cardiac muscle contraction;GO:0003009//skeletal muscle contraction;GO:0045893//positive regulation of transcription, DNA-templated	K12043//troponin I, fast skeletal muscle	gi|45382253|ref|NP_990748.1|//troponin I, fast skeletal muscle [Gallus gallus]
395761	1217	1275	214	-2.56723	2.36737e-180	Down	7.18248e-182	TNNT3	GO:0005861//troponin complex	GO:0003779//actin binding;GO:0005523//tropomyosin binding;GO:0030172//troponin C binding;GO:0030899//calcium-dependent ATPase activity;GO:0048306//calcium-dependent protein binding;GO:0031013//troponin I binding	GO:0043462//regulation of ATPase activity;GO:0003009//skeletal muscle contraction;GO:0006942//regulation of striated muscle contraction	K12046//troponin T, fast skeletal muscle	gi|971397287|ref|XP_015142024.1|//PREDICTED: troponin T, fast skeletal muscle isoforms isoform X7 [Gallus gallus];gi|971397311|ref|XP_015142037.1|//PREDICTED: troponin T, fast skeletal muscle isoforms isoform X19 [Gallus gallus];gi|971397295|ref|XP_015142028.1|//PREDICTED: troponin T, fast skeletal muscle isoforms isoform X11 [Gallus gallus];gi|971397327|ref|XP_015142046.1|//PREDICTED: troponin T…
423629	1238	19	764	5.33708	8.63386e-180	Up	2.63154e-181	LOC423629	NA	NA	NA	NA	gi|50749164|ref|XP_421513.1|//PREDICTED: uncharacterized protein LOC423629 [Gallus gallus]
423628	2057	114	1017	3.1648	1.13113e-178	Up	3.47925e-180	MAT1A	NA	NA	NA	K00789//S-adenosylmethionine synthetase [EC:2.5.1.6]	gi|313760551|ref|NP_001186448.1|//S-adenosylmethionine synthase isoform type-1 [Gallus gallus]
415852	1558	364	1525	2.07438	5.11466e-168	Up	1.64473e-169	LOC415852	NA	NA	NA	K01015//alcohol sulfotransferase [EC:2.8.2.2]	gi|363738353|ref|XP_414212.3|//PREDICTED: sulfotransferase family cytosolic 2B member 1-like [Gallus gallus]
107052661	2832	2054.26	649.45	-1.65375	1.45426e-165	Down	4.71715e-167	LOC107052661	NA	NA	NA	K04257//olfactory receptor;K14401//cleavage and polyadenylation specificity factor subunit 1;K21125//mucin-5AC;K01495//GTP cyclohydrolase I [EC:3.5.4.16]	gi|971383023|ref|XP_015137850.1|//PREDICTED: endogenous retrovirus group K member 18 Pol protein-like [Gallus gallus]
424593	1591	108	939	3.12768	2.79344e-163	Up	9.10007e-165	SEPP1L	NA	NA	NA	NA	gi|971409432|ref|XP_003641735.3|//PREDICTED: selenoprotein Pb [Gallus gallus]
769339	2514	1553.99	3452.5	1.15925	3.68074e-163	Up	1.20935e-164	LOC769339	GO:0005615//extracellular space	GO:0052689//carboxylic ester hydrolase activity	GO:0006633//fatty acid biosynthetic process	K01044//carboxylesterase 1 [EC:3.1.1.1]	gi|363745231|ref|XP_001232058.2|//PREDICTED: fatty acyl-CoA hydrolase precursor, medium chain-like isoform X1 [Gallus gallus];gi|971414556|ref|XP_015147946.1|//PREDICTED: fatty acyl-CoA hydrolase precursor, medium chain-like isoform X2 [Gallus gallus]
419244	1950	1099.02	175	-2.64321	1.30346e-160	Down	4.31912e-162	EEF1A2	GO:0005634//nucleus;GO:0043209//myelin sheath;GO:0005853//eukaryotic translation elongation factor 1 complex;GO:0043025//neuronal cell body;GO:0098574//cytoplasmic side of lysosomal membrane	GO:0003746//translation elongation factor activity;GO:0005525//GTP binding;GO:0003924//GTPase activity;GO:0019901//protein kinase binding	GO:0043065//positive regulation of apoptotic process;GO:0051602//response to electrical stimulus;GO:0090218//positive regulation of lipid kinase activity;GO:0010035//response to inorganic substance;GO:1904714//regulation of chaperone-mediated autophagy;GO:0006414//translational elongation	K03231//elongation factor 1-alpha	gi|733917386|ref|XP_003212096.2|//PREDICTED: elongation factor 1-alpha 2 [Meleagris gallopavo];gi|971926270|ref|NP_001027570.2|//elongation factor 1-alpha 2 [Gallus gallus]
428772	3134	984	2520	1.36428	1.11806e-153	Up	3.82985e-155	ELOVL6	GO:0030176//integral component of endoplasmic reticulum membrane	GO:0016747//transferase activity, transferring acyl groups other than amino-acyl groups	GO:0019367//fatty acid elongation, saturated fatty acid;GO:0042759//long-chain fatty acid biosynthetic process	K10203//elongation of very long chain fatty acids protein 6 [EC:2.3.1.199]	gi|71895875|ref|NP_001026710.1|//elongation of very long chain fatty acids protein 6 [Gallus gallus]
107051636	3485	270.32	1253.7	2.22103	1.36362e-150	Up	4.74726e-152	LOC107051636	GO:0019028//viral capsid;GO:0019031//viral envelope;GO:0016021//integral component of membrane	GO:0008270//zinc ion binding;GO:0005198//structural molecule activity;GO:0003676//nucleic acid binding;GO:0004190//aspartic-type endopeptidase activity	GO:0006508//proteolysis;GO:0016032//viral process	K19364//magnesium transporter NIPA1;K06240//laminin, alpha 3/5	gi|971370600|ref|XP_015131296.1|//PREDICTED: uncharacterized protein LOC107051636 [Gallus gallus]
423898	2177	57.66	741.96	3.69328	5.77507e-148	Up	2.05088e-149	HABP2	NA	NA	NA	K08648//hyaluronan binding protein 2 [EC:3.4.21.-]	gi|971402765|ref|XP_015144142.1|//PREDICTED: hyaluronan-binding protein 2 isoform X1 [Gallus gallus];gi|475506293|ref|NP_001264308.1|//hyaluronan-binding protein 2 preproprotein [Gallus gallus]
100857191	1730	225	1143	2.35241	3.47908e-147	Up	1.24038e-148	LOC100857191	NA	NA	NA	K16062//C-C motif chemokine 21	gi|363744357|ref|XP_003643029.1|//PREDICTED: C-C motif chemokine 26-like [Gallus gallus]
100859374	2021	401.04	1488.46	1.89958	3.17461e-146	Up	1.13627e-147	LOC100859374	NA	NA	NA	K06751//major histocompatibility complex, class I	gi|971444454|ref|XP_015157571.1|//PREDICTED: class I histocompatibility antigen, F10 alpha chain-like isoform X3 [Gallus gallus];gi|971444450|ref|XP_015157569.1|//PREDICTED: class I histocompatibility antigen, F10 alpha chain-like isoform X1 [Gallus gallus];gi|971444452|ref|XP_015157570.1|//PREDICTED: class I histocompatibility antigen, F10 alpha chain-like isoform X2 [Gallus gallus]
415786	2603	673.22	1960.77	1.54985	9.2867e-145	Up	3.34989e-146	CES1	GO:0005615//extracellular space	GO:0052689//carboxylic ester hydrolase activity	NA	K01044//carboxylesterase 1 [EC:3.1.1.1]	gi|971414534|ref|XP_015147940.1|//PREDICTED: fatty acyl-CoA hydrolase precursor, medium chain isoform X2 [Gallus gallus];gi|971414530|ref|XP_015147938.1|//PREDICTED: fatty acyl-CoA hydrolase precursor, medium chain isoform X1 [Gallus gallus]
100858651	1251	1737	3570	1.04691	3.58415e-143	Up	1.29788e-144	CAMK2N1	NA	GO:0004860//protein kinase inhibitor activity;GO:0016301//kinase activity	GO:0006469//negative regulation of protein kinase activity	NA	gi|971429501|ref|XP_003642579.2|//PREDICTED: calcium/calmodulin-dependent protein kinase II inhibitor 1 [Gallus gallus]
107050476	4017	429.3	1493.2	1.80593	5.06034e-137	Up	1.93856e-138	LOC107050476	GO:0019028//viral capsid;GO:0019031//viral envelope;GO:0016021//integral component of membrane	GO:0008270//zinc ion binding;GO:0005198//structural molecule activity;GO:0003676//nucleic acid binding;GO:0004190//aspartic-type endopeptidase activity	GO:0006508//proteolysis;GO:0016032//viral process	K19364//magnesium transporter NIPA1;K06240//laminin, alpha 3/5	gi|971377055|ref|XP_015129708.1|//PREDICTED: uncharacterized protein LOC107050476 [Gallus gallus]
415901	3008	21	590	4.81984	1.06087e-135	Up	4.12341e-137	ITIH3	NA	NA	NA	K19014//inter-alpha-trypsin inhibitor heavy chain H1	gi|513204260|ref|XP_414253.4|//PREDICTED: inter-alpha-trypsin inhibitor heavy chain H3 isoform X1 [Gallus gallus];gi|971415348|ref|XP_015148244.1|//PREDICTED: inter-alpha-trypsin inhibitor heavy chain H3 isoform X2 [Gallus gallus]
428741	4686	1983	710	-1.47421	2.45174e-135	Down	9.59804e-137	MMRN1	NA	NA	NA	NA	gi|513182526|ref|XP_004941091.1|//PREDICTED: multimerin-1 isoform X1 [Gallus gallus];gi|971394207|ref|XP_015132087.1|//PREDICTED: multimerin-1 isoform X2 [Gallus gallus]
395404	1400	14	571	5.35757	1.09176e-134	Up	4.28924e-136	FETUB	NA	NA	NA	K03898//kininogen	gi|475808547|ref|NP_001264337.1|//fetuin-B precursor [Gallus gallus]
420216	4414	661.46	1881.62	1.51583	1.5416e-134	Up	6.07813e-136	SLC7A7	GO:0005887//integral component of plasma membrane	GO:0015179//L-amino acid transmembrane transporter activity;GO:0015297//antiporter activity	GO:0015807//L-amino acid transport;GO:1902475//L-alpha-amino acid transmembrane transport	K13872//solute carrier family 7 (L-type amino acid transporter), member 6	gi|363730870|ref|XP_418326.3|//PREDICTED: Y+L amino acid transporter 2 [Gallus gallus]
395218	1277	340	1303	1.94581	2.79354e-132	Up	1.12095e-133	FBP1	NA	NA	NA	K03841//fructose-1,6-bisphosphatase I [EC:3.1.3.11]	gi|487442792|ref|NP_001264977.1|//fructose-1,6-bisphosphatase 1 [Gallus gallus]
107052049	1459	2262.95	910.85	-1.30534	1.96212e-128	Down	8.01045e-130	GPC3	GO:0070062//extracellular exosome;GO:0005764//lysosome;GO:0046658//anchored component of plasma membrane;GO:0005578//proteinaceous extracellular matrix	GO:0043395//heparan sulfate proteoglycan binding;GO:0060422//peptidyl-dipeptidase inhibitor activity	GO:0030324//lung development;GO:0072203//cell proliferation involved in metanephros development;GO:0045926//negative regulation of growth;GO:0030316//osteoclast differentiation;GO:0030513//positive regulation of BMP signaling pathway;GO:0045807//positive regulation of endocytosis;GO:0045879//negative regulation of smoothened signaling pathway;GO:0090090//negative regulation of canonical Wnt signa…	K08109//glypican 3	gi|971391846|ref|XP_015133937.1|//PREDICTED: glypican-3 isoform X2 [Gallus gallus];gi|971391844|ref|XP_015133936.1|//PREDICTED: glypican-3 isoform X1 [Gallus gallus];gi|971391848|ref|XP_015133938.1|//PREDICTED: glypican-3 isoform X3 [Gallus gallus]
417057	3054	251.85	1094.87	2.1277	7.8475e-125	Up	3.25864e-126	LOC417057	NA	NA	NA	K06751//major histocompatibility complex, class I	gi|971444432|ref|XP_015157560.1|//PREDICTED: class I histocompatibility antigen, F10 alpha chain-like isoform X7 [Gallus gallus];gi|971444413|ref|XP_015157553.1|//PREDICTED: uncharacterized protein LOC417057 isoform X1 [Gallus gallus];gi|971444417|ref|XP_015157555.1|//PREDICTED: uncharacterized protein LOC417057 isoform X3 [Gallus gallus];gi|971444415|ref|XP_015157554.1|//PREDICTED: uncharacteriz…
100859605	1288	693	72	-3.2592	1.33375e-124	Down	5.59428e-126	LOC100859605	NA	NA	NA	K06770//myelin protein zero	gi|971445458|ref|XP_015158025.1|//PREDICTED: LOW QUALITY PROTEIN: myelin protein P0 [Gallus gallus]
107051474	760	1165.35	283.93	-2.02957	1.984e-124	Down	8.34942e-126	LOC107051474	NA	NA	NA	NA	gi|971377260|ref|XP_015130557.1|//PREDICTED: syncytin-1-like [Gallus gallus]
100859188	5746	3172.01	1551	-1.02462	2.62144e-122	Down	1.12519e-123	GPR132	GO:0016021//integral component of membrane	GO:0004930//G-protein coupled receptor activity	GO:0007186//G-protein coupled receptor signaling pathway;GO:0000082//G1/S transition of mitotic cell cycle;GO:0010972//negative regulation of G2/M transition of mitotic cell cycle	K08426//G protein-coupled receptor 132	gi|513189546|ref|XP_004936473.1|//PREDICTED: probable G-protein coupled receptor 132 [Gallus gallus]
418187	3356	26	545	4.39725	6.70981e-121	Up	2.8988e-122	SLCO1B1	GO:0016021//integral component of membrane;GO:0005886//plasma membrane	GO:0005215//transporter activity	GO:0006811//ion transport	K05043//solute carrier organic anion transporter family, member 1B;K08747//solute carrier organic anion transporter family, member 1C	gi|971825923|ref|NP_001305378.1|//solute carrier organic anion transporter family member 1B1 [Gallus gallus]
107052504	2967	758.02	107.06	-2.81623	1.06528e-118	Down	4.70653e-120	LOC107052504	NA	NA	NA	K04257//olfactory receptor;K14401//cleavage and polyadenylation specificity factor subunit 1;K21125//mucin-5AC;K01495//GTP cyclohydrolase I [EC:3.5.4.16]	gi|971380363|ref|XP_015137090.1|//PREDICTED: endogenous retrovirus group K member 18 Pol protein-like [Gallus gallus]
107053591	2826	963.92	203.92	-2.23333	3.41144e-116	Down	1.52629e-117	LOC107053591	NA	NA	NA	K04257//olfactory receptor;K14401//cleavage and polyadenylation specificity factor subunit 1;K21125//mucin-5AC;K01495//GTP cyclohydrolase I [EC:3.5.4.16]	gi|971400720|ref|XP_015143420.1|//PREDICTED: endogenous retrovirus group K member 18 Pol protein-like [Gallus gallus]
417809	3024	48	584	3.61244	8.08928e-115	Up	3.68703e-116	SLC38A4	NA	NA	NA	K14991//solute carrier family 38 (sodium-coupled neutral amino acid transporter), member 4	gi|313760563|ref|NP_001186478.1|//sodium-coupled neutral amino acid transporter 4 [Gallus gallus]
419731	2723	2768	1311	-1.07059	9.55919e-115	Down	4.37037e-116	ST14	GO:0070062//extracellular exosome;GO:0016021//integral component of membrane;GO:0019897//extrinsic component of plasma membrane	GO:0004252//serine-type endopeptidase activity	GO:0006508//proteolysis;GO:0030216//keratinocyte differentiation;GO:0001843//neural tube closure	K08670//suppressor of tumorigenicity protein 14 [EC:3.4.21.109]	gi|971431678|ref|XP_015153605.1|//PREDICTED: suppressor of tumorigenicity 14 protein isoform X1 [Gallus gallus];gi|971431680|ref|XP_015153606.1|//PREDICTED: suppressor of tumorigenicity 14 protein isoform X2 [Gallus gallus];gi|513222086|ref|XP_004948040.1|//PREDICTED: suppressor of tumorigenicity 14 protein isoform X5 [Gallus gallus];gi|513222082|ref|XP_004948038.1|//PREDICTED: suppressor of tumo…
107056031	1935	353.75	1239.06	1.81603	9.56411e-115	Up	4.38599e-116	LOC107056031	NA	NA	NA	NA	gi|971383605|ref|XP_015133436.1|//PREDICTED: LOW QUALITY PROTEIN: EMILIN-2 [Gallus gallus]
428743	2875	418	1352	1.7011	2.49899e-114	Up	1.153e-115	ETNPPL	NA	GO:0042802//identical protein binding;GO:0008483//transaminase activity;GO:0030170//pyridoxal phosphate binding	NA	K14286//ethanolamine-phosphate phospho-lyase [EC:4.2.3.2]	gi|971394154|ref|XP_015132066.1|//PREDICTED: ethanolamine-phosphate phospho-lyase isoform X1 [Gallus gallus];gi|971394156|ref|XP_015132067.1|//PREDICTED: ethanolamine-phosphate phospho-lyase isoform X2 [Gallus gallus]
424819	10245	824	144	-2.50899	5.77416e-114	Down	2.67218e-115	CLSTN2	NA	NA	NA	K16506//protocadherin Fat 1/2/3;K04601//cadherin EGF LAG seven-pass G-type receptor 2;K16669//protocadherin Fat 4;K16494//protocadherin beta;K04600//cadherin EGF LAG seven-pass G-type receptor 1;K16498//protocadherin delta 1	gi|971410179|ref|XP_015132535.1|//PREDICTED: calsyntenin-2 isoform X1 [Gallus gallus];gi|971410181|ref|XP_015132536.1|//PREDICTED: calsyntenin-2 isoform X2 [Gallus gallus]
100858068	791	1366.39	2801	1.04315	6.60157e-112	Up	3.11047e-113	LOC100858068	NA	NA	NA	K18273//alpha-tectorin	gi|971442314|ref|XP_015156645.1|//PREDICTED: IgGFc-binding protein-like, partial [Gallus gallus]
107054241	2025	908.85	188.37	-2.26289	2.22476e-111	Down	1.05446e-112	LOC107054241	NA	NA	NA	K04257//olfactory receptor;K21125//mucin-5AC;K01495//GTP cyclohydrolase I [EC:3.5.4.16];K05249//neuromedin U	gi|971373493|ref|XP_015147729.1|//PREDICTED: endogenous retrovirus group K member 25 Pol protein-like [Gallus gallus]
429111	2081	12.98	472	5.19201	6.38048e-111	Up	3.03306e-112	C8A	GO:0070062//extracellular exosome;GO:0072562//blood microparticle;GO:0005579//membrane attack complex	NA	GO:0006956//complement activation	K03997//complement component 8 subunit alpha	gi|118094713|ref|XP_426667.2|//PREDICTED: complement component C8 alpha chain [Gallus gallus]
414832	1637	12	466	5.28681	6.86937e-110	Up	3.31349e-111	CYP3A7	GO:0016324//apical plasma membrane;GO:0016021//integral component of membrane	GO:0020037//heme binding;GO:0005506//iron ion binding;GO:0050649//testosterone 6-beta-hydroxylase activity;GO:0016712//oxidoreductase activity, acting on paired donors, with incorporation or reduction of molecular oxygen, reduced flavin or flavoprotein as one donor, and incorporation of one atom of oxygen;GO:0019825//oxygen binding;GO:0032451//demethylase activity	GO:0042448//progesterone metabolic process;GO:1901615//organic hydroxy compound metabolic process;GO:0017144//drug metabolic process;GO:0070988//demethylation;GO:0046677//response to antibiotic;GO:0097176//epoxide metabolic process;GO:0043390//aflatoxin B1 metabolic process;GO:0070995//NADPH oxidation	K07424//cytochrome P450 family 3 subfamily A [EC:1.14.14.1]	gi|48976101|ref|NP_001001751.1|//cytochrome P450 A 37 [Gallus gallus]
419861	1678	259	1015	1.97804	1.63715e-105	Up	8.14869e-107	HSD11B1b	NA	NA	NA	K15680//corticosteroid 11-beta-dehydrogenase isozyme 1 [EC:1.1.1.146]	gi|118102457|ref|XP_417988.2|//PREDICTED: corticosteroid 11-beta-dehydrogenase isozyme 1 [Gallus gallus]
426987	1090	2380.38	1094.66	-1.11313	3.33315e-105	Down	1.66835e-106	MRPS34	NA	NA	NA	K17412//small subunit ribosomal protein S34	gi|478431077|ref|NP_001264526.1|//28S ribosomal protein S34, mitochondrial [Gallus gallus]
423434	1438	18	460	4.68315	5.66807e-105	Up	2.86083e-106	SERPINA1	NA	NA	NA	K04525//serpin peptidase inhibitor, clade A	gi|478246985|ref|NP_001264422.1|//serpin peptidase inhibitor, clade A (alpha-1 antiproteinase, antitrypsin), member 1 precursor [Gallus gallus]
100858159	2476	9	441	5.62229	9.3901e-105	Up	4.76569e-106	AOC1	NA	NA	NA	K11182//diamine oxidase [EC:1.4.3.22]	gi|971379473|ref|XP_015136639.1|//PREDICTED: amiloride-sensitive amine oxidase [copper-containing] isoform X2 [Gallus gallus];gi|971379469|ref|XP_015136637.1|//PREDICTED: amiloride-sensitive amine oxidase [copper-containing] isoform X1 [Gallus gallus]
424669	4078	14	446	5.00113	5.73178e-104	Up	2.92504e-105	C8B	NA	NA	NA	K03998//complement component 8 subunit beta	gi|733901310|ref|XP_010714378.1|//PREDICTED: complement component C8 beta chain [Meleagris gallopavo]
396136	1928	238	959	2.01815	2.23949e-102	Up	1.15225e-103	LCAT	GO:0070062//extracellular exosome;GO:0034364//high-density lipoprotein particle	GO:0004607//phosphatidylcholine-sterol O-acyltransferase activity;GO:0034186//apolipoprotein A-I binding	GO:0008203//cholesterol metabolic process;GO:0034435//cholesterol esterification;GO:0090107//regulation of high-density lipoprotein particle assembly;GO:0034372//very-low-density lipoprotein particle remodeling;GO:0006644//phospholipid metabolic process;GO:0034375//high-density lipoprotein particle remodeling;GO:0042632//cholesterol homeostasis;GO:0043691//reverse cholesterol transport;GO:0042158…	K00650//lecithin-cholesterol acyltransferase [EC:2.3.1.43]	gi|641451063|ref|NP_001280023.1|//phosphatidylcholine-sterol acyltransferase precursor [Gallus gallus]
414746	2845	9.56	426.91	5.48836	2.94867e-101	Up	1.53362e-102	CYP2H1	GO:0031090//organelle membrane;GO:0005789//endoplasmic reticulum membrane	GO:0008395//steroid hydroxylase activity;GO:0020037//heme binding;GO:0005506//iron ion binding;GO:0070330//aromatase activity;GO:0008392//arachidonic acid epoxygenase activity	GO:0042493//response to drug;GO:0055114//oxidation-reduction process;GO:0019373//epoxygenase P450 pathway	K17853//cytochrome P450 family 2 subfamily H	gi|48675895|ref|NP_001001616.1|//cytochrome P450 2H1 precursor [Gallus gallus]
101750306	332	1362	467	-1.53665	4.11438e-99	Down	2.16293e-100	LOC101750306	NA	NA	NA	K02516//type II protein arginine methyltransferase [EC:2.1.1.320]	gi|971452208|ref|XP_004950433.2|//PREDICTED: protein arginine N-methyltransferase 5, partial [Gallus gallus]
107050372	2671	1993.15	864.51	-1.19751	4.50027e-99	Down	2.37208e-100	LOC107050372	NA	NA	NA	NA	gi|971449806|ref|XP_015129631.1|//PREDICTED: collagen alpha-1(I) chain-like, partial [Gallus gallus]
107057167	935	421.35	10.6	-5.3053	5.33601e-99	Down	2.82005e-100	LOC107057167	NA	NA	NA	K10352//myosin heavy chain	gi|971444685|ref|XP_015157676.1|//PREDICTED: myosin-8-like [Gallus gallus]
417058	1106	88.96	622.21	2.81375	4.82682e-98	Up	2.56444e-99	LOC417058	NA	NA	NA	K06751//major histocompatibility complex, class I	gi|971444411|ref|XP_015157552.1|//PREDICTED: class I histocompatibility antigen, F10 alpha chain-like [Gallus gallus]
100858385	1863	147.35	751.16	2.35746	2.50261e-97	Up	1.33661e-98	LOC100858385	NA	NA	NA	K14377//osteoclast-associated immunoglobulin-like receptor;K06264//platelet glycoprotein VI;K06512//leukocyte immunoglobulin-like receptor	gi|971449604|ref|XP_015129551.1|//PREDICTED: osteoclast-associated immunoglobulin-like receptor [Gallus gallus]
100125831	950	2049	910	-1.1634	2.71653e-97	Down	1.45846e-98	NDNL2	NA	NA	NA	K12464//melanoma-associated antigen D1	gi|157311610|ref|NP_001098534.1|//melanoma-associated antigen G1 [Gallus gallus]
422649	6757	1822.89	768.86	-1.23785	1.64e-95	Down	8.94245e-97	SLC4A4	GO:0016323//basolateral plasma membrane;GO:0070062//extracellular exosome;GO:0016021//integral component of membrane	GO:0005452//inorganic anion exchanger activity;GO:0008510//sodium:bicarbonate symporter activity	GO:0015701//bicarbonate transport;GO:0035725//sodium ion transmembrane transport;GO:0015698//inorganic anion transport;GO:0098656//anion transmembrane transport	K13575//solute carrier family 4 (sodium bicarbonate cotransporter), member 4	gi|971393636|ref|XP_015131891.1|//PREDICTED: electrogenic sodium bicarbonate cotransporter 1 isoform X1 [Gallus gallus];gi|971393641|ref|XP_015131893.1|//PREDICTED: electrogenic sodium bicarbonate cotransporter 1 isoform X3 [Gallus gallus];gi|971393643|ref|XP_015131894.1|//PREDICTED: electrogenic sodium bicarbonate cotransporter 1 isoform X4 [Gallus gallus];gi|513183316|ref|XP_420603.3|//PREDICTE…
771806	1221	34	459	3.76247	3.89691e-93	Up	2.16847e-94	TM4SF4	NA	NA	NA	NA	gi|118095403|ref|XP_001234023.1|//PREDICTED: transmembrane 4 L6 family member 4 [Gallus gallus]
426826	3425	11.27	394.97	5.13877	8.52606e-93	Up	4.81592e-94	DMBT1L	GO:0016020//membrane	GO:0005044//scavenger receptor activity	GO:0006898//receptor-mediated endocytosis	K13912//deleted in malignant brain tumors 1 protein	gi|971441004|ref|XP_015156077.1|//PREDICTED: deleted in malignant brain tumors 1 protein-like isoform X1 [Gallus gallus];gi|971441006|ref|XP_015156078.1|//PREDICTED: deleted in malignant brain tumors 1 protein-like isoform X2 [Gallus gallus]
419910	9226	1144	2335	1.03692	1.45746e-92	Up	8.25281e-94	ITPR3	NA	NA	NA	K04960//inositol 1,4,5-triphosphate receptor type 3	gi|971433860|ref|XP_015154474.1|//PREDICTED: inositol 1,4,5-trisphosphate receptor type 3 isoform X2 [Gallus gallus];gi|118102546|ref|XP_418035.2|//PREDICTED: inositol 1,4,5-trisphosphate receptor type 3 isoform X3 [Gallus gallus];gi|971433858|ref|XP_015154473.1|//PREDICTED: inositol 1,4,5-trisphosphate receptor type 3 isoform X1 [Gallus gallus]
424028	1994	20.95	414.3	4.31324	2.63904e-91	Up	1.50541e-92	LOC424028	GO:0016021//integral component of membrane	GO:0015020//glucuronosyltransferase activity	GO:0008152//metabolic process	K00699//glucuronosyltransferase [EC:2.4.1.17]	gi|971404321|ref|XP_015144739.1|//PREDICTED: UDP-glucuronosyltransferase 1-1 isoform X5 [Gallus gallus];gi|971404329|ref|XP_015144744.1|//PREDICTED: UDP-glucuronosyltransferase 1-1 isoform X9 [Gallus gallus];gi|971404315|ref|XP_015144736.1|//PREDICTED: UDP-glucuronosyltransferase 1-1 isoform X2 [Gallus gallus];gi|971404323|ref|XP_015144740.1|//PREDICTED: UDP-glucuronosyltransferase 1-9 isoform X6…
423433	1711	10	377	5.24407	5.60273e-89	Up	3.27435e-90	SERPINA4	NA	NA	NA	K04525//serpin peptidase inhibitor, clade A	gi|478246981|ref|NP_001264421.1|//serpin peptidase inhibitor, clade A (alpha-1 antiproteinase, antitrypsin), member 4 precursor [Gallus gallus]
107057295	2035	1362.96	509.83	-1.41107	1.76545e-87	Down	1.03917e-88	LOC107057295	NA	NA	NA	NA	gi|971427234|ref|XP_015151781.1|//PREDICTED: protein MANBAL-like isoform X2 [Gallus gallus];gi|971427258|ref|XP_015151787.1|//PREDICTED: uncharacterized protein LOC107054817 [Gallus gallus];gi|971444996|ref|XP_015157816.1|//PREDICTED: uncharacterized protein LOC107057295 isoform X2 [Gallus gallus]
101750594	936	44	462	3.3999	7.1788e-87	Up	4.2657e-88	LOC101750594	NA	NA	NA	NA	gi|971402289|ref|XP_004942175.2|//PREDICTED: beta-microseminoprotein-like [Gallus gallus]
100859807	1920	400.98	1164.42	1.54559	4.77048e-86	Up	2.84132e-87	LOC100859807	NA	NA	NA	K06751//major histocompatibility complex, class I	gi|971422445|ref|XP_015150559.1|//PREDICTED: class I histocompatibility antigen, F10 alpha chain-like isoform X4 [Gallus gallus];gi|971422441|ref|XP_015150557.1|//PREDICTED: class I histocompatibility antigen, F10 alpha chain-like isoform X2 [Gallus gallus];gi|971422443|ref|XP_015150558.1|//PREDICTED: class I histocompatibility antigen, F10 alpha chain-like isoform X3 [Gallus gallus];gi|971422447…
431683	2227	282	958	1.77191	5.01355e-86	Up	2.99311e-87	CYP27A1	NA	NA	NA	K00488//cholestanetriol 26-monooxygenase [EC:1.14.15.15]	gi|363736280|ref|XP_422056.3|//PREDICTED: sterol 26-hydroxylase, mitochondrial [Gallus gallus]
417122	6340	29	415	3.84657	1.4151e-85	Up	8.54714e-87	C5	NA	NA	NA	K03994//complement component 5	gi|513213068|ref|XP_415405.4|//PREDICTED: complement C5 [Gallus gallus]
396434	772	377	15	-4.64395	1.67445e-85	Down	1.0137e-86	TNNC2	GO:0005861//troponin complex	GO:0003779//actin binding;GO:0005509//calcium ion binding	GO:0003009//skeletal muscle contraction	K12042//troponin C, skeletal muscle	gi|45382067|ref|NP_990781.1|//troponin C, skeletal muscle [Gallus gallus]
101751119	10591	298	974	1.71619	1.10435e-83	Up	6.84008e-85	RGS22	NA	NA	NA	K10318//F-box protein 43;K16449//regulator of G-protein signaling	gi|971384725|ref|XP_015138460.1|//PREDICTED: regulator of G-protein signaling 22 [Gallus gallus]
395877	1932	245	876	1.84573	3.08714e-83	Up	1.91641e-84	SERPIND1	GO:0070062//extracellular exosome;GO:0005615//extracellular space	NA	NA	K03912//heparin cofactor II	gi|118098359|ref|XP_001232767.1|//PREDICTED: heparin cofactor 2 [Gallus gallus]
422046	2160	43	444.24	3.37651	4.17367e-83	Up	2.59673e-84	CYP2K1L	NA	NA	NA	K17854//cytochrome P450 family 2 subfamily K	gi|118089176|ref|XP_420052.2|//PREDICTED: cytochrome P450 2K4-like [Gallus gallus]
418769	5573	1953.43	916.13	-1.0848	4.93876e-83	Down	3.07965e-84	ITGBL1	NA	NA	NA	K06252//tenascin	gi|513164595|ref|XP_416966.3|//PREDICTED: integrin beta-like protein 1 [Gallus gallus]
107057545	7798	204.59	786.48	1.95026	1.70081e-80	Up	1.07246e-81	LOC107057545	NA	NA	NA	K16620//bone morphogenetic protein 6;K09093//aryl hydrocarbon receptor	gi|971445659|ref|XP_015158113.1|//PREDICTED: uncharacterized protein LOC107057545 isoform X3 [Gallus gallus];gi|971445655|ref|XP_015158110.1|//PREDICTED: uncharacterized protein LOC107057545 isoform X1 [Gallus gallus];gi|971445657|ref|XP_015158112.1|//PREDICTED: uncharacterized protein LOC107057545 isoform X2 [Gallus gallus]
374267	1348	17	356	4.39585	2.51127e-79	Up	1.60106e-80	MBL2	GO:0005576//extracellular region;GO:0005581//collagen trimer	GO:0030246//carbohydrate binding	GO:0001867//complement activation, lectin pathway	K03991//mannose-binding lectin	gi|326633216|ref|NP_989680.2|//pulmonary surfactant-associated protein D precursor [Gallus gallus];gi|971400961|ref|XP_015143439.1|//PREDICTED: pulmonary surfactant-associated protein D isoform X2 [Gallus gallus]
421740	1403	5	331	6.05634	9.51027e-79	Up	6.08986e-80	LOC421740	NA	NA	NA	K16949//amine sulfotransferase [EC:2.8.2.3]	gi|487440099|ref|NP_001264933.1|//sulfotransferase family 3A, member 1-like [Gallus gallus]
107057288	1704	575.74	1399.29	1.28879	1.11188e-78	Up	7.13544e-80	LOC107057288	GO:0005634//nucleus	GO:0001228//transcriptional activator activity, RNA polymerase II transcription regulatory region sequence-specific binding;GO:0043565//sequence-specific DNA binding	GO:0007399//nervous system development;GO:0045944//positive regulation of transcription from RNA polymerase II promoter	K09036//transcription factor MAFB	gi|971444969|ref|XP_015157801.1|//PREDICTED: LOW QUALITY PROTEIN: transcription factor MafB-like [Gallus gallus]
770582	1140	2.02	352.45	7.4545	2.94147e-78	Up	1.90001e-79	GPR25	GO:0005737//cytoplasm;GO:0005886//plasma membrane	GO:0060182//apelin receptor activity	GO:0001569//branching involved in blood vessel morphogenesis;GO:0060183//apelin receptor signaling pathway	K04174//apelin receptor	gi|971421003|ref|XP_015130873.1|//PREDICTED: apelin receptor A-like [Gallus gallus]
101752042	1411	769.33	198.95	-1.94361	5.22513e-78	Down	3.38972e-79	LOC101752042	NA	NA	NA	NA	gi|971427234|ref|XP_015151781.1|//PREDICTED: protein MANBAL-like isoform X2 [Gallus gallus];gi|971427258|ref|XP_015151787.1|//PREDICTED: uncharacterized protein LOC107054817 [Gallus gallus];gi|971444996|ref|XP_015157816.1|//PREDICTED: uncharacterized protein LOC107057295 isoform X2 [Gallus gallus]
418046	3343	22	365	4.0599	5.79252e-78	Up	3.77401e-79	TMPRSS6	GO:0005615//extracellular space;GO:0016021//integral component of membrane;GO:0005886//plasma membrane	GO:0004252//serine-type endopeptidase activity	GO:0000122//negative regulation of transcription from RNA polymerase II promoter;GO:0006879//cellular iron ion homeostasis;GO:0030514//negative regulation of BMP signaling pathway;GO:0042730//fibrinolysis;GO:0045944//positive regulation of transcription from RNA polymerase II promoter;GO:0033619//membrane protein proteolysis;GO:0097264//self proteolysis	K09637//transmembrane protease serine 6 [EC:3.4.21.-]	gi|971372513|ref|XP_004937822.2|//PREDICTED: transmembrane protease serine 6 [Gallus gallus]
769415	4213	1140.81	415.24	-1.45046	1.8808e-76	Down	1.24381e-77	ENS-1	NA	NA	NA	NA	gi|124249436|ref|NP_001074342.1|//uncharacterized protein LOC769415 [Gallus gallus]
418190	2713	13.85	332.07	4.59111	1.74422e-75	Up	1.1608e-76	SLCO1A2	GO:0005887//integral component of plasma membrane	GO:0015125//bile acid transmembrane transporter activity;GO:0015347//sodium-independent organic anion transmembrane transporter activity	GO:0043252//sodium-independent organic anion transport;GO:0098779//positive regulation of mitophagy in response to mitochondrial depolarization;GO:0015721//bile acid and bile salt transport;GO:0008206//bile acid metabolic process	K03460//solute carrier organic anion transporter family, member 1A	gi|971373368|ref|XP_015147275.1|//PREDICTED: solute carrier organic anion transporter family member 1A2 [Gallus gallus]
374064	2725	770	213	-1.84642	6.0444e-73	Down	4.13248e-74	PFKM	NA	NA	NA	K00850//6-phosphofructokinase 1 [EC:2.7.1.11]	gi|723428389|ref|NP_989554.3|//ATP-dependent 6-phosphofructokinase, muscle type [Gallus gallus]
769704	2330	841.95	1751.04	1.06399	1.25206e-72	Up	8.63022e-74	LOC769704	GO:0005615//extracellular space	GO:0052689//carboxylic ester hydrolase activity	NA	K01044//carboxylesterase 1 [EC:3.1.1.1]	gi|971414542|ref|XP_015147944.1|//PREDICTED: fatty acyl-CoA hydrolase precursor, medium chain-like isoform X3 [Gallus gallus];gi|971414536|ref|XP_015147941.1|//PREDICTED: fatty acyl-CoA hydrolase precursor, medium chain-like isoform X1 [Gallus gallus];gi|971414540|ref|XP_015147943.1|//PREDICTED: fatty acyl-CoA hydrolase precursor, medium chain-like isoform X2 [Gallus gallus]
100858617	1843	25	346.79	3.80164	4.03723e-71	Up	2.80536e-72	LOC100858617	NA	NA	NA	K01081//5'-nucleotidase [EC:3.1.3.5]	gi|971430258|ref|XP_015152992.1|//PREDICTED: 5'-nucleotidase domain-containing protein 4 isoform X3 [Gallus gallus];gi|971430254|ref|XP_015152990.1|//PREDICTED: 5'-nucleotidase domain-containing protein 4 isoform X1 [Gallus gallus];gi|971430256|ref|XP_015152991.1|//PREDICTED: 5'-nucleotidase domain-containing protein 4 isoform X2 [Gallus gallus]
107056993	1117	606.62	1389.34	1.20312	3.01377e-70	Up	2.12789e-71	MRPS34	NA	NA	NA	K17412//small subunit ribosomal protein S34	gi|971444164|ref|XP_015157445.1|//PREDICTED: 28S ribosomal protein S34, mitochondrial [Gallus gallus]
408024	1544	6	293	5.61738	6.0461e-70	Up	4.29426e-71	PAH	GO:0070062//extracellular exosome	GO:0004505//phenylalanine 4-monooxygenase activity;GO:0016597//amino acid binding;GO:0005506//iron ion binding	GO:0009072//aromatic amino acid family metabolic process;GO:0055114//oxidation-reduction process;GO:0006559//L-phenylalanine catabolic process	K00500//phenylalanine-4-hydroxylase [EC:1.14.16.1]	gi|47604920|ref|NP_001001298.1|//phenylalanine-4-hydroxylase [Gallus gallus]
395979	1408	27.04	347.86	3.69292	6.3049e-70	Up	4.50451e-71	ADH6	NA	GO:0008270//zinc ion binding;GO:0016491//oxidoreductase activity	GO:0055114//oxidation-reduction process	K13951//alcohol dehydrogenase 1/7 [EC:1.1.1.1]	gi|45384164|ref|NP_990423.1|//alcohol dehydrogenase 6 [Gallus gallus]
428773	2029	65.82	444.31	2.76255	5.10765e-69	Up	3.73484e-70	CFI	NA	NA	NA	K01333//complement factor I [EC:3.4.21.45]	gi|433282973|ref|NP_001258947.1|//complement factor I precursor [Gallus gallus]
776376	1159	261.03	820.4	1.65969	1.9619e-67	Up	1.45104e-68	LOC776376	NA	NA	NA	K16143//null	gi|922959946|ref|NP_001300649.1|//C-reactive protein, pentraxin-related precursor [Gallus gallus]
396477	843	35	357	3.35808	1.08259e-66	Up	8.03723e-68	FBXL12	GO:0016021//integral component of membrane	GO:0030246//carbohydrate binding	GO:0006897//endocytosis	K06563//CD209 antigen;K17513//C-type lectin superfamily 17 member A	gi|45382743|ref|NP_990815.1|//hepatic lectin [Gallus gallus]
416438	2831	695	1494	1.11168	1.2504e-66	Up	9.3006e-68	NPTX2	NA	NA	NA	K17495//CUB and sushi domain-containing protein;K11453//chromobox protein 6	gi|363739316|ref|XP_414750.3|//PREDICTED: neuronal pentraxin-2 [Gallus gallus]
107053269	1448	25.57	329.33	3.69459	2.79481e-66	Up	2.08662e-67	LOC107053269	NA	GO:0008270//zinc ion binding;GO:0016491//oxidoreductase activity	GO:0055114//oxidation-reduction process	K13951//alcohol dehydrogenase 1/7 [EC:1.1.1.1]	gi|971395237|ref|XP_015141124.1|//PREDICTED: alcohol dehydrogenase 1-like isoform X1 [Gallus gallus]
429200	2456	33	348	3.40613	8.54785e-66	Up	6.41771e-67	SLC38A3	GO:0005887//integral component of plasma membrane	GO:0005290//L-histidine transmembrane transporter activity;GO:0015186//L-glutamine transmembrane transporter activity;GO:0015182//L-asparagine transmembrane transporter activity;GO:0015180//L-alanine transmembrane transporter activity	GO:0015817//histidine transport;GO:0006868//glutamine transport;GO:0015808//L-alanine transport;GO:0051365//cellular response to potassium ion starvation;GO:0006867//asparagine transport;GO:0061402//positive regulation of transcription from RNA polymerase II promoter in response to acidic pH;GO:0089709//L-histidine transmembrane transport	K13576//solute carrier family 38 (sodium-coupled neutral amino acid transporter), member 3	gi|363738576|ref|XP_426756.3|//PREDICTED: sodium-coupled neutral amino acid transporter 3 [Gallus gallus]
395527	865	1327	578	-1.19145	8.57826e-66	Down	6.45254e-67	CD9	GO:0070062//extracellular exosome;GO:0005615//extracellular space;GO:0005887//integral component of plasma membrane;GO:0005925//focal adhesion;GO:0009897//external side of plasma membrane	NA	GO:0007155//cell adhesion;GO:0071404//cellular response to low-density lipoprotein particle stimulus;GO:0031623//receptor internalization;GO:0007342//fusion of sperm to egg plasma membrane involved in single fertilization;GO:0007166//cell surface receptor signaling pathway;GO:0008285//negative regulation of cell proliferation;GO:0030913//paranodal junction assembly	K06460//CD9 antigen	gi|45382099|ref|NP_990093.1|//CD9 antigen [Gallus gallus]
421543	3016	46	380	3.05388	2.91863e-65	Up	2.20762e-66	AGT	GO:0070062//extracellular exosome;GO:0072562//blood microparticle	GO:0031702//type 1 angiotensin receptor binding;GO:0031703//type 2 angiotensin receptor binding;GO:0017080//sodium channel regulator activity	GO:0042310//vasoconstriction;GO:0010595//positive regulation of endothelial cell migration;GO:0003014//renal system process;GO:0045893//positive regulation of transcription, DNA-templated;GO:0045742//positive regulation of epidermal growth factor receptor signaling pathway;GO:2001238//positive regulation of extrinsic apoptotic signaling pathway;GO:0051387//negative regulation of neurotrophin TRK …	K09821//angiotensinogen	gi|513175888|ref|XP_004935550.1|//PREDICTED: angiotensinogen [Gallus gallus]
427326	5593	1720	854	-1.00252	1.73005e-64	Down	1.33278e-65	EDIL3	NA	NA	NA	K17253//lactadherin	gi|363744794|ref|XP_424906.3|//PREDICTED: EGF-like repeat and discoidin I-like domain-containing protein 3 isoform X1 [Gallus gallus];gi|513232128|ref|XP_004949505.1|//PREDICTED: EGF-like repeat and discoidin I-like domain-containing protein 3 isoform X2 [Gallus gallus]
107054837	2790	701.29	201.48	-1.79179	6.69811e-64	Down	5.19749e-65	LOC107054837	NA	NA	NA	K04257//olfactory receptor;K14401//cleavage and polyadenylation specificity factor subunit 1;K21125//mucin-5AC;K01495//GTP cyclohydrolase I [EC:3.5.4.16]	gi|971374474|ref|XP_015152013.1|//PREDICTED: endogenous retrovirus group K member 18 Pol protein-like [Gallus gallus]
425457	3488	447	76	-2.54862	2.12034e-63	Down	1.65421e-64	MYBPC2	GO:0032982//myosin filament;GO:0031672//A band	GO:0003779//actin binding	GO:0007155//cell adhesion	K12558//myosin-binding protein C, fast-type	gi|113206110|ref|NP_001038124.1|//myosin-binding protein C, fast-type [Gallus gallus]
422643	3031	11.69	277.48	4.57662	3.53158e-63	Up	2.77495e-64	LOC422643	NA	NA	NA	NA	gi|513183282|ref|XP_004941230.1|//PREDICTED: uncharacterized protein LOC422643 [Gallus gallus]
769673	3647	868.5	301.02	-1.52108	1.15656e-62	Down	9.15235e-64	ERNI	NA	NA	NA	NA	gi|124249438|ref|NP_001074343.1|//uncharacterized protein LOC769673 [Gallus gallus]
423432	1847	8	262	5.041	1.21601e-61	Up	9.74187e-63	SERPINA10	NA	NA	NA	K04525//serpin peptidase inhibitor, clade A	gi|971400175|ref|XP_015143253.1|//PREDICTED: protein Z-dependent protease inhibitor [Gallus gallus]
414341	654	256	777	1.60935	3.26763e-61	Up	2.63608e-62	AvBD10	GO:0005576//extracellular region	NA	GO:0050832//defense response to fungus;GO:0050829//defense response to Gram-negative bacterium;GO:0050830//defense response to Gram-positive bacterium	K21100//beta-defensin 4	gi|48976029|ref|NP_001001609.1|//gallinacin-10 preproprotein [Gallus gallus]
107056166	955	116.97	517.94	2.15423	1.53251e-60	Up	1.24703e-61	LOC107056166	NA	NA	NA	NA	gi|313661487|ref|NP_001186357.1|//MAL-like protein [Gallus gallus]
424907	1147	534	123	-2.1106	1.64323e-60	Down	1.33941e-61	OSTN	GO:0005615//extracellular space	GO:0005102//receptor binding	GO:0045668//negative regulation of osteoblast differentiation;GO:0046325//negative regulation of glucose import;GO:0003416//endochondral bone growth;GO:0007166//cell surface receptor signaling pathway;GO:0030828//positive regulation of cGMP biosynthetic process	K04723//interleukin 1 receptor accessory protein	gi|971410681|ref|XP_015146889.1|//PREDICTED: osteocrin isoform X1 [Gallus gallus]
416266	14465	12	265	4.47247	8.41488e-60	Up	6.9532e-61	FAT2	NA	NA	NA	K16506//protocadherin Fat 1/2/3	gi|513206962|ref|XP_414584.4|//PREDICTED: protocadherin Fat 2 [Gallus gallus]
415748	6009	1142.38	483.9	-1.23168	8.46312e-60	Down	7.00489e-61	MYLK3	NA	NA	NA	K00907//myosin-light-chain kinase [EC:2.7.11.18]	gi|513203304|ref|XP_414113.4|//PREDICTED: myosin light chain kinase 3 isoform X1 [Gallus gallus];gi|971414467|ref|XP_015147908.1|//PREDICTED: myosin light chain kinase 3 isoform X3 [Gallus gallus];gi|513203308|ref|XP_004944251.1|//PREDICTED: myosin light chain kinase 3 isoform X2 [Gallus gallus]
421560	1202	12	264	4.46701	1.50433e-59	Up	1.25144e-60	LOC421560	NA	NA	NA	K01025//null	gi|118088279|ref|XP_419601.2|//PREDICTED: sulfotransferase 6B1 [Gallus gallus]
415652	539	526	123	-2.08882	7.38502e-59	Down	6.22612e-60	CCL17	NA	NA	NA	K21092//C-C motif chemokine 14;K21083//C-C motif chemokine 17;K12964//C-C motif chemokine 4	gi|648216364|ref|NP_001280238.1|//chemokine (C-C motif) ligand 17 precursor [Gallus gallus]
107054704	2052	246.12	745.44	1.60631	1.28306e-58	Up	1.0853e-59	LOC107054704	GO:0042612//MHC class I protein complex	GO:0042605//peptide antigen binding	GO:0006955//immune response;GO:0002474//antigen processing and presentation of peptide antigen via MHC class I	K06751//major histocompatibility complex, class I	gi|971422449|ref|XP_015150562.1|//PREDICTED: class I histocompatibility antigen, F10 alpha chain-like [Gallus gallus]
770737	1184	120	513	2.10351	3.10819e-58	Up	2.63782e-59	GAMT	NA	NA	NA	K00542//guanidinoacetate N-methyltransferase [EC:2.1.1.2]	gi|971436244|ref|XP_015155460.1|//PREDICTED: guanidinoacetate N-methyltransferase [Gallus gallus]
417245	13198	1110	471	-1.22918	5.91209e-58	Down	5.0422e-59	PAPPA	NA	NA	NA	K07762//pappalysin-1 [EC:3.4.24.79]	gi|971423487|ref|XP_415522.4|//PREDICTED: pappalysin-1 [Gallus gallus]
374258	1530	11	252	4.52543	3.25794e-57	Up	2.80135e-58	F9	GO:0070062//extracellular exosome;GO:0005615//extracellular space	GO:0004252//serine-type endopeptidase activity;GO:0005509//calcium ion binding	GO:0007596//blood coagulation;GO:0031638//zymogen activation	K01321//coagulation factor IX (Christmas factor) [EC:3.4.21.22]	gi|45383468|ref|NP_989674.1|//coagulation factor IX precursor [Gallus gallus];gi|971391220|ref|XP_015133666.1|//PREDICTED: coagulation factor IX isoform X1 [Gallus gallus]
395451	1521	248	9	-4.77669	3.36685e-57	Down	2.8997e-58	CXCL14	GO:0005794//Golgi apparatus;GO:0005576//extracellular region	GO:0008009//chemokine activity	GO:0045662//negative regulation of myoblast differentiation;GO:2000503//positive regulation of natural killer cell chemotaxis;GO:0006955//immune response;GO:0007267//cell-cell signaling;GO:0048839//inner ear development	K10033//C-X-C motif chemokine 14	gi|45382647|ref|NP_990043.1|//C-X-C motif chemokine 14 precursor [Gallus gallus]
396393	711	287	802	1.49013	1.52927e-56	Up	1.32991e-57	LCN8	GO:0005615//extracellular space;GO:0005623//cell	GO:0015245//fatty acid transporter activity;GO:0070539//linoleic acid binding;GO:0070538//oleic acid binding;GO:0070540//stearic acid binding;GO:0050544//arachidonic acid binding	GO:0071399//cellular response to linoleic acid;GO:0034097//response to cytokine;GO:0048747//muscle fiber development;GO:0032496//response to lipopolysaccharide;GO:0042742//defense response to bacterium;GO:0009636//response to toxic substance;GO:0009792//embryo development ending in birth or egg hatching;GO:0010831//positive regulation of myotube differentiation;GO:0032332//positive regulation of …	K01830//prostaglandin-H2 D-isomerase [EC:5.3.99.2]	gi|45382221|ref|NP_990753.1|//extracellular fatty acid-binding protein precursor [Gallus gallus]
771059	1271	906	347	-1.37699	1.98004e-56	Down	1.72746e-57	GTSF1	NA	NA	NA	K02728//20S proteasome subunit alpha 3 [EC:3.4.25.1]	gi|363743339|ref|XP_001234364.2|//PREDICTED: gametocyte-specific factor 1-like isoform X1 [Gallus gallus];gi|513225513|ref|XP_004948535.1|//PREDICTED: gametocyte-specific factor 1-like isoform X2 [Gallus gallus]
431205	3113	464.6	98.64	-2.22816	2.05427e-56	Down	1.79797e-57	LOC431205	NA	NA	NA	NA	gi|971427234|ref|XP_015151781.1|//PREDICTED: protein MANBAL-like isoform X2 [Gallus gallus];gi|971427232|ref|XP_015151780.1|//PREDICTED: uncharacterized protein LOC431205 isoform X1 [Gallus gallus]
107053156	1162	27	292	3.44252	7.25473e-56	Up	6.42057e-57	KHK	NA	NA	NA	K00846//ketohexokinase [EC:2.7.1.3]	gi|971390523|ref|XP_015140518.1|//PREDICTED: ketohexokinase [Gallus gallus]
396032	657	511	123	-2.04708	8.86156e-56	Down	7.85504e-57	TNNC1	GO:0005654//nucleoplasm;GO:0005739//mitochondrion;GO:0005861//troponin complex	GO:0051015//actin filament binding;GO:0005509//calcium ion binding;GO:0048306//calcium-dependent protein binding;GO:0042803//protein homodimerization activity;GO:0031013//troponin I binding;GO:0031014//troponin T binding	GO:0032972//regulation of muscle filament sliding speed;GO:0014883//transition between fast and slow fiber;GO:0060048//cardiac muscle contraction;GO:0043462//regulation of ATPase activity;GO:0055010//ventricular cardiac muscle tissue morphogenesis	K05865//troponin C, slow skeletal and cardiac muscles	gi|45384092|ref|NP_990464.1|//troponin C, slow skeletal and cardiac muscles [Gallus gallus]
430600	1071	338.4	874.26	1.37691	8.97746e-55	Up	8.12095e-56	LOC430600	GO:0042612//MHC class I protein complex;GO:0016021//integral component of membrane	GO:0042605//peptide antigen binding	GO:0006955//immune response;GO:0002474//antigen processing and presentation of peptide antigen via MHC class I	K06751//major histocompatibility complex, class I	gi|971422386|ref|XP_015150529.1|//PREDICTED: class I histocompatibility antigen, F10 alpha chain isoform X4 [Gallus gallus];gi|971444510|ref|XP_015157599.1|//PREDICTED: class I histocompatibility antigen, F10 alpha chain-like isoform X6 [Gallus gallus];gi|971444520|ref|XP_015157604.1|//PREDICTED: class I histocompatibility antigen, F10 alpha chain-like isoform X11 [Gallus gallus];gi|971444506|ref…
415482	1497	11	234	4.41851	1.17005e-52	Up	1.10259e-53	FAH	NA	NA	NA	K01555//fumarylacetoacetase [EC:3.7.1.2]	gi|477507232|ref|NP_001264402.1|//fumarylacetoacetase [Gallus gallus]
396272	2635	7.89	225.13	4.84217	1.54462e-52	Up	1.45988e-53	SLC2A2	GO:0005903//brush border;GO:0016324//apical plasma membrane;GO:0005911//cell-cell junction;GO:0016021//integral component of membrane;GO:0005737//cytoplasm	GO:0055056//D-glucose transmembrane transporter activity;GO:0033300//dehydroascorbic acid transporter activity	GO:0070837//dehydroascorbic acid transport;GO:1904659//glucose transmembrane transport	K07593//MFS transporter, SP family, solute carrier family 2 (facilitated glucose transporter), member 2	gi|46395468|ref|NP_997061.1|//solute carrier family 2, facilitated glucose transporter member 2 [Gallus gallus]
107049250	1670	89	421.8	2.25226	2.93237e-52	Up	2.7756e-53	LOC107049250	NA	NA	NA	K04667//inhibin, beta	gi|971446087|ref|XP_015128069.1|//PREDICTED: inhibin beta C chain-like [Gallus gallus]
768456	13146	755	273	-1.45999	1.78518e-51	Down	1.7172e-52	CNTNAP2	NA	NA	NA	K07380//contactin associated protein-like 2	gi|971382379|ref|XP_015131476.1|//PREDICTED: contactin-associated protein-like 2 [Gallus gallus]
107053122	2122	744.8	266.92	-1.47286	1.89183e-51	Down	1.82243e-52	LOC107053122	NA	NA	NA	K01495//GTP cyclohydrolase I [EC:3.5.4.16]	gi|971389705|ref|XP_015140249.1|//PREDICTED: endogenous retrovirus group K member 18 Pol protein-like [Gallus gallus]
418330	1715	14	235	4.07674	1.00894e-50	Up	9.81801e-52	HGD	NA	NA	NA	K00451//homogentisate 1,2-dioxygenase [EC:1.13.11.5]	gi|50729534|ref|XP_416553.1|//PREDICTED: homogentisate 1,2-dioxygenase [Gallus gallus]
426536	819	535	1141	1.10027	2.44608e-50	Up	2.40764e-51	HRSP12	NA	NA	NA	K06927//diphthine-ammonia ligase [EC:6.3.1.14]	gi|971384682|ref|XP_001234689.4|//PREDICTED: ribonuclease UK114 [Gallus gallus]
422876	3095	8	212	4.7355	3.57511e-49	Up	3.56392e-50	HGFAC	NA	NA	NA	K09631//hepatocyte growth factor activator [EC:3.4.21.-]	gi|513185002|ref|XP_420819.4|//PREDICTED: hepatocyte growth factor activator [Gallus gallus]
107049705	662	44.66	309.38	2.79991	4.55002e-49	Up	4.5485e-50	LOC107049705	NA	NA	NA	K06264//platelet glycoprotein VI;K06512//leukocyte immunoglobulin-like receptor	gi|971448168|ref|XP_015128985.1|//PREDICTED: uncharacterized protein LOC107049705 isoform X1 [Gallus gallus];gi|971448172|ref|XP_015128987.1|//PREDICTED: uncharacterized protein LOC107049705 isoform X3 [Gallus gallus];gi|971448170|ref|XP_015128986.1|//PREDICTED: uncharacterized protein LOC107049705 isoform X2 [Gallus gallus]
107055401	935	69	364	2.40685	6.85133e-49	Up	6.87778e-50	APOF	NA	NA	NA	K00731//glycoprotein-N-acetylgalactosamine 3-beta-galactosyltransferase [EC:2.4.1.122];K03155//timeless	gi|971437015|ref|XP_015155784.1|//PREDICTED: apolipoprotein F [Gallus gallus]
423435	1537	5	204	5.35808	7.86306e-49	Up	7.9264e-50	SERPINA5	NA	NA	NA	K04525//serpin peptidase inhibitor, clade A	gi|50748652|ref|XP_421344.1|//PREDICTED: alpha-1-antitrypsin isoform X1 [Gallus gallus]
107049350	2287	527.93	150.84	-1.79975	1.10316e-48	Down	1.11667e-49	LOC107049350	NA	NA	NA	K04257//olfactory receptor;K21125//mucin-5AC;K05249//neuromedin U;K01495//GTP cyclohydrolase I [EC:3.5.4.16]	gi|971446451|ref|XP_015128226.1|//PREDICTED: endogenous retrovirus group K member 25 Pol protein-like [Gallus gallus]
428142	7435	260.94	26.81	-3.27529	8.19456e-48	Down	8.4668e-49	RIMS4	NA	NA	NA	K15299//regulating synaptic membrane exocytosis protein 4	gi|118100547|ref|XP_425700.2|//PREDICTED: regulating synaptic membrane exocytosis protein 4 [Gallus gallus]
107050425	2430	905.34	384.33	-1.22853	1.88857e-47	Down	1.96188e-48	LOC107050425	NA	NA	NA	K04257//olfactory receptor;K14401//cleavage and polyadenylation specificity factor subunit 1;K21125//mucin-5AC;K01495//GTP cyclohydrolase I [EC:3.5.4.16]	gi|971377045|ref|XP_015129681.1|//PREDICTED: endogenous retrovirus group K member 25 Pol protein-like [Gallus gallus]
428693	2410	195	593	1.61214	4.09996e-47	Up	4.29922e-48	LOC428693	NA	NA	NA	K11160//diacylglycerol O-acyltransferase 2 [EC:2.3.1.20 2.3.1.75]	gi|971391535|ref|XP_015133828.1|//PREDICTED: diacylglycerol O-acyltransferase 2 isoform X7 [Gallus gallus];gi|971391533|ref|XP_015133827.1|//PREDICTED: diacylglycerol O-acyltransferase 2 isoform X6 [Gallus gallus];gi|971391531|ref|XP_015133826.1|//PREDICTED: diacylglycerol O-acyltransferase 2 isoform X5 [Gallus gallus];gi|971391524|ref|XP_015133823.1|//PREDICTED: diacylglycerol O-acyltransferase …
770260	3260	285	38	-2.89931	1.20133e-46	Down	1.27484e-47	LOC770260	NA	NA	NA	NA	gi|513209509|ref|XP_001233591.2|//PREDICTED: uncharacterized protein LOC770260 isoform X2 [Gallus gallus];gi|971420380|ref|XP_015150264.1|//PREDICTED: uncharacterized protein LOC770260 isoform X1 [Gallus gallus]
100857277	708	480	131	-1.86589	1.47818e-46	Down	1.57689e-47	SLN	NA	NA	NA	NA	gi|694016459|ref|NP_001289116.1|//sarcolipin [Gallus gallus]
497222	3000	174.25	550.16	1.66627	7.32445e-46	Up	7.91596e-47	PCDHA12	GO:0016021//integral component of membrane;GO:0005886//plasma membrane	GO:0005509//calcium ion binding	GO:0007156//homophilic cell adhesion via plasma membrane adhesion molecules	K16493//protocadherin alpha	gi|162138888|ref|NP_001104599.1|//protocadherin alpha 12 precursor [Gallus gallus]
428593	2585	4	188.04	5.56248	2.7615e-45	Up	3.0154e-46	LOC428593	NA	NA	NA	K01315//plasminogen [EC:3.4.21.7]	gi|513176219|ref|XP_426150.3|//PREDICTED: plasminogen-like [Gallus gallus]
423436	4722	4	188	5.56217	2.81987e-45	Up	3.08308e-46	SERPINA9	NA	NA	NA	K04525//serpin peptidase inhibitor, clade A	gi|513188841|ref|XP_004941955.1|//PREDICTED: alpha-1-antitrypsin [Gallus gallus]
416465	13859	597	206	-1.5275	1.03498e-43	Down	1.17211e-44	ELFN1	GO:0030425//dendrite;GO:0070062//extracellular exosome;GO:0060076//excitatory synapse;GO:0016021//integral component of membrane	GO:0019902//phosphatase binding	GO:0010923//negative regulation of phosphatase activity;GO:0050808//synapse organization	K17567//protein phosphatase 1 regulatory subunit 28	gi|513207920|ref|XP_004945192.1|//PREDICTED: protein ELFN1 [Gallus gallus]
107057223	1865	350.74	820.7	1.23403	1.19683e-43	Up	1.35707e-44	LOC107057223	NA	NA	NA	NA	gi|971426146|ref|XP_015151382.1|//PREDICTED: outer dense fiber protein 3-like [Gallus gallus]
769421	3805	215.19	604.78	1.49838	2.79027e-43	Up	3.19507e-44	LOC769421	NA	NA	NA	K07809//[heparan sulfate]-glucosamine 3-sulfotransferase 3 [EC:2.8.2.30]	gi|971424320|ref|XP_015150739.1|//PREDICTED: heparan sulfate glucosamine 3-O-sulfotransferase 3B1 isoform X2 [Gallus gallus];gi|971424318|ref|XP_003642370.3|//PREDICTED: heparan sulfate glucosamine 3-O-sulfotransferase 3B1 isoform X1 [Gallus gallus]
423776	4490	530	169	-1.64139	4.30454e-43	Down	4.95308e-44	GDF10	NA	NA	NA	K05496//bone morphogenetic protein 3/3B	gi|363735458|ref|XP_421648.3|//PREDICTED: growth/differentiation factor 10 [Gallus gallus]
404299	390	225.76	21.25	-3.40167	7.68809e-43	Down	8.88941e-44	HIST1H2A4	GO:0000790//nuclear chromatin;GO:0000786//nucleosome	GO:0003677//DNA binding;GO:0046982//protein heterodimerization activity	GO:0006342//chromatin silencing	K11251//histone H2A	gi|118405202|ref|NP_001072943.1|//histone H2A-IV [Gallus gallus]
100859189	912	7.73	184.34	4.58334	2.12991e-42	Up	2.47762e-43	MZB1	NA	NA	NA	K14611//solute carrier family 23 (nucleobase transporter), member 1/2;K15410//elongation factor 1-delta	gi|363739056|ref|XP_003642115.1|//PREDICTED: marginal zone B- and B1-cell-specific protein [Gallus gallus]
107057502	3380	96	388	2.02253	3.24524e-42	Up	3.77956e-43	LOC107057502	NA	NA	NA	K04011//complement component (3b/4b) receptor 1	gi|971445551|ref|XP_015158065.1|//PREDICTED: LOW QUALITY PROTEIN: complement receptor type 1-like [Gallus gallus]
395726	2888	12	193	4.01508	1.67704e-41	Up	1.96958e-42	FTCD	GO:0005814//centriole;GO:0070062//extracellular exosome;GO:0005829//cytosol;GO:0030868//smooth endoplasmic reticulum membrane;GO:0000139//Golgi membrane	GO:0005542//folic acid binding;GO:0030412//formimidoyltetrahydrofolate cyclodeaminase activity;GO:0030409//glutamate formimidoyltransferase activity;GO:0008017//microtubule binding	GO:0019557//histidine catabolic process to glutamate and formate;GO:0035999//tetrahydrofolate interconversion;GO:0019556//histidine catabolic process to glutamate and formamide	K13990//glutamate formiminotransferase / formiminotetrahydrofolate cyclodeaminase [EC:2.1.2.5 4.3.1.4]	gi|971403995|ref|XP_015144607.1|//PREDICTED: formimidoyltransferase-cyclodeaminase isoform X2 [Gallus gallus];gi|971403997|ref|XP_015144608.1|//PREDICTED: formimidoyltransferase-cyclodeaminase isoform X3 [Gallus gallus];gi|971404001|ref|XP_015144610.1|//PREDICTED: formimidoyltransferase-cyclodeaminase isoform X5 [Gallus gallus];gi|971403999|ref|XP_015144609.1|//PREDICTED: formimidoyltransferase-c…
107057311	757	206.5	0	-8.68242	5.42993e-41	Down	6.44542e-42	LOC107057311	NA	NA	NA	NA	gi|971445050|ref|XP_015157839.1|//PREDICTED: protein MANBAL-like [Gallus gallus]
421312	2401	650	250	-1.37093	1.4746e-40	Down	1.76893e-41	CHGB	NA	NA	NA	K19991//chromogranin-B	gi|513174722|ref|XP_004935335.1|//PREDICTED: secretogranin-1 isoform X1 [Gallus gallus];gi|50740149|ref|XP_419377.1|//PREDICTED: secretogranin-1 isoform X2 [Gallus gallus]
396214	1463	288.99	51.41	-2.48332	3.00777e-40	Down	3.63335e-41	PLP1	GO:0016021//integral component of membrane;GO:0043209//myelin sheath;GO:0005886//plasma membrane	NA	GO:0021762//substantia nigra development;GO:0061564//axon development;GO:0042759//long-chain fatty acid biosynthetic process;GO:0010628//positive regulation of gene expression;GO:0022010//central nervous system myelination;GO:0006954//inflammatory response;GO:0014002//astrocyte development;GO:0048469//cell maturation	K17271//myelin proteolipid protein	gi|45384124|ref|NP_990608.1|//myelin proteolipid protein [Gallus gallus];gi|733898565|ref|XP_010713337.1|//PREDICTED: myelin proteolipid protein isoform X2 [Meleagris gallopavo]
396263	3219	178	9	-4.29823	1.30732e-39	Down	1.5902e-40	ACTN2	GO:0070062//extracellular exosome;GO:0005925//focal adhesion;GO:0030018//Z disc;GO:0005886//plasma membrane;GO:0030175//filopodium	GO:0051015//actin filament binding;GO:0051373//FATZ binding;GO:0005546//phosphatidylinositol-4,5-bisphosphate binding;GO:0030375//thyroid hormone receptor coactivator activity;GO:0042803//protein homodimerization activity;GO:0070080//titin Z domain binding;GO:0044325//ion channel binding;GO:0030274//LIM domain binding;GO:0005509//calcium ion binding;GO:0031432//titin binding	GO:2000273//positive regulation of receptor activity;GO:0051695//actin filament uncapping;GO:1901017//negative regulation of potassium ion transmembrane transporter activity;GO:1901018//positive regulation of potassium ion transmembrane transporter activity;GO:2001259//positive regulation of cation channel activity;GO:0042391//regulation of membrane potential;GO:0048041//focal adhesion assembly;G…	K21073//actinin alpha 2/3	gi|46048687|ref|NP_990654.1|//alpha-actinin-2 [Gallus gallus]
418089	10707	596.21	220.92	-1.42471	1.82005e-39	Down	2.22404e-40	STAB2	NA	NA	NA	K19013//stabilin-2	gi|971371965|ref|XP_015141660.1|//PREDICTED: stabilin-2 [Gallus gallus]
100859223	2980	138	450	1.71284	3.54169e-39	Up	4.35754e-40	MUC13	NA	NA	NA	K17298//mucin-13	gi|971406246|ref|XP_015145456.1|//PREDICTED: mucin-13 isoform X2 [Gallus gallus];gi|971406248|ref|XP_015145457.1|//PREDICTED: mucin-13 isoform X3 [Gallus gallus];gi|513195068|ref|XP_003641633.2|//PREDICTED: mucin-13 isoform X1 [Gallus gallus];gi|971406250|ref|XP_015145458.1|//PREDICTED: mucin-13 isoform X4 [Gallus gallus];gi|971406252|ref|XP_015145459.1|//PREDICTED: mucin-13 isoform X5 [Gallus ga…
107049660	506	185	12	-3.93884	3.58677e-39	Down	4.41802e-40	LOC107049660	NA	NA	NA	K00688//glycogen phosphorylase [EC:2.4.1.1]	gi|971447947|ref|XP_015128890.1|//PREDICTED: glycogen phosphorylase, muscle form-like [Gallus gallus]
107048997	1136	620.72	237.74	-1.37698	4.90952e-39	Down	6.06107e-40	LOC107048997	NA	NA	NA	K14377//osteoclast-associated immunoglobulin-like receptor;K06264//platelet glycoprotein VI;K06512//leukocyte immunoglobulin-like receptor	gi|971448921|ref|XP_003643814.3|//PREDICTED: leukocyte immunoglobulin-like receptor subfamily B member 3 [Gallus gallus]
424678	1929	977.25	476.92	-1.0274	1.23944e-38	Down	1.54575e-39	CYP2J2	NA	NA	NA	K07418//cytochrome P450 family 2 subfamily J [EC:1.14.14.1]	gi|971409107|ref|XP_015146648.1|//PREDICTED: cytochrome P450 2J2 isoform X2 [Gallus gallus];gi|971409105|ref|XP_004936903.2|//PREDICTED: cytochrome P450 2J2 isoform X1 [Gallus gallus]
418851	1374	9	173	4.27229	1.29862e-38	Up	1.62318e-39	CPB2	NA	NA	NA	K01300//carboxypeptidase B2 [EC:3.4.17.20]	gi|513165326|ref|XP_417046.4|//PREDICTED: carboxypeptidase B2 [Gallus gallus]
423680	4105	5	160	5.00758	4.82539e-38	Up	6.10562e-39	A1CF	NA	NA	NA	K13161//heterogeneous nuclear ribonucleoprotein R;K13160//heterogeneous nuclear ribonucleoprotein Q;K11972//E3 ubiquitin-protein ligase RNF19A [EC:2.3.2.27]	gi|971401478|ref|XP_015134191.1|//PREDICTED: APOBEC1 complementation factor isoform X3 [Gallus gallus];gi|363735090|ref|XP_003641506.1|//PREDICTED: APOBEC1 complementation factor isoform X2 [Gallus gallus];gi|363735088|ref|XP_421561.3|//PREDICTED: APOBEC1 complementation factor isoform X1 [Gallus gallus]
101751260	4089	738	318	-1.20701	7.30946e-38	Down	9.28963e-39	SCEL	GO:0070062//extracellular exosome;GO:0005737//cytoplasm	GO:0008270//zinc ion binding	GO:0030216//keratinocyte differentiation;GO:0009790//embryo development	K06084//F-box protein 20;K16580//SLAIN motif-containing protein 1/2	gi|971377807|ref|XP_015132771.1|//PREDICTED: sciellin isoform X1 [Gallus gallus];gi|971377811|ref|XP_015132781.1|//PREDICTED: sciellin isoform X2 [Gallus gallus];gi|971377813|ref|XP_015132790.1|//PREDICTED: sciellin isoform X3 [Gallus gallus]
395300	1595	1	165	7.3739	1.75786e-37	Up	2.25127e-38	SULT1C3	GO:0005737//cytoplasm	GO:0004062//aryl sulfotransferase activity;GO:0004027//alcohol sulfotransferase activity	GO:0006790//sulfur compound metabolic process	K01025//null	gi|45382969|ref|NP_989932.1|//sulfotransferase 1C1 [Gallus gallus]
427391	1558	395	841	1.09784	2.76299e-37	Up	3.55785e-38	CDO1	NA	NA	NA	K00456//cysteine dioxygenase [EC:1.13.11.20]	gi|118104563|ref|XP_424964.2|//PREDICTED: cysteine dioxygenase type 1 [Gallus gallus]
101747308	2226	568	212	-1.41424	2.97095e-37	Down	3.8298e-38	INA	NA	NA	NA	K07608//internexin neuronal intermediate filament protein, alpha	gi|971402926|ref|XP_015144218.1|//PREDICTED: alpha-internexin [Gallus gallus]
416212	2477	198	20	-3.29985	8.47499e-37	Down	1.11264e-37	LOC416212	NA	NA	NA	K15493//neuron-specific vesicular protein calcyon	gi|971417940|ref|XP_001231714.3|//PREDICTED: neuron-specific protein family member 2 [Gallus gallus]
422409	2406	116.13	397.69	1.78349	1.03182e-36	Up	1.35895e-37	TDO2	NA	NA	NA	K00453//tryptophan 2,3-dioxygenase [EC:1.13.11.11]	gi|971392718|ref|XP_015140830.1|//PREDICTED: tryptophan 2,3-dioxygenase isoform X2 [Gallus gallus];gi|513181791|ref|XP_420377.3|//PREDICTED: tryptophan 2,3-dioxygenase isoform X1 [Gallus gallus]
408027	1705	7	158	4.50401	2.99037e-36	Up	3.99698e-37	IGFBP1	GO:0005615//extracellular space	GO:0031994//insulin-like growth factor I binding;GO:0031995//insulin-like growth factor II binding	GO:0001558//regulation of cell growth;GO:0043567//regulation of insulin-like growth factor receptor signaling pathway	K10138//insulin-like growth factor-binding protein 3	gi|47604926|ref|NP_001001294.1|//insulin-like growth factor-binding protein 1 precursor [Gallus gallus]
427828	7227	331	739	1.16633	3.73074e-36	Up	5.00222e-37	RTN4RL1	NA	NA	NA	K16660//reticulon-4 receptor-like 1	gi|971426559|ref|XP_015151532.1|//PREDICTED: reticulon-4 receptor-like 1 [Gallus gallus]
427915	2661	13	174	3.75009	5.96195e-36	Up	8.05219e-37	SPIC	NA	NA	NA	K09440//transcription factor Spi-C	gi|513159732|ref|XP_004937899.1|//PREDICTED: transcription factor Spi-C [Gallus gallus]
395814	2634	713	313	-1.18016	2.20008e-35	Down	3.00218e-36	FMOD	GO:0005615//extracellular space;GO:0005578//proteinaceous extracellular matrix	GO:0008201//heparin binding;GO:0048495//Roundabout binding	GO:0048846//axon extension involved in axon guidance;GO:0035385//Roundabout signaling pathway;GO:0030199//collagen fibril organization;GO:0050770//regulation of axonogenesis	K08121//fibromodulin	gi|45384456|ref|NP_990298.1|//fibromodulin precursor [Gallus gallus]
424041	1617	11	166	3.92319	2.26788e-35	Up	3.09787e-36	KMO	NA	NA	NA	K00486//kynurenine 3-monooxygenase [EC:1.14.13.9]	gi|513193295|ref|XP_004942624.1|//PREDICTED: kynurenine 3-monooxygenase isoform X3 [Gallus gallus];gi|971404196|ref|XP_015144694.1|//PREDICTED: kynurenine 3-monooxygenase isoform X4 [Gallus gallus];gi|50750161|ref|XP_421897.1|//PREDICTED: kynurenine 3-monooxygenase isoform X2 [Gallus gallus];gi|513193290|ref|XP_004942623.1|//PREDICTED: kynurenine 3-monooxygenase isoform X1 [Gallus gallus]
100857686	998	345	90	-1.93102	2.44859e-35	Down	3.34815e-36	LOC100857686	NA	NA	NA	NA	gi|513179359|ref|XP_004935902.1|//PREDICTED: uncharacterized protein LOC100857686 [Gallus gallus]
107052829	2199	431	140.43	-1.61025	2.43843e-34	Down	3.38879e-35	LOC107052829	NA	NA	NA	K09228//KRAB domain-containing zinc finger protein;K05109//Eph receptor A8 [EC:2.7.10.1];K14401//cleavage and polyadenylation specificity factor subunit 1;K01495//GTP cyclohydrolase I [EC:3.5.4.16]	gi|971385368|ref|XP_015138727.1|//PREDICTED: endogenous retrovirus group K member 113 Pol protein-like [Gallus gallus]
374027	9294	244.67	43.55	-2.48251	3.00342e-34	Down	4.18659e-35	NEB	NA	NA	NA	K18267//nebulin	gi|971405922|ref|XP_015145352.1|//PREDICTED: nebulin [Gallus gallus]
417104	7068	685	300	-1.18356	3.44299e-34	Down	4.80414e-35	CRB2	GO:0070062//extracellular exosome;GO:0043234//protein complex;GO:0016021//integral component of membrane	GO:0005509//calcium ion binding;GO:0019828//aspartic-type endopeptidase inhibitor activity;GO:0019899//enzyme binding	GO:0001707//mesoderm formation;GO:0010951//negative regulation of endopeptidase activity;GO:0072358//cardiovascular system development;GO:0001756//somitogenesis;GO:0010718//positive regulation of epithelial to mesenchymal transition;GO:0030513//positive regulation of BMP signaling pathway;GO:0060042//retina morphogenesis in camera-type eye;GO:0045199//maintenance of epithelial cell apical/basal p…	K16681//protein crumbs	gi|513213111|ref|XP_004946066.1|//PREDICTED: protein crumbs homolog 2 isoform X1 [Gallus gallus];gi|513213125|ref|XP_004946072.1|//PREDICTED: protein crumbs homolog 2 isoform X4 [Gallus gallus];gi|513213113|ref|XP_004946067.1|//PREDICTED: protein crumbs homolog 2 isoform X2 [Gallus gallus];gi|971423161|ref|XP_015135059.1|//PREDICTED: protein crumbs homolog 2 isoform X3 [Gallus gallus]
420896	2118	518	195	-1.4019	1.19423e-33	Down	1.68973e-34	SERPINB2	NA	NA	NA	K19821//plasminogen activator inhibitor 2	gi|50734136|ref|XP_418982.1|//PREDICTED: serpin B10 [Gallus gallus]
107049819	1168	659.02	285.66	-1.19844	1.41787e-33	Down	2.01211e-34	LOC107049819	NA	NA	NA	K14377//osteoclast-associated immunoglobulin-like receptor;K06264//platelet glycoprotein VI;K06512//leukocyte immunoglobulin-like receptor	gi|971448480|ref|XP_015129105.1|//PREDICTED: leukocyte immunoglobulin-like receptor subfamily B member 3 [Gallus gallus]
427678	13805	263	617.54	1.23905	2.41427e-33	Up	3.44974e-34	GRIN2A	NA	NA	NA	K05209//glutamate receptor ionotropic, NMDA 2A	gi|971419864|ref|XP_015150066.1|//PREDICTED: glutamate receptor ionotropic, NMDA 2A isoform X2 [Gallus gallus];gi|971419862|ref|XP_015150065.1|//PREDICTED: glutamate receptor ionotropic, NMDA 2A isoform X1 [Gallus gallus];gi|971419866|ref|XP_015150067.1|//PREDICTED: glutamate receptor ionotropic, NMDA 2A isoform X3 [Gallus gallus]
428247	6588	623	265	-1.22566	6.5302e-33	Down	9.44053e-34	HTR3A	NA	NA	NA	K04819//5-hydroxytryptamine receptor 3	gi|513222304|ref|XP_004948120.1|//PREDICTED: 5-hydroxytryptamine receptor 3A [Gallus gallus]
415531	2133	12	159	3.7355	7.24983e-33	Up	1.0491e-33	SLC51B	NA	NA	NA	K14361//organic solute transporter subunit beta	gi|971413660|ref|XP_015147742.1|//PREDICTED: organic solute transporter subunit beta [Gallus gallus]
771410	7245	158	11.9	-3.72331	1.983e-32	Down	2.89726e-33	IGFN1	GO:0005634//nucleus;GO:0030018//Z disc	NA	NA	K12567//titin [EC:2.7.11.1]	gi|971433500|ref|XP_015154321.1|//PREDICTED: immunoglobulin-like and fibronectin type III domain-containing protein 1 isoform X19 [Gallus gallus];gi|971433510|ref|XP_015154326.1|//PREDICTED: immunoglobulin-like and fibronectin type III domain-containing protein 1 isoform X24 [Gallus gallus];gi|971433512|ref|XP_015154327.1|//PREDICTED: immunoglobulin-like and fibronectin type III domain-containing…
416848	1463	399	806	1.02197	5.70024e-32	Up	8.42397e-33	RHOF	NA	NA	NA	K07872//Ras homolog gene family, member F	gi|971420787|ref|XP_015130770.1|//PREDICTED: rho-related GTP-binding protein RhoF isoform X1 [Gallus gallus];gi|971420790|ref|XP_015130771.1|//PREDICTED: rho-related GTP-binding protein RhoF isoform X2 [Gallus gallus];gi|971420792|ref|XP_015130772.1|//PREDICTED: rho-related GTP-binding protein RhoF isoform X3 [Gallus gallus];gi|497815075|ref|NP_001265081.1|//rho-related GTP-binding protein RhoF […
100859035	1475	400.91	801.38	1.00679	4.76498e-31	Up	7.20837e-32	LOC100859035	NA	NA	NA	K06264//platelet glycoprotein VI;K06512//leukocyte immunoglobulin-like receptor	gi|971450284|ref|XP_015129823.1|//PREDICTED: T-cell-interacting, activating receptor on myeloid cells protein 1-like, partial [Gallus gallus]
422511	844	11	148	3.7576	8.48129e-31	Up	1.29489e-31	LOC422511	NA	NA	NA	K10032//C-X-C motif chemokine 13	gi|348591883|emb|CCC15120.1|//chemokine [Gallus gallus];gi|348591881|emb|CCC15119.1|//chemokine [Gallus gallus];gi|971394251|ref|XP_004941081.2|//PREDICTED: C-X-C motif chemokine 13 isoform X1 [Gallus gallus]
101748207	1628	19	168	3.15197	2.31427e-30	Up	3.57864e-31	LOC101748207	NA	NA	NA	K13912//deleted in malignant brain tumors 1 protein	gi|971441032|ref|XP_015156089.1|//PREDICTED: CD5 antigen-like isoform X2 [Gallus gallus];gi|971441030|ref|XP_015156088.1|//PREDICTED: CD5 antigen-like isoform X1 [Gallus gallus]
101748619	3156	183.05	24.49	-2.89439	2.42187e-30	Down	3.7518e-31	LOC101748619	NA	NA	NA	K14165//atypical dual specificity phosphatase [EC:3.1.3.16 3.1.3.48];K04257//olfactory receptor	gi|971444924|ref|XP_015157781.1|//PREDICTED: coiled-coil domain-containing protein 81-like [Gallus gallus]
416728	2349	21	172	3.04153	4.37126e-30	Up	6.81445e-31	HAO1	NA	NA	NA	K11517//(S)-2-hydroxy-acid oxidase [EC:1.1.3.15]	gi|971386248|ref|XP_015138965.1|//PREDICTED: hydroxyacid oxidase 1 isoform X1 [Gallus gallus];gi|765099193|ref|NP_001186371.2|//hydroxyacid oxidase 1 [Gallus gallus];gi|971386250|ref|XP_015138966.1|//PREDICTED: hydroxyacid oxidase 1 isoform X2 [Gallus gallus]
100858456	925	269.32	64.74	-2.04901	5.27398e-30	Down	8.26595e-31	LOC100858456	NA	NA	NA	K07980//killer cell immunoglobulin-like receptor 3DL;K14377//osteoclast-associated immunoglobulin-like receptor;K06264//platelet glycoprotein VI;K06512//leukocyte immunoglobulin-like receptor	gi|971448726|ref|XP_015129202.1|//PREDICTED: immunoglobulin superfamily member 1-like [Gallus gallus]
387330	5131	13.01	150	3.53485	7.04358e-30	Up	1.10493e-30	PAX5	GO:0005634//nucleus	GO:0000978//RNA polymerase II core promoter proximal region sequence-specific DNA binding;GO:0001077//transcriptional activator activity, RNA polymerase II core promoter proximal region sequence-specific binding	GO:0000122//negative regulation of transcription from RNA polymerase II promoter;GO:0035914//skeletal muscle cell differentiation;GO:0048701//embryonic cranial skeleton morphogenesis;GO:0021987//cerebral cortex development;GO:0021670//lateral ventricle development;GO:0045944//positive regulation of transcription from RNA polymerase II promoter;GO:0051573//negative regulation of histone H3-K9 meth…	K09383//paired box protein 5	gi|971440584|ref|XP_015136270.1|//PREDICTED: paired box protein Pax-5 isoform X1 [Gallus gallus];gi|45383313|ref|NP_989755.1|//paired box protein Pax-5 [Gallus gallus]
428333	2056	39	213	2.45689	8.75368e-30	Up	1.37687e-30	CREB3L3	NA	NA	NA	K09048//cyclic AMP-responsive element-binding protein 3	gi|971436344|ref|XP_015155497.1|//PREDICTED: cyclic AMP-responsive element-binding protein 3-like protein 3 isoform X2 [Gallus gallus];gi|971436342|ref|XP_004948873.2|//PREDICTED: cyclic AMP-responsive element-binding protein 3-like protein 3 isoform X1 [Gallus gallus]
425107	691	374	124	-1.58512	2.57247e-29	Down	4.12897e-30	LGALS2	NA	GO:0030246//carbohydrate binding	NA	K10090//galectin-2	gi|971372565|ref|XP_015143897.1|//PREDICTED: galectin-2 isoform X1 [Gallus gallus]
416335	4178	339	104	-1.69712	2.65993e-29	Down	4.27307e-30	SHROOM1	NA	NA	NA	K18625//protein Shroom	gi|971418530|ref|XP_015149553.1|//PREDICTED: protein Shroom1 isoform X1 [Gallus gallus];gi|971418536|ref|XP_015149556.1|//PREDICTED: protein Shroom1 isoform X2 [Gallus gallus];gi|971418538|ref|XP_015149557.1|//PREDICTED: protein Shroom1 isoform X3 [Gallus gallus]
107049317	4719	127.63	376.72	1.56911	2.97297e-29	Up	4.78427e-30	LOC107049317	GO:0005634//nucleus	GO:0003714//transcription corepressor activity;GO:0003682//chromatin binding;GO:0070491//repressing transcription factor binding;GO:0003705//transcription factor activity, RNA polymerase II distal enhancer sequence-specific binding	GO:0001709//cell fate determination;GO:0030901//midbrain development;GO:0003002//regionalization;GO:0010628//positive regulation of gene expression;GO:0000122//negative regulation of transcription from RNA polymerase II promoter;GO:0016055//Wnt signaling pathway;GO:0007164//establishment of tissue polarity;GO:0048859//formation of anatomical boundary	K04497//groucho	gi|971439071|ref|XP_015135718.1|//PREDICTED: transducin-like enhancer protein 4 isoform X1 [Gallus gallus];gi|971446337|ref|XP_015128171.1|//PREDICTED: transducin-like enhancer protein 4 isoform X2 [Gallus gallus]
429646	903	106.96	340.71	1.67905	3.63321e-29	Up	5.86707e-30	CHIR-B6	NA	NA	NA	K06264//platelet glycoprotein VI;K06512//leukocyte immunoglobulin-like receptor	gi|971447923|ref|XP_015128879.1|//PREDICTED: immunoglobulin superfamily member 1 [Gallus gallus]
428683	1817	10	136	3.77312	1.75366e-28	Up	2.89074e-29	FADS6	NA	NA	NA	K12419//fatty acid desaturase 6 [EC:1.14.19.-]	gi|118099955|ref|XP_426241.2|//PREDICTED: fatty acid desaturase 6 [Gallus gallus]
107054819	897	596.96	269.22	-1.14127	2.46656e-28	Down	4.08312e-29	LOC107054819	NA	NA	NA	NA	gi|971427234|ref|XP_015151781.1|//PREDICTED: protein MANBAL-like isoform X2 [Gallus gallus]
421893	7832	130	8	-4.01479	3.26873e-28	Down	5.42931e-29	KLHL31	NA	NA	GO:0006355//regulation of transcription, DNA-templated;GO:0007519//skeletal muscle tissue development	K10467//kelch-like protein 31	gi|50744860|ref|XP_419909.1|//PREDICTED: kelch-like protein 31 [Gallus gallus]
100857411	581	164	429	1.39486	5.11991e-28	Up	8.52557e-29	PLACL2	NA	NA	NA	K07188//hormone-sensitive lipase [EC:3.1.1.79]	gi|513183023|ref|XP_004941179.1|//PREDICTED: placenta-specific gene 8 protein-like [Gallus gallus]
374179	3177	35	195.09	2.48629	9.63586e-28	Up	1.61397e-28	IRF4	GO:0016020//membrane;GO:0005654//nucleoplasm;GO:0005737//cytoplasm;GO:0000788//nuclear nucleosome	GO:0016279//protein-lysine N-methyltransferase activity;GO:0000978//RNA polymerase II core promoter proximal region sequence-specific DNA binding;GO:0001077//transcriptional activator activity, RNA polymerase II core promoter proximal region sequence-specific binding	GO:0072540//T-helper 17 cell lineage commitment;GO:0042832//defense response to protozoan;GO:0045404//positive regulation of interleukin-4 biosynthetic process;GO:0034122//negative regulation of toll-like receptor signaling pathway;GO:0045082//positive regulation of interleukin-10 biosynthetic process;GO:0045368//positive regulation of interleukin-13 biosynthetic process;GO:0045086//positive regu…	K09445//interferon regulatory factor 4	gi|45383546|ref|NP_989630.1|//interferon regulatory factor 4 [Gallus gallus];gi|12830735|gb|AAK08199.1|AF320332_1//interferon regulatory factor 4 deltaE6 [Gallus gallus]
424916	1285	29	180	2.64145	2.14239e-27	Up	3.63337e-28	SLC51A	NA	NA	NA	K14360//organic solute transporter subunit alpha	gi|478732994|ref|NP_001264626.1|//organic solute transporter subunit alpha [Gallus gallus]
373903	6091	217	507	1.23187	2.34651e-27	Up	3.98282e-28	DIO2	GO:0016021//integral component of membrane	GO:0004800//thyroxine 5'-deiodinase activity	GO:0042446//hormone biosynthetic process;GO:0006590//thyroid hormone generation;GO:0055114//oxidation-reduction process	K17904//type II thyroxine 5'-deiodinase [EC:1.21.99.4]	gi|156547239|ref|NP_989445.2|//type II iodothyronine deiodinase [Gallus gallus]
420921	14762	173.86	26	-2.73376	2.60184e-27	Down	4.43075e-28	DNAH5	NA	NA	NA	K10408//dynein heavy chain, axonemal	gi|971382690|ref|XP_015137732.1|//PREDICTED: dynein heavy chain 5, axonemal, partial [Gallus gallus]
770344	1564	3.17	112.51	5.15701	2.66433e-27	Up	4.54834e-28	AGXT	NA	NA	NA	K00830//alanine-glyoxylate transaminase / serine-glyoxylate transaminase / serine-pyruvate transaminase [EC:2.6.1.44 2.6.1.45 2.6.1.51]	gi|513199121|ref|XP_003641783.2|//PREDICTED: serine--pyruvate aminotransferase [Gallus gallus]
107056208	1184	189.14	32.89	-2.51615	3.765e-27	Down	6.46942e-28	LOC107056208	GO:0016021//integral component of membrane;GO:0005739//mitochondrion	NA	GO:0033617//mitochondrial respiratory chain complex IV assembly;GO:0009060//aerobic respiration	K18184//cytochrome c oxidase assembly protein subunit 20	gi|478621096|ref|NP_001264593.1|//protein FAM36A [Gallus gallus] ;gi|971387483|ref|XP_015139434.1|//PREDICTED: protein FAM36A isoform X2 [Gallus gallus]
427881	462	0	123.48	7.95572	4.79771e-27	Up	8.25736e-28	HIST1H2A3	GO:0000790//nuclear chromatin;GO:0000786//nucleosome	GO:0003677//DNA binding;GO:0046982//protein heterodimerization activity	GO:0006342//chromatin silencing	K11251//histone H2A	gi|118405202|ref|NP_001072943.1|//histone H2A-IV [Gallus gallus]
419940	1606	58	239	2.05047	6.29544e-27	Up	1.09231e-27	CD79B	NA	NA	NA	K06507//CD79B antigen	gi|55741604|ref|NP_001006328.2|//B-cell antigen receptor complex-associated protein beta chain precursor [Gallus gallus]
107050208	2490	110.43	2.61	-5.39536	6.93724e-27	Down	1.20561e-27	LOC107050208	NA	NA	NA	K14165//atypical dual specificity phosphatase [EC:3.1.3.16 3.1.3.48];K04257//olfactory receptor	gi|971449455|ref|XP_015129489.1|//PREDICTED: uncharacterized protein LOC107050208 isoform X1 [Gallus gallus];gi|971449457|ref|XP_015129490.1|//PREDICTED: coiled-coil domain-containing protein 81-like isoform X2 [Gallus gallus]
107052830	1014	232.17	53.79	-2.10219	7.2298e-27	Down	1.25746e-27	LOC107052830	NA	NA	NA	K09228//KRAB domain-containing zinc finger protein;K05109//Eph receptor A8 [EC:2.7.10.1];K14401//cleavage and polyadenylation specificity factor subunit 1;K01495//GTP cyclohydrolase I [EC:3.5.4.16]	gi|971385368|ref|XP_015138727.1|//PREDICTED: endogenous retrovirus group K member 113 Pol protein-like [Gallus gallus]
422709	2957	2	109	5.77577	8.44951e-27	Up	1.47315e-27	MTTP	NA	NA	NA	K14463//microsomal triglyceride transfer protein large subunit	gi|766944236|ref|NP_001103254.2|//microsomal triglyceride transfer protein large subunit precursor [Gallus gallus]
422002	2979	135	372	1.46993	2.27297e-26	Up	4.04549e-27	LOC422002	NA	NA	NA	NA	gi|513179372|ref|XP_004935904.1|//PREDICTED: nuclear GTPase SLIP-GC [Gallus gallus]
373895	2618	15	140	3.22997	4.71746e-26	Up	8.4886e-27	TBX22	GO:0005634//nucleus	GO:0003677//DNA binding;GO:0003700//transcription factor activity, sequence-specific DNA binding	GO:0000122//negative regulation of transcription from RNA polymerase II promoter	K10186//T-box protein 22	gi|45383898|ref|NP_989437.1|//T-box transcription factor TBX22 [Gallus gallus]
100857781	630	279	588	1.08313	6.67427e-26	Up	1.2075e-26	LOC100857781	NA	NA	NA	K08050//protein phosphatase 1 regulatory subunit 1A	gi|971436961|ref|XP_003643167.2|//PREDICTED: protein phosphatase 1 regulatory subunit 1A [Gallus gallus]
418109	4098	35	186.52	2.42149	7.90535e-26	Up	1.43354e-26	LOC418109	GO:0005887//integral component of plasma membrane	GO:0015179//L-amino acid transmembrane transporter activity;GO:0015297//antiporter activity	GO:0015807//L-amino acid transport;GO:1902475//L-alpha-amino acid transmembrane transport	K13869//solute carrier family 7 (L-type amino acid transporter), member 11	gi|971372299|ref|XP_015142982.1|//PREDICTED: cystine/glutamate transporter-like isoform X2 [Gallus gallus];gi|513159816|ref|XP_004937917.1|//PREDICTED: cystine/glutamate transporter-like isoform X1 [Gallus gallus]
107051395	3414	271	77	-1.80778	9.63231e-26	Down	1.75613e-26	LOC107051395	NA	NA	NA	NA	gi|971451889|ref|XP_015130488.1|//PREDICTED: uncharacterized threonine-rich GPI-anchored glycoprotein PJ4664.02-like, partial [Gallus gallus]
101750251	1940	116.73	6.92	-4.06868	1.16527e-25	Down	2.13099e-26	LOC101750251	NA	NA	NA	NA	gi|971377688|ref|XP_015132351.1|//PREDICTED: uncharacterized protein LOC107051825 [Gallus gallus]
101751844	3513	230.7	514.55	1.16488	1.66398e-25	Up	3.05466e-26	LOC101751844	NA	NA	NA	K09228//KRAB domain-containing zinc finger protein;K15261//poly [ADP-ribose] polymerase 10/14/15 [EC:2.4.2.30]	gi|971379512|ref|XP_015136658.1|//PREDICTED: GTPase IMAP family member 8 [Gallus gallus]
107054350	1446	120.57	342.54	1.51398	2.03784e-25	Up	3.75236e-26	LOC107054350	NA	NA	NA	NA	gi|971415380|ref|XP_015148259.1|//PREDICTED: proline-rich protein 36-like [Gallus gallus]
419559	2694	580	273	-1.07957	2.60373e-25	Down	4.81256e-26	EDN2	NA	NA	NA	K16367//endothelin-2	gi|310772251|ref|NP_001185584.1|//endothelin-2 precursor [Gallus gallus]
415860	3596	26.97	165.5	2.62499	3.90998e-25	Up	7.27615e-26	CDH1	GO:0070062//extracellular exosome;GO:0005925//focal adhesion;GO:0016235//aggresome;GO:0005802//trans-Golgi network;GO:0030027//lamellipodium;GO:0048471//perinuclear region of cytoplasm;GO:0016342//catenin complex;GO:0030864//cortical actin cytoskeleton;GO:0005913//cell-cell adherens junction;GO:0009898//cytoplasmic side of plasma membrane;GO:0016021//integral component of membrane;GO:0043296//api…	GO:0045295//gamma-catenin binding;GO:0050839//cell adhesion molecule binding;GO:0005509//calcium ion binding;GO:0030506//ankyrin binding;GO:0008013//beta-catenin binding;GO:0032794//GTPase activating protein binding	GO:0022408//negative regulation of cell-cell adhesion;GO:0034332//adherens junction organization;GO:0071681//cellular response to indole-3-methanol;GO:0007156//homophilic cell adhesion via plasma membrane adhesion molecules;GO:0071285//cellular response to lithium ion;GO:0042993//positive regulation of transcription factor import into nucleus;GO:0045893//positive regulation of transcription, DNA-…	K05689//cadherin 1, type 1, E-cadherin	gi|971414914|ref|XP_015148067.1|//PREDICTED: cadherin-1 isoform X1 [Gallus gallus];gi|471270244|ref|NP_001034347.2|//cadherin-1 precursor [Gallus gallus]
772339	3119	5	108	4.44054	5.04955e-25	Up	9.43209e-26	SERPINA3	GO:0005615//extracellular space	GO:0004867//serine-type endopeptidase inhibitor activity	GO:0010951//negative regulation of endopeptidase activity	K04525//serpin peptidase inhibitor, clade A	gi|971400187|ref|XP_015143259.1|//PREDICTED: alpha-1-antiproteinase [Gallus gallus]
107052288	4054	162.52	405.4	1.32631	1.12411e-24	Up	2.12017e-25	LOC107052288	GO:0019028//viral capsid;GO:0019031//viral envelope;GO:0016021//integral component of membrane	GO:0008270//zinc ion binding;GO:0005198//structural molecule activity;GO:0003676//nucleic acid binding;GO:0004190//aspartic-type endopeptidase activity	GO:0006508//proteolysis;GO:0016032//viral process	K19364//magnesium transporter NIPA1;K06240//laminin, alpha 3/5	gi|971439028|ref|XP_015135706.1|//PREDICTED: uncharacterized protein LOC107052288 [Gallus gallus]
396051	1878	6.89	111.03	4.01788	2.04494e-24	Up	3.89981e-25	CYP1A1	GO:0031090//organelle membrane;GO:0016021//integral component of membrane;GO:0005789//endoplasmic reticulum membrane	GO:0020037//heme binding;GO:0005506//iron ion binding;GO:0070330//aromatase activity;GO:0019825//oxygen binding	GO:0046677//response to antibiotic;GO:0070989//oxidative demethylation;GO:0071615//oxidative deethylation;GO:0043385//mycotoxin metabolic process;GO:0017144//drug metabolic process	K07408//cytochrome P450 family 1 subfamily A polypeptide 1 [EC:1.14.14.1]	gi|45384068|ref|NP_990477.1|//cytochrome P450 1A5 [Gallus gallus];gi|971411925|ref|XP_015134247.1|//PREDICTED: cytochrome P450 1A5 isoform X1 [Gallus gallus]
424768	1625	13.01	127.31	3.29823	3.21195e-24	Up	6.16579e-25	CLDN15	NA	NA	NA	K06087//claudin	gi|971410480|ref|XP_422589.2|//PREDICTED: claudin-19 isoform X1 [Gallus gallus];gi|971410482|ref|XP_004937032.2|//PREDICTED: claudin-15 isoform X2 [Gallus gallus]
768673	2605	566.48	269.47	-1.06432	3.26304e-24	Down	6.27298e-25	CD200R1	GO:0005576//extracellular region;GO:0016021//integral component of membrane	NA	NA	K06593//poliovirus receptor-related 4;K06081//poliovirus receptor-related protein 1;K06592//poliovirus receptor-related protein 3	gi|118405158|ref|NP_001072952.1|//cell surface glycoprotein CD200 receptor 1-A precursor [Gallus gallus];gi|971374466|ref|XP_015151925.1|//PREDICTED: cell surface glycoprotein CD200 receptor 1-A isoform X1 [Gallus gallus]
414340	604	235	62	-1.91474	3.27846e-24	Down	6.30721e-25	AvBD5	GO:0005576//extracellular region	NA	GO:0042742//defense response to bacterium	NA	gi|48976036|ref|NP_001001608.2|//gallinacin-5 prepropeptide precursor [Gallus gallus]
421222	964	308.03	103.06	-1.572	4.27401e-24	Down	8.2703e-25	MALL	NA	NA	NA	NA	gi|313661487|ref|NP_001186357.1|//MAL-like protein [Gallus gallus]
418311	2823	11	121	3.46701	5.27843e-24	Up	1.02508e-24	HAO2	NA	NA	NA	K11517//(S)-2-hydroxy-acid oxidase [EC:1.1.3.15]	gi|971374002|ref|XP_015149867.1|//PREDICTED: hydroxyacid oxidase 2 isoform X1 [Gallus gallus];gi|971374004|ref|XP_015149876.1|//PREDICTED: hydroxyacid oxidase 2 isoform X2 [Gallus gallus]
419144	2784	569	274.99	-1.04147	1.6296e-23	Down	3.23533e-24	LOC419144	GO:0016021//integral component of membrane	NA	NA	NA	gi|971427244|ref|XP_015151782.1|//PREDICTED: protein MANBAL [Gallus gallus]
395198	2051	97	3	-5.00737	1.90968e-23	Down	3.79939e-24	CASQ2	GO:0030018//Z disc;GO:0033018//sarcoplasmic reticulum lumen;GO:0014802//terminal cisterna;GO:0030314//junctional membrane complex	GO:0005509//calcium ion binding;GO:0048306//calcium-dependent protein binding	GO:0051258//protein polymerization;GO:1901017//negative regulation of potassium ion transmembrane transporter activity;GO:0010649//regulation of cell communication by electrical coupling;GO:0045214//sarcomere organization;GO:0060306//regulation of membrane repolarization;GO:0071313//cellular response to caffeine;GO:0010881//regulation of cardiac muscle contraction by regulation of the release of …	K01539//sodium/potassium-transporting ATPase subunit alpha [EC:3.6.3.9];K09582//protein disulfide-isomerase A4 [EC:5.3.4.1]	gi|46093996|ref|NP_989857.1|//calsequestrin-2 precursor [Gallus gallus]
420869	9060	387	154	-1.32182	2.19642e-23	Down	4.38523e-24	DSP	NA	NA	NA	K10381//desmoplakin	gi|513170606|ref|XP_004939722.1|//PREDICTED: desmoplakin isoform X2 [Gallus gallus];gi|363730419|ref|XP_001231411.2|//PREDICTED: desmoplakin isoform X4 [Gallus gallus];gi|363730417|ref|XP_418957.3|//PREDICTED: desmoplakin isoform X1 [Gallus gallus];gi|513170609|ref|XP_004939723.1|//PREDICTED: desmoplakin isoform X3 [Gallus gallus]
416949	1358	42	187	2.16216	9.52219e-23	Up	1.93442e-23	UPB1	NA	NA	NA	K01431//beta-ureidopropionase [EC:3.5.1.6]	gi|50756617|ref|XP_415242.1|//PREDICTED: beta-ureidopropionase [Gallus gallus]
395779	3088	24	148	2.63207	1.12934e-22	Up	2.2974e-23	COCH	GO:0070062//extracellular exosome;GO:0005578//proteinaceous extracellular matrix	GO:0005518//collagen binding	GO:0007605//sensory perception of sound;GO:0045089//positive regulation of innate immune response;GO:0042742//defense response to bacterium;GO:0008360//regulation of cell shape	K06238//collagen, type VI, alpha	gi|45384390|ref|NP_990268.1|//cochlin precursor [Gallus gallus];gi|971398967|ref|XP_015142770.1|//PREDICTED: cochlin isoform X1 [Gallus gallus]
107051251	646	1	92.73	6.54255	1.22661e-22	Up	2.4987e-23	LOC107051251	NA	NA	NA	K19347//SUN domain-containing protein 1/2	gi|971451640|ref|XP_015130383.1|//PREDICTED: sperm-associated antigen 4 protein-like [Gallus gallus]
427968	8952	151	25	-2.58697	1.38232e-22	Down	2.82363e-23	NCAM2	NA	NA	NA	K06491//neural cell adhesion molecule	gi|513162443|ref|XP_425540.4|//PREDICTED: neural cell adhesion molecule 2 [Gallus gallus]
107049880	702	108.71	8.7	-3.63574	2.41406e-22	Down	4.97501e-23	LOC107049880	NA	NA	NA	NA	gi|971448633|ref|XP_015129159.1|//PREDICTED: uncharacterized protein LOC107049880, partial [Gallus gallus]
414841	2160	11.44	115.09	3.33819	3.12544e-22	Up	6.47603e-23	CYP2C8	GO:0031090//organelle membrane;GO:0005789//endoplasmic reticulum membrane	GO:0008395//steroid hydroxylase activity;GO:0020037//heme binding;GO:0005506//iron ion binding;GO:0070330//aromatase activity;GO:0008392//arachidonic acid epoxygenase activity	GO:0042493//response to drug;GO:0055114//oxidation-reduction process;GO:0019373//epoxygenase P450 pathway	K17853//cytochrome P450 family 2 subfamily H	gi|48976111|ref|NP_001001757.1|//cytochrome P450 2H2 precursor [Gallus gallus]
426354	2050	113	311	1.46817	3.22265e-22	Up	6.68196e-23	SLC27A2	NA	NA	NA	K08746//solute carrier family 27 (fatty acid transporter), member 2 [EC:6.2.1.- 6.2.1.3]	gi|971447596|ref|XP_015128752.1|//PREDICTED: very long-chain acyl-CoA synthetase [Gallus gallus]
373994	2712	15	123.58	3.04999	4.92883e-22	Up	1.03092e-22	POU2AF1	NA	GO:0003677//DNA binding	NA	K14214//NF-kappa-B inhibitor delta	gi|45383770|ref|NP_989506.1|//POU domain class 2-associating factor 1 [Gallus gallus];gi|971431271|ref|XP_015153416.1|//PREDICTED: POU domain class 2-associating factor 1 isoform X2 [Gallus gallus];gi|971431269|ref|XP_015153415.1|//PREDICTED: POU domain class 2-associating factor 1 isoform X1 [Gallus gallus];gi|971431273|ref|XP_015153417.1|//PREDICTED: POU domain class 2-associating factor 1 isof…
427263	3147	244	508	1.06553	5.42098e-22	Up	1.13462e-22	PSAT1	NA	NA	NA	K00831//phosphoserine aminotransferase [EC:2.6.1.52]	gi|363744581|ref|XP_424846.3|//PREDICTED: phosphoserine aminotransferase [Gallus gallus]
396484	1312	382.98	157.8	-1.27159	7.05286e-22	Down	1.48603e-22	MSX1	GO:0005654//nucleoplasm;GO:0005737//cytoplasm	GO:0000982//transcription factor activity, RNA polymerase II core promoter proximal region sequence-specific binding;GO:0001228//transcriptional activator activity, RNA polymerase II transcription regulatory region sequence-specific binding;GO:0000977//RNA polymerase II regulatory region sequence-specific DNA binding;GO:0002039//p53 binding;GO:0001227//transcriptional repressor activity, RNA poly…	GO:0009952//anterior/posterior pattern specification;GO:2000678//negative regulation of transcription regulatory region DNA binding;GO:0003198//epithelial to mesenchymal transition involved in endocardial cushion formation;GO:0030901//midbrain development;GO:0090427//activation of meiosis;GO:0030513//positive regulation of BMP signaling pathway;GO:0023019//signal transduction involved in regulati…	K09341//homeobox protein MSX	gi|49170108|ref|NP_990819.1|//homeobox protein MSX-1 [Gallus gallus]
107057084	468	95.41	0	-7.56849	8.79271e-22	Down	1.86245e-22	LOC107057084	NA	NA	NA	K20173//RILP-like protein 1	gi|971444395|ref|XP_015157545.1|//PREDICTED: RILP-like protein 1 [Gallus gallus]
100858581	1923	195.24	434.19	1.16066	1.32361e-21	Up	2.81845e-22	LOC100858581	NA	NA	NA	K06751//major histocompatibility complex, class I	gi|971422366|ref|XP_003643255.3|//PREDICTED: class I histocompatibility antigen, F10 alpha chain-like isoform X1 [Gallus gallus];gi|971422368|ref|XP_015150521.1|//PREDICTED: class I histocompatibility antigen, F10 alpha chain-like isoform X2 [Gallus gallus]
419757	757	5	94	4.24024	1.77317e-21	Up	3.7881e-22	TTC36	NA	NA	NA	K09560//suppressor of tumorigenicity protein 13;K09186//histone-lysine N-methyltransferase MLL1 [EC:2.1.1.43]	gi|489407148|ref|NP_001264991.1|//tetratricopeptide repeat protein 36 [Gallus gallus];gi|971431398|ref|XP_015153480.1|//PREDICTED: tetratricopeptide repeat protein 36 isoform X1 [Gallus gallus]
396246	710	248	509	1.04491	2.21451e-21	Up	4.75264e-22	FABP7	GO:0005654//nucleoplasm;GO:0042995//cell projection;GO:0005911//cell-cell junction;GO:0071944//cell periphery;GO:0005737//cytoplasm;GO:0043025//neuronal cell body	GO:0008289//lipid binding;GO:0005215//transporter activity	GO:0006810//transport;GO:0021846//cell proliferation in forebrain;GO:0022008//neurogenesis;GO:0060134//prepulse inhibition	K08756//fatty acid-binding protein 7, brain	gi|45384320|ref|NP_990639.1|//fatty acid-binding protein, brain [Gallus gallus]
419862	2076	268	537	1.01027	2.41127e-21	Up	5.18839e-22	TRAF3IP3	NA	NA	NA	K15680//corticosteroid 11-beta-dehydrogenase isozyme 1 [EC:1.1.1.146]	gi|971434026|ref|XP_015154524.1|//PREDICTED: TRAF3-interacting JNK-activating modulator isoform X8 [Gallus gallus];gi|971434014|ref|XP_015154518.1|//PREDICTED: TRAF3-interacting JNK-activating modulator isoform X2 [Gallus gallus];gi|971434016|ref|XP_015154519.1|//PREDICTED: TRAF3-interacting JNK-activating modulator isoform X3 [Gallus gallus];gi|513224877|ref|XP_004935043.1|//PREDICTED: TRAF3-int…
417008	1436	136.65	342.56	1.33345	3.23731e-21	Up	7.02012e-22	RP4-539M6.19	NA	NA	NA	K01019//galactosylceramide sulfotransferase [EC:2.8.2.11];K19625//retinaldehyde-binding protein 1;K12850//pre-mRNA-splicing factor 38B;K17981//mitochondrial fission process protein 1	gi|971422099|ref|XP_015150404.1|//PREDICTED: SEC14-like protein 2 [Gallus gallus]
428967	2380	509	246	-1.04143	3.61005e-21	Down	7.85366e-22	LOC428967	NA	NA	NA	K05189//gamma-aminobutyric acid receptor subunit pi	gi|971403161|ref|XP_426524.3|//PREDICTED: gamma-aminobutyric acid receptor subunit pi-like [Gallus gallus]
422137	2339	34	163	2.26885	3.85705e-21	Up	8.41257e-22	XPNPEP2	NA	NA	NA	K14208//Xaa-Pro aminopeptidase 2 [EC:3.4.11.9]	gi|513180127|ref|XP_420139.4|//PREDICTED: xaa-Pro aminopeptidase 2 [Gallus gallus]
418879	9099	6	95	3.99247	5.28831e-21	Up	1.16156e-21	ATP7B	GO:0016323//basolateral plasma membrane;GO:0005770//late endosome;GO:0005887//integral component of plasma membrane;GO:0005802//trans-Golgi network;GO:0048471//perinuclear region of cytoplasm	GO:0004008//copper-exporting ATPase activity;GO:0005524//ATP binding;GO:0005507//copper ion binding	GO:0006878//cellular copper ion homeostasis;GO:0015680//intracellular copper ion transport;GO:0051208//sequestering of calcium ion;GO:0006882//cellular zinc ion homeostasis;GO:0015677//copper ion import;GO:0046688//response to copper ion;GO:0060003//copper ion export	K17686//Cu+-exporting ATPase [EC:3.6.3.54]	gi|971377472|ref|XP_015131564.1|//PREDICTED: copper-transporting ATPase 2 isoform X2 [Gallus gallus];gi|363729485|ref|XP_417073.3|//PREDICTED: copper-transporting ATPase 2 isoform X1 [Gallus gallus];gi|971377474|ref|XP_015131568.1|//PREDICTED: copper-transporting ATPase 2 isoform X3 [Gallus gallus]
107050927	465	94.41	6	-3.96832	1.05409e-20	Down	2.33739e-21	LOC107050927	NA	NA	NA	K00688//glycogen phosphorylase [EC:2.4.1.1]	gi|971450941|ref|XP_015130094.1|//PREDICTED: glycogen phosphorylase, muscle form-like, partial [Gallus gallus]
107051143	696	71.16	231.33	1.7084	1.09562e-20	Up	2.43407e-21	LOC107051143	GO:0070062//extracellular exosome;GO:0072562//blood microparticle	GO:0004252//serine-type endopeptidase activity;GO:0004866//endopeptidase inhibitor activity;GO:0031715//C5L2 anaphylatoxin chemotactic receptor binding	GO:0010951//negative regulation of endopeptidase activity;GO:0010575//positive regulation of vascular endothelial growth factor production;GO:0006957//complement activation, alternative pathway;GO:0010884//positive regulation of lipid storage;GO:0010828//positive regulation of glucose transport;GO:0001970//positive regulation of activation of membrane attack complex;GO:0045745//positive regulatio…	K03990//complement component 3	gi|971451433|ref|XP_015130287.1|//PREDICTED: complement C3-like [Gallus gallus]
427260	2651	408	180	-1.17299	1.32569e-20	Down	2.95446e-21	GCNT1	GO:0016020//membrane;GO:0031985//Golgi cisterna;GO:0005802//trans-Golgi network	GO:0008375//acetylglucosaminyltransferase activity	GO:0009101//glycoprotein biosynthetic process;GO:0048729//tissue morphogenesis;GO:0060352//cell adhesion molecule production;GO:0060993//kidney morphogenesis;GO:0050901//leukocyte tethering or rolling	K00727//beta-1,3-galactosyl-O-glycosyl-glycoprotein beta-1,6-N-acetylglucosaminyltransferase [EC:2.4.1.102]	gi|363744527|ref|XP_003643070.1|//PREDICTED: beta-1,3-galactosyl-O-glycosyl-glycoprotein beta-1,6-N-acetylglucosaminyltransferase [Gallus gallus]
107049066	2708	28.42	148.1	2.38918	1.79616e-20	Up	4.02306e-21	LOC107049066	GO:0016021//integral component of membrane;GO:0005886//plasma membrane	GO:0004984//olfactory receptor activity;GO:0004930//G-protein coupled receptor activity	GO:0007186//G-protein coupled receptor signaling pathway;GO:0050911//detection of chemical stimulus involved in sensory perception of smell	K04257//olfactory receptor	gi|971378961|ref|XP_015136430.1|//PREDICTED: olfactory receptor 51G2-like [Gallus gallus]
771808	1898	3	84	4.81494	2.35988e-20	Up	5.31869e-21	PIPOX	NA	NA	NA	K00306//sarcosine oxidase / L-pipecolate oxidase [EC:1.5.3.1 1.5.3.7]	gi|513215950|ref|XP_001235036.3|//PREDICTED: peroxisomal sarcosine oxidase [Gallus gallus]
395841	504	321	125	-1.35306	2.74797e-20	Down	6.22793e-21	AvBD1	GO:0005576//extracellular region	NA	GO:0050832//defense response to fungus;GO:0031640//killing of cells of other organism;GO:0042742//defense response to bacterium	NA	gi|45384510|ref|NP_990324.1|//gallinacin-1 alpha precursor [Gallus gallus]
395086	1619	6	92	3.94618	3.04548e-20	Up	6.91498e-21	F7	GO:0005576//extracellular region	GO:0004252//serine-type endopeptidase activity;GO:0005509//calcium ion binding	GO:0050927//positive regulation of positive chemotaxis;GO:0051897//positive regulation of protein kinase B signaling;GO:0006508//proteolysis;GO:0007596//blood coagulation;GO:0002690//positive regulation of leukocyte chemotaxis;GO:0010641//positive regulation of platelet-derived growth factor receptor signaling pathway	K01314//coagulation factor X [EC:3.4.21.6];K01320//coagulation factor VII [EC:3.4.21.21]	gi|45383277|ref|NP_989773.1|//coagulation factor VII precursor [Gallus gallus];gi|971376766|ref|XP_015133307.1|//PREDICTED: coagulation factor VII isoform X1 [Gallus gallus]
415661	1026	157.78	368.46	1.23118	3.18652e-20	Up	7.24859e-21	LOC415661	NA	NA	NA	K13368//17beta-estradiol 17-dehydrogenase / 3alpha(17beta)-hydroxysteroid dehydrogenase (NAD+) [EC:1.1.1.62 1.1.1.239];K08802//SNF related kinase [EC:2.7.11.1];K20128//metastasis suppressor protein 1	gi|50753535|ref|XP_414028.1|//PREDICTED: C-factor [Gallus gallus]
107051111	1356	452.43	213.81	-1.07378	7.21784e-20	Down	1.66914e-20	LOC107051111	NA	NA	NA	K09273//upstream-binding transcription factor	gi|971451384|ref|XP_015130272.1|//PREDICTED: nucleolar transcription factor 1-like [Gallus gallus]
107057199	1161	59.57	205.67	1.79526	9.04443e-20	Up	2.09533e-20	LOC107057199	NA	NA	NA	K11514//Borealin	gi|971444698|ref|XP_015157682.1|//PREDICTED: borealin-like isoform X1 [Gallus gallus]
693263	1392	2	79	5.31136	1.16653e-19	Up	2.71719e-20	PGLYRP2	GO:0070062//extracellular exosome	GO:0008745//N-acetylmuramoyl-L-alanine amidase activity;GO:0008270//zinc ion binding;GO:0042834//peptidoglycan binding;GO:0016019//peptidoglycan receptor activity	GO:0016045//detection of bacterium;GO:0032827//negative regulation of natural killer cell differentiation involved in immune response;GO:0050727//regulation of inflammatory response;GO:0044117//growth of symbiont in host;GO:0002221//pattern recognition receptor signaling pathway;GO:0050830//defense response to Gram-positive bacterium;GO:0009253//peptidoglycan catabolic process;GO:0032689//negativ…	K01446//peptidoglycan recognition protein	gi|113206156|ref|NP_001038151.1|//N-acetylmuramoyl-L-alanine amidase precursor [Gallus gallus]
426992	2586	1	79	6.31136	1.24496e-19	Up	2.90685e-20	ACSM5	NA	GO:0003824//catalytic activity	GO:0008152//metabolic process	K01896//medium-chain acyl-CoA synthetase [EC:6.2.1.2]	gi|363739789|ref|XP_424596.3|//PREDICTED: acyl-coenzyme A synthetase ACSM3, mitochondrial [Gallus gallus]
431305	1948	196	54	-1.85224	1.41874e-19	Down	3.31855e-20	AQP5	GO:0070062//extracellular exosome;GO:0005783//endoplasmic reticulum;GO:0005887//integral component of plasma membrane;GO:0016324//apical plasma membrane;GO:0005902//microvillus;GO:0009925//basal plasma membrane	GO:0015250//water channel activity;GO:0015254//glycerol channel activity	GO:0006833//water transport;GO:0046541//saliva secretion;GO:0034220//ion transmembrane transport;GO:0009992//cellular water homeostasis;GO:0015670//carbon dioxide transport;GO:0048593//camera-type eye morphogenesis;GO:0030157//pancreatic juice secretion;GO:0015793//glycerol transport	K09867//aquaporin-5	gi|326919520|ref|XP_003206028.1|//PREDICTED: aquaporin-5-like [Meleagris gallopavo]
422849	1129	142	27	-2.38728	1.42942e-19	Down	3.34752e-20	CYTL1	NA	NA	NA	NA	gi|50747230|ref|XP_420795.1|//PREDICTED: cytokine-like protein 1 [Gallus gallus]
107053871	1605	120.09	305.89	1.35648	1.4661e-19	Up	3.43752e-20	C1QL2	NA	NA	NA	K07296//adiponectin;K03986//complement C1q subcomponent subunit A;K03987//complement C1q subcomponent subunit B	gi|971406162|ref|XP_015145430.1|//PREDICTED: complement C1q-like protein 2 isoform X1 [Gallus gallus]
107051888	2025	110.45	13.75	-2.99831	1.93851e-19	Down	4.56144e-20	LOC107051888	NA	NA	NA	K04257//olfactory receptor;K21125//mucin-5AC;K01495//GTP cyclohydrolase I [EC:3.5.4.16];K05249//neuromedin U	gi|971437676|ref|XP_015132857.1|//PREDICTED: endogenous retrovirus group K member 25 Pol protein-like [Gallus gallus]
107050032	927	121.37	18.45	-2.71014	2.69575e-19	Down	6.38849e-20	LOC107050032	NA	NA	NA	K14377//osteoclast-associated immunoglobulin-like receptor;K06264//platelet glycoprotein VI;K06512//leukocyte immunoglobulin-like receptor	gi|971449033|ref|XP_015129320.1|//PREDICTED: osteoclast-associated immunoglobulin-like receptor [Gallus gallus]
395085	1441	20	124	2.63985	2.86534e-19	Up	6.80641e-20	PROC	GO:0005783//endoplasmic reticulum;GO:0005794//Golgi apparatus;GO:0005576//extracellular region	GO:0004252//serine-type endopeptidase activity;GO:0005509//calcium ion binding	GO:0030195//negative regulation of blood coagulation;GO:0006508//proteolysis;GO:0043066//negative regulation of apoptotic process;GO:0050728//negative regulation of inflammatory response;GO:1903142//positive regulation of establishment of endothelial barrier	K01344//protein C (activated) [EC:3.4.21.69]	gi|45383283|ref|NP_989772.1|//vitamin K-dependent protein C precursor [Gallus gallus];gi|971409652|ref|XP_015132295.1|//PREDICTED: vitamin K-dependent protein C isoform X1 [Gallus gallus];gi|971409654|ref|XP_015132296.1|//PREDICTED: vitamin K-dependent protein C isoform X2 [Gallus gallus]
430912	1700	88	252	1.52543	3.05225e-19	Up	7.25467e-20	DUSP28	NA	NA	NA	K14165//atypical dual specificity phosphatase [EC:3.1.3.16 3.1.3.48]	gi|971409912|ref|XP_015132435.1|//PREDICTED: dual specificity phosphatase 28 isoform X1 [Gallus gallus];gi|408440827|ref|NP_001258456.1|//dual specificity phosphatase 28 [Gallus gallus]
100858277	5681	294	113	-1.37191	4.60288e-19	Down	1.10497e-19	ADAMTS18	NA	NA	NA	K08632//a disintegrin and metalloproteinase with thrombospondin motifs 18 [EC:3.4.24.-]	gi|971414740|ref|XP_015148002.1|//PREDICTED: A disintegrin and metalloproteinase with thrombospondin motifs 18 isoform X1 [Gallus gallus];gi|971414746|ref|XP_015148004.1|//PREDICTED: A disintegrin and metalloproteinase with thrombospondin motifs 18 isoform X4 [Gallus gallus];gi|971414742|ref|XP_004944310.2|//PREDICTED: A disintegrin and metalloproteinase with thrombospondin motifs 18 isoform X2 […
416101	4884	44	173	1.98278	4.62767e-19	Up	1.11221e-19	CNTN3	NA	NA	GO:0007399//nervous system development;GO:0007155//cell adhesion	K06761//contactin 3	gi|513205742|ref|XP_414433.4|//PREDICTED: contactin-3 isoform X1 [Gallus gallus];gi|971416361|ref|XP_015148713.1|//PREDICTED: contactin-3 isoform X2 [Gallus gallus]
395614	3426	122	305	1.32951	5.91227e-19	Up	1.42426e-19	IKZF3	GO:0005634//nucleus;GO:0005737//cytoplasm;GO:0005886//plasma membrane	GO:0001228//transcriptional activator activity, RNA polymerase II transcription regulatory region sequence-specific binding;GO:0046872//metal ion binding;GO:0000977//RNA polymerase II regulatory region sequence-specific DNA binding;GO:0046982//protein heterodimerization activity;GO:0042803//protein homodimerization activity	GO:0030888//regulation of B cell proliferation;GO:0045577//regulation of B cell differentiation;GO:0045944//positive regulation of transcription from RNA polymerase II promoter;GO:0042981//regulation of apoptotic process	K09220//IKAROS family zinc finger protein	gi|971435186|ref|XP_015154990.1|//PREDICTED: zinc finger protein Aiolos isoform X3 [Gallus gallus];gi|971435178|ref|XP_015154986.1|//PREDICTED: zinc finger protein Aiolos isoform X1 [Gallus gallus]
416454	1720	22	127	2.53683	6.49495e-19	Up	1.56916e-19	RP11-400G3.5	NA	NA	NA	K07423//cytochrome P450 family 2 subfamily W polypeptide 1	gi|513207864|ref|XP_004945183.1|//PREDICTED: cytochrome P450 2W1 isoform X2 [Gallus gallus];gi|513207867|ref|XP_004945184.1|//PREDICTED: cytochrome P450 2W1 isoform X3 [Gallus gallus];gi|513207861|ref|XP_414762.3|//PREDICTED: cytochrome P450 2W1 isoform X1 [Gallus gallus]
107055783	1086	27.39	138.54	2.34616	7.37922e-19	Up	1.79209e-19	LOC107055783	GO:0005634//nucleus;GO:0032797//SMN complex;GO:0034719//SMN-Sm protein complex;GO:0005829//cytosol	GO:0005102//receptor binding	GO:0000122//negative regulation of transcription from RNA polymerase II promoter;GO:0010719//negative regulation of epithelial to mesenchymal transition;GO:0030512//negative regulation of transforming growth factor beta receptor signaling pathway;GO:0050680//negative regulation of epithelial cell proliferation;GO:0060394//negative regulation of pathway-restricted SMAD protein phosphorylation;GO:0…	K13137//serine-threonine kinase receptor-associated protein	gi|971441674|ref|XP_015156372.1|//PREDICTED: serine-threonine kinase receptor-associated protein-like, partial [Gallus gallus]
421349	5645	19	119	2.65447	1.1942e-18	Up	2.92523e-19	SLC30A10	NA	NA	NA	K14697//solute carrier family 30 (zinc transporter), member 10	gi|971387323|ref|XP_015139382.1|//PREDICTED: zinc transporter 10 isoform X1 [Gallus gallus];gi|971387325|ref|XP_015139383.1|//PREDICTED: zinc transporter 10 isoform X2 [Gallus gallus]
107050224	996	119.23	297.63	1.32735	1.73235e-18	Up	4.28947e-19	LOC107050224	NA	NA	NA	K06264//platelet glycoprotein VI;K06512//leukocyte immunoglobulin-like receptor	gi|971449506|ref|XP_015129512.1|//PREDICTED: natural cytotoxicity triggering receptor 1-like [Gallus gallus]
100857280	1677	25.42	132.5	2.38954	1.84149e-18	Up	4.57002e-19	LOC100857280	NA	GO:0008270//zinc ion binding;GO:0016491//oxidoreductase activity	GO:0055114//oxidation-reduction process	K13951//alcohol dehydrogenase 1/7 [EC:1.1.1.1]	gi|971395243|ref|XP_015141128.1|//PREDICTED: alcohol dehydrogenase 1-like [Gallus gallus]
100857553	2064	141.04	330.73	1.23713	2.03241e-18	Up	5.05234e-19	LOC100857553	NA	NA	NA	K06751//major histocompatibility complex, class I	gi|971444434|ref|XP_015157561.1|//PREDICTED: class I histocompatibility antigen, F10 alpha chain-like isoform X1 [Gallus gallus];gi|971444436|ref|XP_003643732.3|//PREDICTED: class I histocompatibility antigen, F10 alpha chain-like isoform X2 [Gallus gallus];gi|971444438|ref|XP_015157562.1|//PREDICTED: class I histocompatibility antigen, F10 alpha chain-like isoform X3 [Gallus gallus]
101748987	1654	208	427	1.04523	3.66951e-18	Up	9.23485e-19	LOC101748987	NA	NA	NA	K20065//SH3-containing GRB2-like protein 3-interacting protein 1;K20042//F-BAR domain only protein	gi|971452055|ref|XP_015130561.1|//PREDICTED: F-BAR domain only protein 1-like, partial [Gallus gallus]
422193	5081	192	56	-1.77003	3.9954e-18	Down	1.00885e-18	DRP2	GO:0005886//plasma membrane	GO:0008270//zinc ion binding	NA	K10366//dystrophin	gi|971391689|ref|XP_015133878.1|//PREDICTED: dystrophin-related protein 2 isoform X2 [Gallus gallus];gi|971391693|ref|XP_015133880.1|//PREDICTED: dystrophin-related protein 2 isoform X4 [Gallus gallus];gi|971391687|ref|XP_015133877.1|//PREDICTED: dystrophin-related protein 2 isoform X1 [Gallus gallus];gi|971391691|ref|XP_015133879.1|//PREDICTED: dystrophin-related protein 2 isoform X3 [Gallus gal…
107051134	316	77.59	3.88	-4.31416	5.03816e-18	Down	1.27638e-18	LOC107051134	GO:0005615//extracellular space;GO:0005737//cytoplasm	GO:0005524//ATP binding;GO:0004111//creatine kinase activity	GO:0046314//phosphocreatine biosynthetic process;GO:0016310//phosphorylation;GO:0009408//response to heat	K00933//creatine kinase [EC:2.7.3.2]	gi|971451414|ref|XP_015130281.1|//PREDICTED: creatine kinase M-type-like, partial [Gallus gallus]
107054462	3229	46.36	172.2	1.90071	5.11918e-18	Up	1.29833e-18	LOC107054462	NA	NA	NA	K16494//protocadherin beta	gi|971417161|ref|XP_015148986.1|//PREDICTED: protocadherin beta-15-like [Gallus gallus]
107050715	447	90	9	-3.31435	1.72029e-17	Down	4.46645e-18	LOC107050715	NA	NA	NA	K00688//glycogen phosphorylase [EC:2.4.1.1]	gi|971450480|ref|XP_015129914.1|//PREDICTED: glycogen phosphorylase, muscle form-like, partial [Gallus gallus]
396098	1166	8	85	3.41697	4.58781e-17	Up	1.20719e-17	LOC396098	GO:0005887//integral component of plasma membrane	GO:0005035//death receptor activity;GO:0046983//protein dimerization activity	GO:0071887//leukocyte apoptotic process;GO:0007156//homophilic cell adhesion via plasma membrane adhesion molecules;GO:0008637//apoptotic mitochondrial changes;GO:0097323//B cell adhesion;GO:0006919//activation of cysteine-type endopeptidase activity involved in apoptotic process;GO:0006309//apoptotic DNA fragmentation	K06449//T-cell surface glycoprotein CD2	gi|46048756|ref|NP_990513.1|//B6.1 precursor [Gallus gallus]
771119	1900	272	108	-1.32499	7.00816e-17	Down	1.86267e-17	PRR33	NA	NA	NA	NA	gi|513186586|ref|XP_001234418.2|//PREDICTED: proline-rich protein 33-like [Gallus gallus]
416353	2081	15	102	2.77312	7.08939e-17	Up	1.88525e-17	GFRA3	NA	NA	NA	K19895//GDNF family receptor alpha 1	gi|971418456|ref|XP_015149529.1|//PREDICTED: GDNF family receptor alpha-3 [Gallus gallus]
107055958	1512	70.18	0	-7.12541	7.1284e-17	Down	1.89662e-17	LOC107055958	NA	NA	NA	NA	gi|971442022|ref|XP_015156520.1|//PREDICTED: uncharacterized protein LOC107055958 [Gallus gallus]
419166	2580	0	69	7.11611	1.05916e-16	Up	2.84027e-17	SGK2	GO:0005622//intracellular	GO:0004674//protein serine/threonine kinase activity;GO:0005524//ATP binding;GO:0015459//potassium channel regulator activity;GO:0017080//sodium channel regulator activity;GO:0005246//calcium channel regulator activity;GO:0017081//chloride channel regulator activity	GO:0001558//regulation of cell growth;GO:0018105//peptidyl-serine phosphorylation;GO:0042127//regulation of cell proliferation;GO:0006883//cellular sodium ion homeostasis;GO:0032411//positive regulation of transporter activity;GO:0035556//intracellular signal transduction;GO:0010765//positive regulation of sodium ion transport;GO:0042981//regulation of apoptotic process	K13303//serum/glucocorticoid-regulated kinase 2 [EC:2.7.11.1]	gi|513217647|ref|XP_004947055.1|//PREDICTED: serine/threonine-protein kinase Sgk2 isoform X2 [Gallus gallus];gi|971428508|ref|XP_015152260.1|//PREDICTED: serine/threonine-protein kinase Sgk2 isoform X1 [Gallus gallus]
107056927	3744	16.93	105.7	2.6499	1.10762e-16	Up	2.97795e-17	LOC107056927	NA	NA	NA	K16494//protocadherin beta	gi|971443995|ref|XP_015157370.1|//PREDICTED: protocadherin beta-15-like [Gallus gallus]
107057303	1272	82.25	7.4	-3.46684	1.179e-16	Down	3.17647e-17	LOC107057303	NA	NA	NA	K09228//KRAB domain-containing zinc finger protein;K05706//snail 2;K09216//ovo	gi|971445019|ref|XP_015157825.1|//PREDICTED: zinc finger protein 217-like, partial [Gallus gallus]
107050308	1792	114.62	20.56	-2.47136	1.18181e-16	Down	3.1857e-17	LOC107050308	NA	NA	NA	K14165//atypical dual specificity phosphatase [EC:3.1.3.16 3.1.3.48]	gi|971449674|ref|XP_015129577.1|//PREDICTED: coiled-coil domain-containing protein 81-like [Gallus gallus]
425719	1426	7	80	3.52216	1.67083e-16	Up	4.54827e-17	TM6SF2	NA	NA	NA	K06853//hyaluronan and proteoglycan link protein 4	gi|971436567|ref|XP_015155604.1|//PREDICTED: transmembrane 6 superfamily member 2 isoform X1 [Gallus gallus];gi|363743876|ref|XP_423447.3|//PREDICTED: transmembrane 6 superfamily member 2 isoform X2 [Gallus gallus]
416188	2638	2.27	66.66	4.88364	1.70778e-16	Up	4.65365e-17	SLC23A1	NA	NA	NA	K14611//solute carrier family 23 (nucleobase transporter), member 1/2	gi|513206128|ref|XP_004944825.1|//PREDICTED: solute carrier family 23 member 1 [Gallus gallus]
107050390	497	128.46	298.24	1.22274	1.86623e-16	Up	5.09323e-17	LOC107050390	NA	NA	NA	K06264//platelet glycoprotein VI;K06512//leukocyte immunoglobulin-like receptor	gi|971449845|ref|XP_015129649.1|//PREDICTED: natural cytotoxicity triggering receptor 1-like [Gallus gallus]
423744	1380	96	13	-2.87694	1.91995e-16	Down	5.2479e-17	MYOZ1	NA	NA	NA	NA	gi|513191013|ref|XP_421619.3|//PREDICTED: myozenin-1 isoform X1 [Gallus gallus]
417428	944	65	1	-6.01479	2.09403e-16	Down	5.72959e-17	CACNG1	NA	NA	NA	K04866//voltage-dependent calcium channel gamma-1	gi|487440169|ref|NP_001264935.1|//voltage-dependent calcium channel gamma-1 subunit [Gallus gallus]
771328	4906	391	190	-1.03359	2.22146e-16	Down	6.08446e-17	TBX1	NA	NA	NA	K10175//T-box protein 1	gi|971421812|ref|XP_015131167.1|//PREDICTED: T-box transcription factor TBX1 [Gallus gallus]
421396	1319	8	82	3.36513	2.54738e-16	Up	6.99139e-17	HAAO	NA	NA	NA	K00452//3-hydroxyanthranilate 3,4-dioxygenase [EC:1.13.11.6]	gi|363731785|ref|XP_419453.3|//PREDICTED: 3-hydroxyanthranilate 3,4-dioxygenase isoform X1 [Gallus gallus];gi|513175105|ref|XP_004935413.1|//PREDICTED: 3-hydroxyanthranilate 3,4-dioxygenase isoform X2 [Gallus gallus]
428315	3495	68	201	1.57117	3.02681e-16	Up	8.32835e-17	CCR7	GO:0009897//external side of plasma membrane;GO:0005622//intracellular;GO:0016021//integral component of membrane	GO:0035758//chemokine (C-C motif) ligand 21 binding;GO:0038121//C-C motif chemokine 21 receptor activity;GO:0035757//chemokine (C-C motif) ligand 19 binding;GO:0038117//C-C motif chemokine 19 receptor activity	GO:0032649//regulation of interferon-gamma production;GO:2000525//positive regulation of T cell costimulation;GO:2000526//positive regulation of glycoprotein biosynthetic process involved in immunological synapse formation;GO:0002606//positive regulation of dendritic cell antigen processing and presentation;GO:0002885//positive regulation of hypersensitivity;GO:0002922//positive regulation of hum…	K04182//C-C chemokine receptor type 7	gi|311771569|ref|NP_001185681.1|//C-C chemokine receptor type 7 precursor [Gallus gallus]
421695	1628	2	65	5.02995	3.07491e-16	Up	8.46501e-17	ALDH8A1	NA	NA	NA	K07249//retinal dehydrogenase [EC:1.2.1.36];K00128//aldehyde dehydrogenase (NAD+) [EC:1.2.1.3];K00149//aldehyde dehydrogenase family 9 member A1 [EC:1.2.1.47 1.2.1.3]	gi|50742728|ref|XP_419732.1|//PREDICTED: aldehyde dehydrogenase family 8 member A1 [Gallus gallus]
428895	1857	109	19	-2.51267	3.5215e-16	Down	9.73875e-17	ZDHHC22	NA	NA	NA	K18932//palmitoyltransferase [EC:2.3.1.225]	gi|118091997|ref|XP_426450.2|//PREDICTED: palmitoyltransferase ZDHHC22 [Gallus gallus]
101748581	4073	13.08	94.01	2.85303	4.4102e-16	Up	1.22519e-16	LOC101748581	NA	NA	NA	K13073//polymeric immunoglobulin receptor	gi|513224788|ref|XP_004935022.1|//PREDICTED: polymeric immunoglobulin receptor-like isoform X1 [Gallus gallus];gi|971434088|ref|XP_015154539.1|//PREDICTED: polymeric immunoglobulin receptor-like isoform X3 [Gallus gallus];gi|971434086|ref|XP_015154538.1|//PREDICTED: polymeric immunoglobulin receptor-like isoform X2 [Gallus gallus]
426274	3578	18.93	107.55	2.51384	4.56189e-16	Up	1.26989e-16	TLR1A	GO:0016021//integral component of membrane	GO:0004888//transmembrane signaling receptor activity	GO:0050707//regulation of cytokine secretion;GO:0042496//detection of diacyl bacterial lipopeptide;GO:0045410//positive regulation of interleukin-6 biosynthetic process;GO:0042088//T-helper 1 type immune response;GO:0002755//MyD88-dependent toll-like receptor signaling pathway;GO:0034150//toll-like receptor 6 signaling pathway;GO:0006954//inflammatory response	K05398//toll-like receptor 1	gi|432134248|ref|NP_001007489.4|//toll-like receptor1 precursor [Gallus gallus];gi|971395285|ref|XP_015141142.1|//PREDICTED: toll-like receptor1 isoform X1 [Gallus gallus]
427406	1817	87	231	1.41639	4.97885e-16	Up	1.38944e-16	CCL19	NA	NA	NA	K05512//C-C motif chemokine 19	gi|694016492|ref|NP_001289097.1|//C-C motif chemokine 19 precursor [Gallus gallus]
101750179	1403	203	69.14	-1.54631	5.68699e-16	Down	1.59421e-16	LOC101750179	NA	NA	NA	K06264//platelet glycoprotein VI;K06512//leukocyte immunoglobulin-like receptor	gi|971448478|ref|XP_015129104.1|//PREDICTED: alpha-1B-glycoprotein-like [Gallus gallus]
107055712	1047	11.1	88.3	2.99944	6.88925e-16	Up	1.94087e-16	LOC107055712	NA	NA	NA	NA	gi|971441570|ref|XP_015156332.1|//PREDICTED: cyclin-D-binding Myb-like transcription factor 1, partial [Gallus gallus]
107050974	590	62.58	1	-5.96005	7.43148e-16	Down	2.1009e-16	LOC107050974	NA	NA	NA	K00688//glycogen phosphorylase [EC:2.4.1.1]	gi|971451022|ref|XP_015130132.1|//PREDICTED: glycogen phosphorylase, muscle form-like [Gallus gallus]
423705	3484	3	66	4.46701	7.6356e-16	Up	2.15967e-16	PLA2G12B	NA	NA	NA	K01047//secretory phospholipase A2 [EC:3.1.1.4]	gi|50749318|ref|XP_421584.1|//PREDICTED: group XIIB secretory phospholipase A2-like protein isoform X2 [Gallus gallus];gi|513190719|ref|XP_004942085.1|//PREDICTED: group XIIB secretory phospholipase A2-like protein isoform X1 [Gallus gallus]
107056385	1957	349.57	165.64	-1.06995	1.44176e-15	Down	4.12429e-16	LOC107056385	GO:0005654//nucleoplasm;GO:0005737//cytoplasm	GO:0000981//RNA polymerase II transcription factor activity, sequence-specific DNA binding;GO:0043565//sequence-specific DNA binding	GO:0045892//negative regulation of transcription, DNA-templated;GO:0006357//regulation of transcription from RNA polymerase II promoter;GO:0030154//cell differentiation;GO:0045893//positive regulation of transcription, DNA-templated	K09428//E74-like factor 1/2/4	gi|971442929|ref|XP_015156903.1|//PREDICTED: ETS-related transcription factor Elf-2-like [Gallus gallus]
100313497	981	278.46	117.89	-1.23245	1.48781e-15	Down	4.26017e-16	CHIR-AB-487	NA	NA	NA	K06264//platelet glycoprotein VI;K06512//leukocyte immunoglobulin-like receptor	gi|971447194|ref|XP_015128570.1|//PREDICTED: leukocyte immunoglobulin-like receptor subfamily B member 3 [Gallus gallus]
107052767	984	0	62.96	6.98395	1.78738e-15	Up	5.14043e-16	LOC107052767	NA	NA	NA	K19467//matrilin-3	gi|971384665|ref|XP_015138439.1|//PREDICTED: LOW QUALITY PROTEIN: matrilin-2-like, partial [Gallus gallus]
396464	511	36	139	1.9566	2.51226e-15	Up	7.28135e-16	NPY	GO:0005615//extracellular space;GO:0005794//Golgi apparatus	GO:0001664//G-protein coupled receptor binding;GO:0005184//neuropeptide hormone activity	GO:0008217//regulation of blood pressure;GO:0050829//defense response to Gram-negative bacterium;GO:0007586//digestion;GO:0007267//cell-cell signaling;GO:0021954//central nervous system neuron development;GO:0021987//cerebral cortex development;GO:0007631//feeding behavior;GO:0032098//regulation of appetite;GO:0019732//antifungal humoral response;GO:0031175//neuron projection development;GO:00072…	K05232//neuropeptide Y	gi|46048648|ref|NP_990804.1|//pro-neuropeptide Y precursor [Gallus gallus]
378789	2914	255	104	-1.28633	2.94559e-15	Down	8.5826e-16	SLC15A1	GO:0005903//brush border;GO:0016021//integral component of membrane	GO:0005427//proton-dependent oligopeptide secondary active transmembrane transporter activity	GO:0035672//oligopeptide transmembrane transport	K14206//solute carrier family 15 (oligopeptide transporter), member 1	gi|45383430|ref|NP_989696.1|//solute carrier family 15 member 1 [Gallus gallus]
100859777	3260	1.73	60.4	5.13329	2.98036e-15	Up	8.68808e-16	LOC100859777	GO:0016020//membrane	GO:0005044//scavenger receptor activity	GO:0006898//receptor-mediated endocytosis	K13912//deleted in malignant brain tumors 1 protein	gi|971441063|ref|XP_015156102.1|//PREDICTED: deleted in malignant brain tumors 1 protein-like [Gallus gallus]
421263	2251	91	232	1.35777	3.56044e-15	Up	1.04239e-15	PROKR2	GO:0005887//integral component of plasma membrane	GO:0004983//neuropeptide Y receptor activity	GO:0007623//circadian rhythm;GO:0007166//cell surface receptor signaling pathway;GO:0007218//neuropeptide signaling pathway	K08380//prokineticin receptor 2	gi|971385888|ref|XP_015133528.1|//PREDICTED: prokineticin receptor 1 isoform X1 [Gallus gallus]
100189558	1571	0	61	6.93832	4.52989e-15	Up	1.33065e-15	ANGPTL3	GO:0005615//extracellular space;GO:0009986//cell surface;GO:0005794//Golgi apparatus;GO:0005769//early endosome	GO:0004859//phospholipase inhibitor activity;GO:0008083//growth factor activity;GO:0005178//integrin binding	GO:0051005//negative regulation of lipoprotein lipase activity;GO:0008203//cholesterol metabolic process;GO:0030335//positive regulation of cell migration;GO:0006071//glycerol metabolic process;GO:0070328//triglyceride homeostasis;GO:0006631//fatty acid metabolic process;GO:0042632//cholesterol homeostasis;GO:0045766//positive regulation of angiogenesis;GO:0055091//phospholipid homeostasis;GO:000…	K08767//angiopoietin-like 4	gi|205361182|ref|NP_001128594.1|//angiopoietin-related protein 3 precursor [Gallus gallus]
395229	3883	174	353	1.02816	7.2085e-15	Up	2.13361e-15	TCF7	GO:0005667//transcription factor complex;GO:0005719//nuclear euchromatin	GO:0043565//sequence-specific DNA binding;GO:0001047//core promoter binding;GO:0001227//transcriptional repressor activity, RNA polymerase II transcription regulatory region sequence-specific binding;GO:0008013//beta-catenin binding	GO:0046632//alpha-beta T cell differentiation;GO:0042127//regulation of cell proliferation;GO:0030538//embryonic genitalia morphogenesis;GO:0000122//negative regulation of transcription from RNA polymerase II promoter;GO:0048619//embryonic hindgut morphogenesis;GO:0044336//canonical Wnt signaling pathway involved in negative regulation of apoptotic process;GO:0021915//neural tube development;GO:0…	K02620//transcription factor 7	gi|971418364|ref|XP_015149481.1|//PREDICTED: transcription factor 7 isoform X1 [Gallus gallus];gi|971418370|ref|XP_015149484.1|//PREDICTED: transcription factor 7 isoform X4 [Gallus gallus];gi|971418378|ref|XP_015149489.1|//PREDICTED: transcription factor 7 isoform X8 [Gallus gallus];gi|45383081|ref|NP_989878.1|//transcription factor 7 [Gallus gallus];gi|971418372|ref|XP_015149485.1|//PREDICTED: …
107050260	2319	266.47	113.28	-1.2265	7.77675e-15	Down	2.30506e-15	LOC107050260	NA	NA	NA	K14165//atypical dual specificity phosphatase [EC:3.1.3.16 3.1.3.48];K04257//olfactory receptor	gi|971449576|ref|XP_015129537.1|//PREDICTED: coiled-coil domain-containing protein 81-like [Gallus gallus]
101748339	1514	82.95	10.48	-2.97702	7.82055e-15	Down	2.31914e-15	LOC101748339	NA	NA	NA	K06264//platelet glycoprotein VI;K06512//leukocyte immunoglobulin-like receptor	gi|971446425|ref|XP_015128215.1|//PREDICTED: killer cell immunoglobulin-like receptor 3DL1 [Gallus gallus]
418147	2302	2	59	4.89022	9.3572e-15	Up	2.79576e-15	SLC6A12	GO:0016021//integral component of membrane	GO:0005328//neurotransmitter:sodium symporter activity	GO:0055085//transmembrane transport;GO:0006836//neurotransmitter transport	K05039//solute carrier family 6 (neurotransmitter transporter, GABA) member 6/8/11/12/13	gi|513160112|ref|XP_416378.4|//PREDICTED: sodium- and chloride-dependent betaine transporter [Gallus gallus]
426785	2080	2	59	4.89022	9.3572e-15	Up	2.79576e-15	INDOL1	NA	NA	NA	K00463//indoleamine 2,3-dioxygenase [EC:1.13.11.52]	gi|363742149|ref|XP_424397.3|//PREDICTED: indoleamine 2,3-dioxygenase 2 [Gallus gallus]
428714	3470	365	181	-1.00432	9.94112e-15	Down	2.97717e-15	LOC428714	GO:0016021//integral component of membrane;GO:0005737//cytoplasm	GO:0016779//nucleotidyltransferase activity;GO:0000049//tRNA binding;GO:0003725//double-stranded RNA binding	GO:0002949//tRNA threonylcarbamoyladenosine modification;GO:0006450//regulation of translational fidelity	NA	gi|971392178|ref|XP_015134048.1|//PREDICTED: uncharacterized protein LOC428714 [Gallus gallus]
427829	2413	101.61	245.45	1.27997	1.05787e-14	Up	3.17551e-15	KIF12	NA	NA	NA	K10399//kinesin family member 12	gi|971426574|ref|XP_015151537.1|//PREDICTED: kinesin-like protein KIF12 isoform X1 [Gallus gallus];gi|971426576|ref|XP_015151538.1|//PREDICTED: kinesin-like protein KIF12 isoform X2 [Gallus gallus];gi|971426579|ref|XP_015151539.1|//PREDICTED: kinesin-like protein KIF12 isoform X4 [Gallus gallus];gi|513215790|ref|XP_004946612.1|//PREDICTED: kinesin-like protein KIF12 isoform X3 [Gallus gallus]
395730	2714	148	42	-1.80955	1.13238e-14	Down	3.40235e-15	KCNAB1	GO:0005829//cytosol;GO:0031234//extrinsic component of cytoplasmic side of plasma membrane;GO:0034705//potassium channel complex	GO:0005249//voltage-gated potassium channel activity;GO:0015459//potassium channel regulator activity;GO:0016491//oxidoreductase activity;GO:0070402//NADPH binding	GO:1901016//regulation of potassium ion transmembrane transporter activity;GO:0007611//learning or memory;GO:0055114//oxidation-reduction process	K04882//potassium voltage-gated channel Shaker-related subfamily A, beta member 1	gi|733903836|ref|XP_010715325.1|//PREDICTED: voltage-gated potassium channel subunit beta-1 [Meleagris gallopavo];gi|971411306|ref|XP_015147135.1|//PREDICTED: voltage-gated potassium channel subunit beta-1 isoform X1 [Gallus gallus]
428155	1859	121	28	-2.10393	1.20458e-14	Down	3.62265e-15	RSPO4	NA	NA	NA	K19471//R-spondin-1;K05467//angiopoietin 4	gi|513218384|ref|XP_004947199.1|//PREDICTED: R-spondin-4 isoform X2 [Gallus gallus];gi|971427622|ref|XP_015151952.1|//PREDICTED: R-spondin-4 isoform X5 [Gallus gallus];gi|513218381|ref|XP_004947198.1|//PREDICTED: R-spondin-4 isoform X1 [Gallus gallus];gi|513218387|ref|XP_004947200.1|//PREDICTED: R-spondin-4 isoform X3 [Gallus gallus];gi|513218390|ref|XP_425713.4|//PREDICTED: R-spondin-4 isoform X…
101748282	1850	261	111	-1.22591	1.50241e-14	Down	4.54143e-15	GJB3	GO:0005922//connexin complex;GO:0016021//integral component of membrane;GO:0005737//cytoplasm	NA	GO:0007154//cell communication	K07622//gap junction protein, beta 3	gi|513221287|ref|XP_004947838.1|//PREDICTED: gap junction beta-3 protein isoform X2 [Gallus gallus];gi|971430983|ref|XP_015153304.1|//PREDICTED: translation initiation factor IF-2 isoform X1 [Gallus gallus]
107057483	983	0	58.44	6.87647	1.53542e-14	Up	4.64981e-15	LOC107057483	NA	NA	NA	K19347//SUN domain-containing protein 1/2	gi|971445465|ref|XP_015158028.1|//PREDICTED: sperm-associated antigen 4 protein [Gallus gallus]
415820	3096	57.13	172.65	1.60311	1.60386e-14	Up	4.86378e-15	HNF4beta	GO:0005634//nucleus	GO:0003707//steroid hormone receptor activity;GO:0008270//zinc ion binding;GO:0043565//sequence-specific DNA binding;GO:0003700//transcription factor activity, sequence-specific DNA binding	GO:0006355//regulation of transcription, DNA-templated;GO:0043401//steroid hormone mediated signaling pathway	K08542//hepatocyte nuclear factor 4-beta	gi|347800621|ref|NP_001025747.2|//hepatic nuclear factor 4beta [Gallus gallus];gi|971414855|ref|XP_015148041.1|//PREDICTED: hepatic nuclear factor 4beta isoform X1 [Gallus gallus];gi|971414859|ref|XP_015148043.1|//PREDICTED: hepatic nuclear factor 4beta isoform X2 [Gallus gallus]
418645	6008	244	100.18	-1.2767	1.68115e-14	Down	5.10523e-15	KIAA1324L	NA	NA	NA	NA	gi|971370291|ref|XP_416843.5|//PREDICTED: UPF0577 protein KIAA1324-like homolog [Gallus gallus]
107050931	549	2.61	59.55	4.51956	1.71775e-14	Up	5.22118e-15	LOC107050931	NA	NA	NA	K06264//platelet glycoprotein VI;K06512//leukocyte immunoglobulin-like receptor	gi|971450948|ref|XP_015130097.1|//PREDICTED: leukocyte immunoglobulin-like receptor subfamily B member 5, partial [Gallus gallus]
107052201	2655	19.15	100.94	2.40566	1.76109e-14	Up	5.3603e-15	LOC107052201	NA	NA	NA	K17308//alpha-1-acid glycoprotein 1	gi|971423542|ref|XP_015135192.1|//PREDICTED: alpha-1-acid glycoprotein 1-like [Gallus gallus]
100858284	822	65.5	4.81	-3.7598	2.68129e-14	Down	8.24361e-15	LOC100858284	NA	NA	NA	K15620//golgi phosphoprotein 3	gi|971446926|ref|XP_015128451.1|//PREDICTED: Golgi phosphoprotein 3-like isoform X3 [Gallus gallus];gi|971446922|ref|XP_015128449.1|//PREDICTED: Golgi phosphoprotein 3-like isoform X1 [Gallus gallus];gi|971446924|ref|XP_015128450.1|//PREDICTED: Golgi phosphoprotein 3-like isoform X2 [Gallus gallus]
424531	2561	69	191	1.47649	2.89927e-14	Up	8.92191e-15	MCOLN2	GO:0016021//integral component of membrane	NA	NA	K04993//mucolipin 2	gi|118094368|ref|XP_422368.2|//PREDICTED: mucolipin-2 isoform X1 [Gallus gallus];gi|513197394|ref|XP_004936703.1|//PREDICTED: mucolipin-2 isoform X2 [Gallus gallus]
423351	3679	149	44	-1.75216	3.54886e-14	Down	1.09606e-14	SYNDIG1L	NA	NA	NA	NA	gi|971399857|ref|XP_015143161.1|//PREDICTED: synapse differentiation-inducing gene protein 1-like [Gallus gallus]
425300	2009	57	170	1.58408	4.2777e-14	Up	1.32714e-14	SLAMF1	NA	NA	NA	K06536//signaling lymphocytic activation molecule family member 1	gi|409033082|gb|AFV08850.1|//CD150, partial [Gallus gallus]
101749400	766	100	238.15	1.25945	5.56963e-14	Up	1.74119e-14	LOC101749400	GO:0005635//nuclear envelope;GO:0031902//late endosome membrane	NA	GO:0010458//exit from mitosis;GO:0007034//vacuolar transport;GO:0015031//protein transport;GO:0031468//nuclear envelope reassembly	K12191//charged multivesicular body protein 2A	gi|971450432|ref|XP_015129890.1|//PREDICTED: charged multivesicular body protein 2a-like [Gallus gallus]
100859805	5857	127	278	1.13784	6.68363e-14	Up	2.096e-14	LOC100859805	NA	NA	NA	K17199//Ras and EF-hand domain-containing protein	gi|971434282|ref|XP_015154613.1|//PREDICTED: ras-related protein Rab-44 isoform X5 [Gallus gallus];gi|971434276|ref|XP_015154610.1|//PREDICTED: ras-related protein Rab-44 isoform X2 [Gallus gallus];gi|971434274|ref|XP_015154609.1|//PREDICTED: ras-related protein Rab-44 isoform X1 [Gallus gallus];gi|971434278|ref|XP_015154611.1|//PREDICTED: ras-related protein Rab-44 isoform X3 [Gallus gallus];gi|…
418717	3309	164	331	1.02072	7.11652e-14	Up	2.23474e-14	IL18R1	GO:0016021//integral component of membrane	GO:0042008//interleukin-18 receptor activity	GO:0045063//T-helper 1 cell differentiation;GO:0030101//natural killer cell activation;GO:0035655//interleukin-18-mediated signaling pathway;GO:0032729//positive regulation of interferon-gamma production;GO:0042346//positive regulation of NF-kappaB import into nucleus	K05173//interleukin 18 receptor 1	gi|307344670|ref|NP_001138697.2|//interleukin-18 receptor 1 precursor [Gallus gallus]
107054878	1188	55.69	1.98	-4.80626	7.26326e-14	Down	2.28285e-14	LOC107054878	NA	NA	NA	NA	gi|971428338|ref|XP_015152207.1|//PREDICTED: uncharacterized protein LOC107054878 [Gallus gallus]
426542	1042	127.67	33.43	-1.92562	7.54665e-14	Down	2.37508e-14	LOC426542	NA	NA	NA	K14377//osteoclast-associated immunoglobulin-like receptor;K06264//platelet glycoprotein VI;K06512//leukocyte immunoglobulin-like receptor	gi|971449441|ref|XP_015129482.1|//PREDICTED: V-set and transmembrane domain-containing protein 1 [Gallus gallus]
424618	2105	30	120	2.00758	7.92458e-14	Up	2.50067e-14	CYP4B1	GO:0016021//integral component of membrane	GO:0016705//oxidoreductase activity, acting on paired donors, with incorporation or reduction of molecular oxygen;GO:0020037//heme binding;GO:0005506//iron ion binding;GO:0004497//monooxygenase activity	GO:0055114//oxidation-reduction process	K07426//cytochrome P450 family 4 subfamily B polypeptide 1 [EC:1.14.14.1]	gi|971409327|ref|XP_015146729.1|//PREDICTED: cytochrome P450 4A6-like isoform X3 [Gallus gallus];gi|971409325|ref|XP_015146728.1|//PREDICTED: cytochrome P450 4A6-like isoform X2 [Gallus gallus];gi|118094503|ref|XP_422455.2|//PREDICTED: cytochrome P450 4B1-like isoform X1 [Gallus gallus]
418746	1992	80	206	1.37215	8.02934e-14	Up	2.5371e-14	PROZ	NA	NA	NA	K01344//protein C (activated) [EC:3.4.21.69];K01314//coagulation factor X [EC:3.4.21.6]	gi|363728982|ref|XP_416945.3|//PREDICTED: vitamin K-dependent protein Z [Gallus gallus]
107056958	4090	43.86	145.44	1.73703	8.73208e-14	Up	2.77014e-14	LOC107056958	NA	NA	NA	K16494//protocadherin beta	gi|971444052|ref|XP_015157388.1|//PREDICTED: protocadherin beta-15-like [Gallus gallus]
107050627	1752	170.73	57.67	-1.55824	8.78178e-14	Down	2.78713e-14	LOC107050627	NA	NA	NA	K09228//KRAB domain-containing zinc finger protein	gi|971450292|ref|XP_015129828.1|//PREDICTED: zinc finger protein 160-like, partial [Gallus gallus]
415743	1232	87	216	1.31953	1.14549e-13	Up	3.66914e-14	NETO2	NA	NA	NA	K14616//cubilin	gi|513203290|ref|XP_004944247.1|//PREDICTED: neuropilin and tolloid-like protein 2 isoform X2 [Gallus gallus];gi|971414463|ref|XP_015147906.1|//PREDICTED: neuropilin and tolloid-like protein 2 isoform X4 [Gallus gallus];gi|971414458|ref|XP_004944245.2|//PREDICTED: neuropilin and tolloid-like protein 2 isoform X1 [Gallus gallus];gi|971414461|ref|XP_004944246.2|//PREDICTED: neuropilin and tolloid-l…
417485	1689	145	302	1.06608	1.26591e-13	Up	4.07255e-14	NCF1	NA	NA	NA	K08011//neutrophil cytosolic factor 1	gi|71897087|ref|NP_001025880.1|//neutrophil cytosol factor 1 [Gallus gallus] ;gi|971425714|ref|XP_015151190.1|//PREDICTED: neutrophil cytosol factor 1 isoform X1 [Gallus gallus]
395504	2153	7	68	3.28769	1.60863e-13	Up	5.20438e-14	GATM	GO:0005743//mitochondrial inner membrane	GO:0015068//glycine amidinotransferase activity	GO:0006601//creatine biosynthetic process	K00613//glycine amidinotransferase [EC:2.1.4.1]	gi|45382065|ref|NP_990076.1|//glycine amidinotransferase, mitochondrial [Gallus gallus];gi|971412946|ref|XP_015147461.1|//PREDICTED: glycine amidinotransferase, mitochondrial isoform X1 [Gallus gallus]
431585	3498	7	68	3.28769	1.60863e-13	Up	5.20438e-14	C6	GO:0070062//extracellular exosome;GO:0005579//membrane attack complex	NA	GO:0001970//positive regulation of activation of membrane attack complex;GO:0045766//positive regulation of angiogenesis	K03995//complement component 6	gi|221325664|ref|NP_001138321.1|//complement component C6 precursor [Gallus gallus]
424505	1830	106	244	1.2104	1.64746e-13	Up	5.33691e-14	EPHX4	NA	NA	NA	K08726//soluble epoxide hydrolase / lipid-phosphate phosphatase [EC:3.3.2.10 3.1.3.76];K08059//interferon, gamma-inducible protein 30	gi|513197208|ref|XP_422345.4|//PREDICTED: epoxide hydrolase 4 [Gallus gallus]
100858354	707	40.81	138.36	1.76901	1.73958e-13	Up	5.6475e-14	HIST1H103	GO:0005634//nucleus;GO:0000786//nucleosome	GO:0003677//DNA binding	GO:0006334//nucleosome assembly	K11275//histone H1/5	gi|766944246|ref|NP_001292314.1|//histone H1.03 [Gallus gallus]
404303	1743	38.2	132.8	1.80519	2.49674e-13	Up	8.19985e-14	KCNA3	GO:0030424//axon;GO:0008076//voltage-gated potassium channel complex	GO:0005251//delayed rectifier potassium channel activity	GO:0034765//regulation of ion transmembrane transport;GO:0051260//protein homooligomerization;GO:0071805//potassium ion transmembrane transport	K04876//potassium voltage-gated channel Shaker-related subfamily A member 3	gi|71896309|ref|NP_001025549.1|//potassium voltage-gated channel subfamily A member 3 [Gallus gallus]
101751647	1123	185.85	68.85	-1.42503	3.32005e-13	Down	1.09827e-13	LOC101751647	NA	NA	NA	K09228//KRAB domain-containing zinc finger protein;K15261//poly [ADP-ribose] polymerase 10/14/15 [EC:2.4.2.30];K09174//regulatory factor X 4	gi|971379568|ref|XP_015136680.1|//PREDICTED: GTPase IMAP family member 7-like isoform X4 [Gallus gallus];gi|513167083|ref|XP_004939094.1|//PREDICTED: GTPase IMAP family member 7-like isoform X1 [Gallus gallus];gi|971379572|ref|XP_015136682.1|//PREDICTED: GTPase IMAP family member 7-like isoform X5 [Gallus gallus];gi|971379566|ref|XP_015136679.1|//PREDICTED: GTPase IMAP family member 7-like isofor…
414834	1824	2	52	4.70802	5.14936e-13	Up	1.71924e-13	CYP7A1	GO:0016021//integral component of membrane;GO:0005789//endoplasmic reticulum membrane	GO:0020037//heme binding;GO:0008123//cholesterol 7-alpha-monooxygenase activity;GO:0005506//iron ion binding	GO:0071333//cellular response to glucose stimulus;GO:0006707//cholesterol catabolic process;GO:0042632//cholesterol homeostasis;GO:0070857//regulation of bile acid biosynthetic process;GO:0055114//oxidation-reduction process	K00489//cholesterol 7alpha-monooxygenase [EC:1.14.14.23]	gi|48976103|ref|NP_001001753.1|//cholesterol 7-alpha-monooxygenase [Gallus gallus]
422922	1305	61.05	5.07	-3.58235	5.31251e-13	Down	1.77594e-13	LOC422922	NA	NA	NA	K06458//T-cell surface glycoprotein CD8 alpha chain	gi|971442773|ref|XP_015156840.1|//PREDICTED: T-cell surface glycoprotein CD8 alpha chain-like isoform X1 [Gallus gallus];gi|971442777|ref|XP_015156842.1|//PREDICTED: T-cell surface glycoprotein CD8 alpha chain-like isoform X3 [Gallus gallus];gi|971442775|ref|XP_015156841.1|//PREDICTED: T-cell surface glycoprotein CD8 alpha chain-like isoform X2 [Gallus gallus]
419198	3523	5	60.32	3.60022	5.75857e-13	Up	1.92989e-13	HNF4A	GO:0005634//nucleus;GO:0005737//cytoplasm	GO:0003707//steroid hormone receptor activity;GO:0001228//transcriptional activator activity, RNA polymerase II transcription regulatory region sequence-specific binding;GO:0005102//receptor binding;GO:0003705//transcription factor activity, RNA polymerase II distal enhancer sequence-specific binding;GO:0004879//RNA polymerase II transcription factor activity, ligand-activated sequence-specific D…	GO:0007596//blood coagulation;GO:0023019//signal transduction involved in regulation of gene expression;GO:0042593//glucose homeostasis;GO:0050796//regulation of insulin secretion;GO:0070328//triglyceride homeostasis;GO:0009749//response to glucose;GO:0019216//regulation of lipid metabolic process;GO:2000189//positive regulation of cholesterol homeostasis;GO:0006591//ornithine metabolic process;G…	K07292//hepatocyte nuclear factor 4-alpha	gi|71894981|ref|NP_001026026.1|//hepatocyte nuclear factor 4-alpha [Gallus gallus];gi|971427395|ref|XP_015151852.1|//PREDICTED: hepatocyte nuclear factor 4-alpha isoform X1 [Gallus gallus]
423134	3558	90	17	-2.39681	6.03269e-13	Down	2.02513e-13	LOC423134	NA	NA	NA	K05217//P2X purinoceptor 3	gi|971398095|ref|XP_015142384.1|//PREDICTED: P2X purinoceptor 3, partial [Gallus gallus]
414338	231	0	50	6.65144	9.16366e-13	Up	3.10564e-13	LEAP2	NA	NA	GO:0050829//defense response to Gram-negative bacterium	NA	gi|48675881|ref|NP_001001606.1|//liver-expressed antimicrobial peptide 2 precursor [Gallus gallus]
422995	1847	6	61	3.35336	1.89007e-12	Up	6.53243e-13	SIGIRR	GO:0016021//integral component of membrane	NA	GO:0045079//negative regulation of chemokine biosynthetic process;GO:0006953//acute-phase response;GO:0043433//negative regulation of sequence-specific DNA binding transcription factor activity;GO:0001960//negative regulation of cytokine-mediated signaling pathway	K05169//single Ig IL-1R-related molecule	gi|971396550|ref|XP_015141687.1|//PREDICTED: single Ig IL-1-related receptor isoform X1 [Gallus gallus];gi|313747565|ref|NP_001186471.1|//single Ig IL-1-related receptor [Gallus gallus]
107050187	872	73.74	10.86	-2.75584	1.93858e-12	Down	6.70282e-13	LOC107050187	NA	NA	NA	K09228//KRAB domain-containing zinc finger protein	gi|971449395|ref|XP_015129460.1|//PREDICTED: oocyte zinc finger protein XlCOF19-like, partial [Gallus gallus]
107054679	824	68.28	177.41	1.38513	3.03258e-12	Up	1.06126e-12	LOC107054679	NA	NA	NA	K13174//THO complex subunit 5;K19269//phosphoglycolate phosphatase [EC:3.1.3.18 3.1.3.48]	gi|971422056|ref|XP_015150384.1|//PREDICTED: LOW QUALITY PROTEIN: protein NipSnap homolog 1-like [Gallus gallus]
424336	3840	298	148	-1.00213	3.12697e-12	Down	1.09517e-12	NTNG1	NA	NA	NA	K07522//netrin-G1	gi|971407091|ref|XP_015145831.1|//PREDICTED: netrin-G1 isoform X4 [Gallus gallus];gi|971407087|ref|XP_015145829.1|//PREDICTED: netrin-G1 isoform X2 [Gallus gallus];gi|971407093|ref|XP_015145832.1|//PREDICTED: netrin-G1 isoform X5 [Gallus gallus];gi|971407099|ref|XP_015145836.1|//PREDICTED: netrin-G1 isoform X8 [Gallus gallus];gi|971407095|ref|XP_015145834.1|//PREDICTED: netrin-G1 isoform X6 [Gall…
101748402	14163	47.72	0	-6.56894	3.17548e-12	Down	1.1126e-12	LOC101748402	NA	NA	NA	K18267//nebulin	gi|971443387|ref|XP_015157102.1|//PREDICTED: LOW QUALITY PROTEIN: nebulin-like, partial [Gallus gallus]
427523	2329	84.28	16	-2.38954	3.61374e-12	Down	1.27323e-12	GLDN	NA	NA	NA	K16364//GLDN; gliomedin	gi|971412915|ref|XP_015147447.1|//PREDICTED: gliomedin [Gallus gallus]
427868	9564	5	57	3.51854	3.90976e-12	Up	1.38299e-12	TRHDE	NA	NA	NA	K01306//pyroglutamyl-peptidase II [EC:3.4.19.6]	gi|971371330|ref|XP_015138490.1|//PREDICTED: LOW QUALITY PROTEIN: thyrotropin-releasing hormone-degrading ectoenzyme [Gallus gallus]
107055925	2566	102.84	229.55	1.16599	3.96091e-12	Up	1.40258e-12	LOC107055925	GO:0016021//integral component of membrane	NA	NA	K18343//ubiquitin thioesterase otulin [EC:3.4.19.12]	gi|971441948|ref|XP_015156489.1|//PREDICTED: inactive ubiquitin thioesterase FAM105A-like, partial [Gallus gallus]
419744	4666	126	263	1.06922	4.34327e-12	Up	1.5418e-12	SCN3B	GO:0030018//Z disc;GO:0001518//voltage-gated sodium channel complex	GO:0044325//ion channel binding;GO:0086006//voltage-gated sodium channel activity involved in cardiac muscle cell action potential;GO:0017080//sodium channel regulator activity	GO:0086005//ventricular cardiac muscle cell action potential;GO:0010460//positive regulation of heart rate;GO:0072659//protein localization to plasma membrane;GO:0086012//membrane depolarization during cardiac muscle cell action potential;GO:0060371//regulation of atrial cardiac muscle cell membrane depolarization;GO:0086091//regulation of heart rate by cardiac conduction;GO:0010765//positive reg…	K04847//voltage-gated sodium channel type III beta	gi|513222159|ref|XP_004948067.1|//PREDICTED: sodium channel subunit beta-3 isoform X3 [Gallus gallus];gi|971431800|ref|XP_015153650.1|//PREDICTED: sodium channel subunit beta-3 isoform X2 [Gallus gallus];gi|971431798|ref|XP_015153649.1|//PREDICTED: sodium channel subunit beta-3 isoform X1 [Gallus gallus]
421292	1536	4	54	3.76247	4.37047e-12	Up	1.55329e-12	EPCAM	GO:0016323//basolateral plasma membrane;GO:0070062//extracellular exosome;GO:0009986//cell surface;GO:0005887//integral component of plasma membrane;GO:0016324//apical plasma membrane;GO:0005923//bicellular tight junction;GO:0016328//lateral plasma membrane	GO:0098641//cadherin binding involved in cell-cell adhesion;GO:0032403//protein complex binding	GO:0048863//stem cell differentiation;GO:2000648//positive regulation of stem cell proliferation;GO:0045944//positive regulation of transcription from RNA polymerase II promoter;GO:0001657//ureteric bud development;GO:2000048//negative regulation of cell-cell adhesion mediated by cadherin;GO:0023019//signal transduction involved in regulation of gene expression	K06737//epithelial cell adhesion molecule	gi|60302776|ref|NP_001012582.1|//epithelial cell adhesion molecule precursor [Gallus gallus]
101750708	6134	4	54	3.76247	4.37047e-12	Up	1.55329e-12	C26H6ORF132	NA	NA	NA	NA	gi|513224897|ref|XP_004935048.1|//PREDICTED: uncharacterized protein C6orf132 homolog [Gallus gallus]
428771	4281	1	46	5.53114	4.66784e-12	Up	1.66289e-12	ENPEP	NA	NA	NA	K11141//glutamyl aminopeptidase [EC:3.4.11.7]	gi|363733743|ref|XP_426327.3|//PREDICTED: glutamyl aminopeptidase [Gallus gallus]
101752179	2699	2	48	4.59254	5.15468e-12	Up	1.84354e-12	FOXA1	NA	NA	NA	K09387//forkhead box protein A1, hepatocyte nuclear factor 3-alpha	gi|971399808|ref|XP_004941979.2|//PREDICTED: hepatocyte nuclear factor 3-alpha [Gallus gallus]
107049575	519	110.68	240.24	1.12566	5.17066e-12	Up	1.8507e-12	LOC107049575	NA	NA	NA	K06264//platelet glycoprotein VI;K06512//leukocyte immunoglobulin-like receptor	gi|971447681|ref|XP_015128790.1|//PREDICTED: LOW QUALITY PROTEIN: natural cytotoxicity triggering receptor 1-like, partial [Gallus gallus]
419338	2808	266	127	-1.05902	5.48257e-12	Down	1.96464e-12	BCAS1	NA	NA	NA	K07436//vitamin D3 24-hydroxylase [EC:1.14.15.16]	gi|513218897|ref|XP_417504.3|//PREDICTED: breast carcinoma-amplified sequence 1 [Gallus gallus]
107051167	1984	27	105	1.96694	5.57355e-12	Up	1.99802e-12	LOC107051167	NA	NA	NA	NA	gi|971451485|ref|XP_015130307.1|//PREDICTED: uncharacterized protein LOC107051167 [Gallus gallus]
101751375	979	201.79	84.1	-1.2551	6.1188e-12	Down	2.19947e-12	LOC101751375	NA	NA	NA	K14377//osteoclast-associated immunoglobulin-like receptor;K06264//platelet glycoprotein VI;K06512//leukocyte immunoglobulin-like receptor	gi|971448320|ref|XP_015129049.1|//PREDICTED: V-set and transmembrane domain-containing protein 1-like [Gallus gallus]
395167	18935	190	77	-1.29549	7.9666e-12	Down	2.88484e-12	FAT3	GO:0016021//integral component of membrane;GO:0005886//plasma membrane	GO:0005509//calcium ion binding	GO:0007156//homophilic cell adhesion via plasma membrane adhesion molecules	K16506//protocadherin Fat 1/2/3	gi|971378441|ref|XP_015135313.1|//PREDICTED: protocadherin Fat 3 isoform X1 [Gallus gallus];gi|971378445|ref|XP_015135328.1|//PREDICTED: protocadherin Fat 3 isoform X2 [Gallus gallus];gi|971378449|ref|XP_015135339.1|//PREDICTED: protocadherin Fat 3 isoform X4 [Gallus gallus];gi|971378451|ref|XP_015135347.1|//PREDICTED: protocadherin Fat 3 isoform X5 [Gallus gallus];gi|971378453|ref|XP_015135351.1…
100857299	1910	97.79	23.41	-2.05498	8.91981e-12	Down	3.23874e-12	LOC100857299	NA	NA	NA	NA	gi|513231410|ref|XP_004949353.1|//PREDICTED: uncharacterized protein LOC100857299 [Gallus gallus]
420858	1003	2	47	4.56217	9.19643e-12	Up	3.34304e-12	ELOVL2	GO:0005783//endoplasmic reticulum;GO:0016021//integral component of membrane	GO:0009922//fatty acid elongase activity	GO:0034626//fatty acid elongation, polyunsaturated fatty acid;GO:0042759//long-chain fatty acid biosynthetic process;GO:0042761//very long-chain fatty acid biosynthetic process	K10205//elongation of very long chain fatty acids protein 2 [EC:2.3.1.199]	gi|308912532|ref|NP_001184237.1|//elongation of very long chain fatty acids protein 2 [Gallus gallus]
101749238	444	0	45.29	6.5087	9.4144e-12	Up	3.42623e-12	LOC101749238	GO:0000790//nuclear chromatin;GO:0000786//nucleosome	GO:0003677//DNA binding;GO:0046982//protein heterodimerization activity	GO:0006342//chromatin silencing	K11251//histone H2A	gi|118405202|ref|NP_001072943.1|//histone H2A-IV [Gallus gallus]
417067	1184	63.41	166.17	1.39746	1.07745e-11	Up	3.93478e-12	MICA	NA	NA	NA	K06751//major histocompatibility complex, class I	gi|971444458|ref|XP_015157573.1|//PREDICTED: class I histocompatibility antigen, F10 alpha chain-like [Gallus gallus]
101751695	4235	5	55	3.46701	1.23239e-11	Up	4.51954e-12	MAMDC4	NA	NA	NA	K18762//zygote arrest protein 1	gi|971423287|ref|XP_015135101.1|//PREDICTED: apical endosomal glycoprotein [Gallus gallus]
770275	3564	43	132	1.62571	1.26337e-11	Up	4.64025e-12	TNFRSF13B	GO:0005887//integral component of plasma membrane;GO:0009897//external side of plasma membrane	GO:0004872//receptor activity	GO:0002244//hematopoietic progenitor cell differentiation;GO:0030889//negative regulation of B cell proliferation;GO:0001782//B cell homeostasis;GO:0007166//cell surface receptor signaling pathway	K05150//tumor necrosis factor receptor superfamily member 13B	gi|148233384|ref|NP_001091006.1|//tumor necrosis factor receptor superfamily member 13B [Gallus gallus];gi|971418913|ref|XP_015149736.1|//PREDICTED: tumor necrosis factor receptor superfamily member 13B isoform X1 [Gallus gallus]
431250	8812	45.07	135.51	1.59574	1.28001e-11	Up	4.70672e-12	LOC431250	NA	NA	NA	K04305//Epstein-Barr virus induced gene 2	gi|971377208|ref|XP_015130348.1|//PREDICTED: G-protein coupled receptor 183-like [Gallus gallus]
769245	996	75	13	-2.5208	1.36929e-11	Down	5.05606e-12	CLDN19	NA	NA	NA	K06087//claudin	gi|513220374|ref|XP_003642589.2|//PREDICTED: claudin-19 [Gallus gallus]
770114	1782	69.47	174.87	1.3394	1.48612e-11	Up	5.49784e-12	LOC770114	NA	NA	NA	K10289//F-box protein 1 (cyclin F)	gi|971444220|ref|XP_015157469.1|//PREDICTED: uncharacterized protein LOC770114 isoform X2 [Gallus gallus];gi|971444217|ref|XP_015157468.1|//PREDICTED: uncharacterized protein LOC770114 isoform X1 [Gallus gallus]
429723	1591	72.95	180.16	1.31188	1.56262e-11	Up	5.79616e-12	LOC429723	NA	NA	NA	K04942//potassium intermediate/small conductance calcium-activated channel subfamily N member 1	gi|971436509|ref|XP_015155575.1|//PREDICTED: small conductance calcium-activated potassium channel protein 1 isoform X1 [Gallus gallus];gi|971436511|ref|XP_015155576.1|//PREDICTED: small conductance calcium-activated potassium channel protein 1 isoform X2 [Gallus gallus];gi|971436513|ref|XP_015155577.1|//PREDICTED: small conductance calcium-activated potassium channel protein 1 isoform X3 [Gallus…
107052685	1126	139.33	47.06	-1.55835	1.69142e-11	Down	6.28337e-12	LOC107052685	NA	NA	NA	K09228//KRAB domain-containing zinc finger protein;K05109//Eph receptor A8 [EC:2.7.10.1];K14401//cleavage and polyadenylation specificity factor subunit 1;K01495//GTP cyclohydrolase I [EC:3.5.4.16]	gi|971383249|ref|XP_015137934.1|//PREDICTED: endogenous retrovirus group K member 11 Pol protein-like [Gallus gallus]
421946	7609	43	131	1.61474	1.89463e-11	Up	7.05945e-12	FAM84A	NA	NA	NA	K10461//kelch-like protein 24/35;K16817//HRAS-like suppressor 3 [EC:3.1.1.32 3.1.1.4]	gi|50745045|ref|XP_419958.1|//PREDICTED: protein FAM84A [Gallus gallus]
107056277	2510	46	136	1.57148	1.98022e-11	Up	7.38112e-12	LOC107056277	NA	NA	NA	K11153//retinol dehydrogenase 12 [EC:1.1.1.300];K11161//retinol dehydrogenase 13 [EC:1.1.1.300]	gi|971442707|ref|XP_015156814.1|//PREDICTED: retinol dehydrogenase 12 [Gallus gallus]
419191	4341	167.06	64.19	-1.37236	2.0511e-11	Down	7.65394e-12	KCNK15	NA	NA	NA	K04923//potassium channel subfamily K member 15	gi|971428387|ref|XP_417369.4|//PREDICTED: potassium channel subfamily K member 15 [Gallus gallus]
771974	1985	92	208	1.18446	2.2994e-11	Up	8.60942e-12	CYP4B1L	NA	NA	NA	K07426//cytochrome P450 family 4 subfamily B polypeptide 1 [EC:1.14.14.1]	gi|363736770|ref|XP_001235180.2|//PREDICTED: cytochrome P450 4B1-like [Gallus gallus]
420819	6557	88	202	1.20636	2.31041e-11	Up	8.65387e-12	GPLD1	GO:0005765//lysosomal membrane;GO:0070062//extracellular exosome;GO:0005615//extracellular space	GO:0004621//glycosylphosphatidylinositol phospholipase D activity	GO:0008286//insulin receptor signaling pathway;GO:0035690//cellular response to drug;GO:0010595//positive regulation of endothelial cell migration;GO:0071467//cellular response to pH;GO:0002042//cell migration involved in sprouting angiogenesis;GO:0071277//cellular response to calcium ion;GO:0043065//positive regulation of apoptotic process;GO:1900076//regulation of cellular response to insulin s…	K01127//glycosylphosphatidylinositol phospholipase D [EC:3.1.4.50]	gi|513170297|ref|XP_418910.4|//PREDICTED: phosphatidylinositol-glycan-specific phospholipase D [Gallus gallus]
374069	6067	62.05	7.97	-2.9532	2.3317e-11	Down	8.74339e-12	MYH1B	NA	NA	NA	K10352//myosin heavy chain	gi|728798450|ref|NP_989559.2|//myosin, heavy chain 1B, skeletal muscle [Gallus gallus]
424275	3502	131	264	1.01855	2.63283e-11	Up	9.90204e-12	STEAP3	GO:0005887//integral component of plasma membrane;GO:0005771//multivesicular body	GO:0008823//cupric reductase activity;GO:0052851//ferric-chelate reductase (NADPH) activity	GO:0009306//protein secretion;GO:0015677//copper ion import;GO:0055114//oxidation-reduction process	K10142//metalloreductase STEAP3 [EC:1.16.1.-]	gi|363736124|ref|XP_422122.3|//PREDICTED: metalloreductase STEAP3 [Gallus gallus]
427567	7695	13.86	74.92	2.44201	2.88531e-11	Up	1.08798e-11	CHST4	GO:0016021//integral component of membrane;GO:0005802//trans-Golgi network;GO:0000139//Golgi membrane	GO:0001517//N-acetylglucosamine 6-O-sulfotransferase activity	GO:0006044//N-acetylglucosamine metabolic process;GO:0005975//carbohydrate metabolic process;GO:0006477//protein sulfation	K04746//carbohydrate 6-sulfotransferase 4 [EC:2.8.2.-]	gi|971415244|ref|XP_015148201.1|//PREDICTED: carbohydrate sulfotransferase 4 [Gallus gallus]
396458	2763	49	140	1.52216	2.97305e-11	Up	1.12356e-11	PCK1	GO:0070062//extracellular exosome;GO:0005829//cytosol	GO:0000287//magnesium ion binding;GO:0004613//phosphoenolpyruvate carboxykinase (GTP) activity;GO:0031406//carboxylic acid binding;GO:0005525//GTP binding;GO:0030145//manganese ion binding	GO:0006475//internal protein amino acid acetylation;GO:0006094//gluconeogenesis;GO:0032868//response to insulin;GO:0051365//cellular response to potassium ion starvation;GO:0046327//glycerol biosynthetic process from pyruvate;GO:0061402//positive regulation of transcription from RNA polymerase II promoter in response to acidic pH	K01596//phosphoenolpyruvate carboxykinase (GTP) [EC:4.1.1.32]	gi|45382671|ref|NP_990802.1|//phosphoenolpyruvate carboxykinase, cytosolic [GTP] [Gallus gallus]
421584	1811	10.77	67.67	2.65908	3.35744e-11	Up	1.27305e-11	LOC421584	NA	NA	NA	K08199//MFS transporter, OCT family, solute carrier family 22 (organic cation transporter), member 2	gi|363731956|ref|XP_419622.2|//PREDICTED: solute carrier family 22 member 2 [Gallus gallus]
423664	4410	37	119	1.69295	3.64734e-11	Up	1.38807e-11	RHOBTB1	NA	NA	NA	K07868//Rho-related BTB domain-containing protein 1/2	gi|313760713|ref|NP_001186537.1|//rho-related BTB domain-containing protein 1 [Gallus gallus]
417957	381	147.45	53.21	-1.46287	3.92731e-11	Down	1.49847e-11	HIST1H2B5	GO:0000788//nuclear nucleosome	GO:0003677//DNA binding;GO:0046982//protein heterodimerization activity	GO:0006334//nucleosome assembly	K11252//histone H2B	gi|483521740|gb|EOB06697.1|//Histone H2B 1/2/3/4/6, partial [Anas platyrhynchos]
396508	1523	42	1	-5.38474	4.77435e-11	Down	1.83301e-11	CKMT2	GO:0005739//mitochondrion	GO:0005524//ATP binding;GO:0016301//kinase activity	GO:0016310//phosphorylation	K00933//creatine kinase [EC:2.7.3.2]	gi|268370038|ref|NP_001161216.1|//creatine kinase S-type, mitochondrial [Gallus gallus]
107054697	885	157.44	59.86	-1.38756	5.38418e-11	Down	2.07316e-11	LOC107054697	NA	NA	NA	K10072//C-type lectin domain family 2 member D	gi|971422353|ref|XP_015150517.1|//PREDICTED: C-type lectin domain family 2 member F-like isoform X4 [Gallus gallus];gi|971422349|ref|XP_015150515.1|//PREDICTED: C-type lectin domain family 2 member D-like isoform X2 [Gallus gallus];gi|971422355|ref|XP_015150518.1|//PREDICTED: C-type lectin domain family 2 member D-like isoform X5 [Gallus gallus];gi|971422347|ref|XP_015150513.1|//PREDICTED: C-type…
107051160	1092	14	74	2.40968	5.3904e-11	Up	2.07631e-11	LOC107051160	NA	NA	NA	K09620//kallikrein 11 [EC:3.4.21.-];K09622//kallikrein 14 [EC:3.4.21.-]	gi|971451472|ref|XP_015130300.1|//PREDICTED: kallikrein-14-like [Gallus gallus]
395069	4837	156.6	59.46	-1.38951	5.78025e-11	Down	2.23132e-11	COL2A1	GO:0005615//extracellular space;GO:0005585//collagen type II trimer;GO:0005737//cytoplasm;GO:0005604//basement membrane	GO:0048407//platelet-derived growth factor binding;GO:0005201//extracellular matrix structural constituent;GO:0046872//metal ion binding;GO:0042802//identical protein binding	GO:0060272//embryonic skeletal joint morphogenesis;GO:2001240//negative regulation of extrinsic apoptotic signaling pathway in absence of ligand;GO:0010468//regulation of gene expression;GO:0030199//collagen fibril organization;GO:0007601//visual perception;GO:0003007//heart morphogenesis;GO:0071599//otic vesicle development;GO:0060351//cartilage development involved in endochondral bone morphoge…	K19719//collagen, type II, alpha	gi|45383309|ref|NP_989757.1|//collagen alpha-1(II) chain precursor [Gallus gallus]
416586	2444	15	76	2.34862	5.82137e-11	Up	2.24963e-11	IL21R	GO:0016021//integral component of membrane	GO:0004896//cytokine receptor activity	GO:0019221//cytokine-mediated signaling pathway	K05075//interleukin 21 receptor	gi|71897137|ref|NP_001025811.1|//interleukin-21 receptor precursor [Gallus gallus]
395953	2021	44	2	-4.45185	6.04842e-11	Down	2.34076e-11	IGF2BP1	GO:0010494//cytoplasmic stress granule;GO:0005634//nucleus;GO:0030426//growth cone;GO:0070937//CRD-mediated mRNA stability complex;GO:0030027//lamellipodium;GO:0030175//filopodium;GO:0048471//perinuclear region of cytoplasm	GO:0048027//mRNA 5'-UTR binding;GO:0000166//nucleotide binding;GO:0045182//translation regulator activity;GO:0003730//mRNA 3'-UTR binding	GO:0022013//pallium cell proliferation in forebrain;GO:0070934//CRD-mediated mRNA stabilization;GO:0010610//regulation of mRNA stability involved in response to stress;GO:0017148//negative regulation of translation;GO:0010976//positive regulation of neuron projection development;GO:0051028//mRNA transport;GO:0097150//neuronal stem cell population maintenance	K17391//insulin-like growth factor 2 mRNA-binding protein 1	gi|45384194|ref|NP_990402.1|//insulin-like growth factor 2 mRNA-binding protein 1 [Gallus gallus]
107056571	2005	102.33	28	-1.86215	6.26992e-11	Down	2.42999e-11	LOC107056571	NA	NA	NA	K00461//arachidonate 5-lipoxygenase [EC:1.13.11.34]	gi|971443349|ref|XP_015157082.1|//PREDICTED: arachidonate 5-lipoxygenase-like [Gallus gallus]
418201	2840	21	88	2.0747	6.72163e-11	Up	2.60788e-11	GYS2	NA	GO:0004373//glycogen (starch) synthase activity	GO:0005978//glycogen biosynthetic process	K00693//glycogen synthase [EC:2.4.1.11]	gi|513160457|ref|XP_004938048.1|//PREDICTED: glycogen [starch] synthase, liver [Gallus gallus]
417505	1572	1	41	5.36513	7.32676e-11	Up	2.85085e-11	HSD3B7	NA	NA	NA	K12408//cholest-5-ene-3beta,7alpha-diol 3beta-dehydrogenase [EC:1.1.1.181]	gi|971426410|ref|XP_015151480.1|//PREDICTED: 3 beta-hydroxysteroid dehydrogenase type 7 isoform X2 [Gallus gallus];gi|50758086|ref|XP_415754.1|//PREDICTED: 3 beta-hydroxysteroid dehydrogenase type 7 isoform X1 [Gallus gallus]
107050100	801	26.58	98.44	1.89649	7.62068e-11	Up	2.97054e-11	LOC107050100	NA	NA	NA	K14377//osteoclast-associated immunoglobulin-like receptor;K06264//platelet glycoprotein VI;K06512//leukocyte immunoglobulin-like receptor	gi|971449180|ref|XP_015129377.1|//PREDICTED: platelet glycoprotein VI-like, partial [Gallus gallus]
107050524	938	128.83	257.14	1.00467	7.86305e-11	Up	3.06831e-11	LOC107050524	NA	NA	NA	K12022//tripartite motif-containing protein 46	gi|971450082|ref|XP_015129742.1|//PREDICTED: LOW QUALITY PROTEIN: tripartite motif-containing protein 46-like, partial [Gallus gallus]
428153	1614	241	116	-1.04733	8.14874e-11	Down	3.18777e-11	SAMD10	NA	NA	NA	NA	gi|513218277|ref|XP_004947174.1|//PREDICTED: sterile alpha motif domain-containing protein 10 isoform X2 [Gallus gallus];gi|513218274|ref|XP_425711.3|//PREDICTED: sterile alpha motif domain-containing protein 10 isoform X1 [Gallus gallus];gi|971428046|ref|XP_015152101.1|//PREDICTED: sterile alpha motif domain-containing protein 10 isoform X3 [Gallus gallus]
428963	5140	14	73	2.39005	8.94729e-11	Up	3.51017e-11	FFAR4	GO:0030139//endocytic vesicle;GO:0016021//integral component of membrane;GO:0005886//plasma membrane	GO:0005504//fatty acid binding;GO:0008527//taste receptor activity;GO:0004930//G-protein coupled receptor activity	GO:0007186//G-protein coupled receptor signaling pathway;GO:0046879//hormone secretion;GO:0043066//negative regulation of apoptotic process;GO:0050728//negative regulation of inflammatory response;GO:0045444//fat cell differentiation;GO:0010827//regulation of glucose transport;GO:0070374//positive regulation of ERK1 and ERK2 cascade;GO:0050710//negative regulation of cytokine secretion;GO:0050912…	K08425//G protein-coupled receptor 120	gi|971403256|ref|XP_003641529.3|//PREDICTED: free fatty acid receptor 4 [Gallus gallus]
107049883	1462	50.9	4.68	-3.4355	9.43143e-11	Down	3.71066e-11	LOC107049883	NA	NA	NA	K09228//KRAB domain-containing zinc finger protein	gi|971448638|ref|XP_015129161.1|//PREDICTED: LOW QUALITY PROTEIN: zinc finger protein 501-like, partial [Gallus gallus]
768936	5785	128	43	-1.56615	9.63739e-11	Down	3.79843e-11	ALPK3	NA	NA	NA	K08868//alpha-kinase	gi|971412701|ref|XP_015134583.1|//PREDICTED: alpha-protein kinase 3 isoform X1 [Gallus gallus];gi|513200488|ref|XP_004943664.1|//PREDICTED: alpha-protein kinase 3 isoform X3 [Gallus gallus];gi|513200485|ref|XP_413723.3|//PREDICTED: alpha-protein kinase 3 isoform X2 [Gallus gallus]
107055077	1272	0	40.34	6.34172	1.13025e-10	Up	4.48473e-11	LOC107055077	GO:0005922//connexin complex;GO:0005887//integral component of plasma membrane;GO:0014704//intercalated disc	GO:0086077//gap junction channel activity involved in AV node cell-bundle of His cell electrical coupling;GO:0055077//gap junction hemi-channel activity	GO:0086053//AV node cell to bundle of His cell communication by electrical coupling;GO:0060412//ventricular septum morphogenesis;GO:0098910//regulation of atrial cardiac muscle cell action potential;GO:0060371//regulation of atrial cardiac muscle cell membrane depolarization;GO:0098904//regulation of AV node cell action potential;GO:0003193//pulmonary valve formation;GO:0016264//gap junction asse…	K07614//gap junction protein, alpha 5	gi|758818518|ref|NP_990835.2|//gap junction alpha-5 protein [Gallus gallus]
415662	927	236.97	114.67	-1.03963	1.51532e-10	Down	6.05925e-11	LOC415662	NA	NA	NA	K13368//17beta-estradiol 17-dehydrogenase / 3alpha(17beta)-hydroxysteroid dehydrogenase (NAD+) [EC:1.1.1.62 1.1.1.239];K08802//SNF related kinase [EC:2.7.11.1];K20128//metastasis suppressor protein 1	gi|974005345|ref|NP_001305768.1|//estradiol 17-beta-dehydrogenase 2-like [Gallus gallus] ;gi|971414069|ref|XP_015134652.1|//PREDICTED: C-factor-like isoform X8 [Gallus gallus];gi|971414067|ref|XP_015134651.1|//PREDICTED: C-factor-like isoform X7 [Gallus gallus];gi|971414059|ref|XP_015134648.1|//PREDICTED: C-factor-like isoform X3 [Gallus gallus];gi|974005360|ref|NP_001305772.1|//C-factor-like [Ga…
768353	2023	3	45	3.91447	1.53839e-10	Up	6.15796e-11	NR0B2	NA	NA	NA	K08563//nuclear receptor subfamily 0 group B member 2	gi|309747087|ref|NP_001026064.2|//nuclear receptor subfamily 0 group B member 2 [Gallus gallus]
423444	6052	72	172	1.26392	1.58776e-10	Up	6.36003e-11	BCL11B	NA	NA	NA	K19871//sal-like protein;K09214//glass	gi|513189064|ref|XP_004941990.1|//PREDICTED: B-cell lymphoma/leukemia 11B isoform X3 [Gallus gallus];gi|363734798|ref|XP_003641457.1|//PREDICTED: B-cell lymphoma/leukemia 11B isoform X4 [Gallus gallus];gi|363734800|ref|XP_003641458.1|//PREDICTED: B-cell lymphoma/leukemia 11B isoform X1 [Gallus gallus];gi|513189061|ref|XP_004941989.1|//PREDICTED: B-cell lymphoma/leukemia 11B isoform X2 [Gallus gal…
101752263	1499	39.72	0	-6.30421	1.71926e-10	Down	6.89877e-11	LOC101752263	NA	NA	NA	NA	gi|971383252|ref|XP_015137935.1|//PREDICTED: uncharacterized protein LOC101752263 [Gallus gallus]
101749141	1920	135.45	48.38	-1.4777	1.79281e-10	Down	7.20142e-11	LOC101749141	NA	NA	NA	K06264//platelet glycoprotein VI;K06512//leukocyte immunoglobulin-like receptor	gi|971446405|ref|XP_015128206.1|//PREDICTED: alpha-1B-glycoprotein-like [Gallus gallus]
107055968	577	84.66	190.48	1.17747	1.94894e-10	Up	7.85039e-11	LOC107055968	NA	NA	NA	NA	gi|971442041|ref|XP_015156529.1|//PREDICTED: CKLF-like MARVEL transmembrane domain-containing protein 7, partial [Gallus gallus]
395903	3730	154	60	-1.35231	2.01171e-10	Down	8.11729e-11	KCNJ4	GO:0016323//basolateral plasma membrane;GO:0005887//integral component of plasma membrane	GO:0005242//inward rectifier potassium channel activity;GO:0030165//PDZ domain binding	GO:0034765//regulation of ion transmembrane transport;GO:0010107//potassium ion import	K04998//potassium inwardly-rectifying channel subfamily J member 4	gi|513159204|ref|XP_416263.4|//PREDICTED: inward rectifier potassium channel 4 [Gallus gallus]
107050375	1918	39.21	0	-6.28557	2.22777e-10	Down	9.0171e-11	LOC107050375	NA	NA	NA	K14165//atypical dual specificity phosphatase [EC:3.1.3.16 3.1.3.48];K04257//olfactory receptor	gi|971449810|ref|XP_015129634.1|//PREDICTED: uncharacterized protein LOC107050375 isoform X1 [Gallus gallus];gi|971448779|ref|XP_015129221.1|//PREDICTED: coiled-coil domain-containing protein 81-like [Gallus gallus]
430303	7109	13	69	2.41567	2.27016e-10	Up	9.19821e-11	LOC430303	NA	NA	NA	K20049//low-density lipoprotein receptor-related protein 1B	gi|971394509|ref|XP_004941214.2|//PREDICTED: prolow-density lipoprotein receptor-related protein 1-like [Gallus gallus]
107051546	658	55	144	1.39615	2.65262e-10	Up	1.07924e-10	LOC107051546	NA	NA	NA	K20042//F-BAR domain only protein	gi|971452161|ref|XP_015130597.1|//PREDICTED: F-BAR domain only protein 1-like [Gallus gallus]
421177	2048	150	58	-1.36326	2.69058e-10	Down	1.09581e-10	ELF3	NA	NA	NA	K09429//E74-like factor 3	gi|971433329|ref|XP_419257.4|//PREDICTED: ETS-related transcription factor Elf-3 [Gallus gallus]
770142	426	16.57	76.05	2.20596	2.88812e-10	Up	1.1799e-10	HIST1H46L6	NA	NA	NA	K11254//histone H4	gi|671000647|ref|XP_008691182.1|//PREDICTED: histone H4-like [Ursus maritimus]
422763	2700	55	7	-2.96642	2.91369e-10	Down	1.19197e-10	CWH43	GO:0016021//integral component of membrane	NA	NA	NA	gi|513184183|ref|XP_004936096.1|//PREDICTED: PGAP2-interacting protein isoform X2 [Gallus gallus];gi|363733723|ref|XP_420716.3|//PREDICTED: PGAP2-interacting protein isoform X1 [Gallus gallus];gi|513184186|ref|XP_004936097.1|//PREDICTED: PGAP2-interacting protein isoform X3 [Gallus gallus]
430880	1215	2	41	4.36513	2.95389e-10	Up	1.20924e-10	DNAJC22	NA	NA	NA	K19370//DnaJ homolog subfamily C member 22	gi|971446120|ref|XP_428430.4|//PREDICTED: dnaJ homolog subfamily C member 22 [Gallus gallus]
107049550	1628	68.78	12.98	-2.39812	3.21473e-10	Down	1.31962e-10	LOC107049550	NA	NA	NA	K14165//atypical dual specificity phosphatase [EC:3.1.3.16 3.1.3.48];K04257//olfactory receptor	gi|971447605|ref|XP_015128756.1|//PREDICTED: coiled-coil domain-containing protein 81-like isoform X2 [Gallus gallus];gi|971447603|ref|XP_015128755.1|//PREDICTED: uncharacterized protein LOC107049550 isoform X1 [Gallus gallus]
374046	7743	229	111	-1.03721	3.33966e-10	Down	1.37184e-10	COL11A1	NA	NA	NA	K19721//collagen, type V/XI/XXIV/XXVII, alpha	gi|363736840|ref|XP_001231651.2|//PREDICTED: collagen alpha-1(XI) chain isoform X4 [Gallus gallus];gi|513196899|ref|XP_004936602.1|//PREDICTED: collagen alpha-1(XI) chain isoform X5 [Gallus gallus];gi|971408268|ref|XP_015146288.1|//PREDICTED: collagen alpha-1(XI) chain isoform X6 [Gallus gallus];gi|513196894|ref|XP_004936601.1|//PREDICTED: collagen alpha-1(XI) chain isoform X2 [Gallus gallus];gi|…
107051573	2405	85	189	1.16043	3.69349e-10	Up	1.5208e-10	PLA2G3	NA	NA	NA	K01047//secretory phospholipase A2 [EC:3.1.1.4]	gi|971420912|ref|XP_015130838.1|//PREDICTED: group 3 secretory phospholipase A2 [Gallus gallus]
771057	4276	5	49	3.30036	3.77789e-10	Up	1.55608e-10	RASAL1	GO:0005829//cytosol;GO:0005886//plasma membrane	GO:0005096//GTPase activator activity	GO:1903861//positive regulation of dendrite extension;GO:0035556//intracellular signal transduction;GO:0043547//positive regulation of GTPase activity	K17632//RAS protein activator-like 1	gi|971422022|ref|XP_015150371.1|//PREDICTED: rasGAP-activating-like protein 1 [Gallus gallus]
101751615	1333	113	229	1.02661	4.23675e-10	Up	1.74997e-10	LOC101751615	NA	NA	NA	NA	gi|971432945|ref|XP_015154149.1|//PREDICTED: uncharacterized protein LOC101751615 [Gallus gallus]
421154	2064	49	5	-3.2852	4.55198e-10	Down	1.88574e-10	MYBPH	GO:0032982//myosin filament;GO:0031672//A band	NA	GO:0007155//cell adhesion	K12558//myosin-binding protein C, fast-type;K12568//myosin-binding protein C, cardiac-type	gi|71895865|ref|NP_001026199.1|//myosin-binding protein H [Gallus gallus]
421582	5478	184	81	-1.17613	4.58026e-10	Down	1.89873e-10	SLC22A3	NA	NA	NA	K08200//MFS transporter, OCT family, solute carrier family 22 (organic cation transporter), member 3	gi|513176222|ref|XP_419620.4|//PREDICTED: solute carrier family 22 member 3 [Gallus gallus]
373974	7121	7.02	53.5	2.93758	5.56432e-10	Up	2.32301e-10	IRX4	GO:0005634//nucleus	GO:0043565//sequence-specific DNA binding	GO:0006355//regulation of transcription, DNA-templated;GO:0007507//heart development	K03006//DNA-directed RNA polymerase II subunit RPB1 [EC:2.7.7.6];K19383//homeobox protein TGIF1;K19553//homeobox protein TGIF2	gi|48976089|ref|NP_001001744.1|//iroquois-class homeodomain protein IRX-4 [Gallus gallus]
107055429	2443	37.29	0	-6.21314	5.93523e-10	Down	2.48449e-10	LOC107055429	NA	NA	NA	K13305//E3 ubiquitin-protein ligase NEDD4-like [EC:2.3.2.26]	gi|971437299|ref|XP_015155906.1|//PREDICTED: E3 ubiquitin-protein ligase NEDD4-like [Gallus gallus]
770587	2089	1	37	5.21704	6.79299e-10	Up	2.85495e-10	FMO4	GO:0031090//organelle membrane;GO:0005789//endoplasmic reticulum membrane	GO:0050661//NADP binding;GO:0004499//N,N-dimethylaniline monooxygenase activity;GO:0050660//flavin adenine dinucleotide binding	GO:0042737//drug catabolic process;GO:0055114//oxidation-reduction process	K00485//dimethylaniline monooxygenase (N-oxide forming) [EC:1.14.13.8]	gi|971407360|ref|XP_004943256.2|//PREDICTED: dimethylaniline monooxygenase [N-oxide-forming] 2 [Gallus gallus]
422265	4237	126.14	44.88	-1.4833	6.80264e-10	Down	2.85996e-10	KLHL4	NA	NA	NA	K10442//kelch-like protein 1/4/5	gi|118089489|ref|XP_420250.2|//PREDICTED: kelch-like protein 4 [Gallus gallus]
107055529	1911	0	36.8	6.20922	6.92914e-10	Up	2.91799e-10	LOC107055529	NA	NA	NA	NA	gi|971373696|ref|XP_015148597.1|//PREDICTED: uncharacterized protein LOC107054380 [Gallus gallus]
107055728	959	87.74	23.14	-1.91526	7.00654e-10	Down	2.95156e-10	LOC107055728	NA	NA	NA	K20689//Rho guanine nucleotide exchange factor 17	gi|971441595|ref|XP_015156341.1|//PREDICTED: rho guanine nucleotide exchange factor 17-like [Gallus gallus]
416035	2315	17	75	2.14894	7.34424e-10	Up	3.09793e-10	UROC1	GO:0005829//cytosol	GO:0016153//urocanate hydratase activity	GO:0006548//histidine catabolic process	K01712//urocanate hydratase [EC:4.2.1.49]	gi|971416729|ref|XP_015148842.1|//PREDICTED: urocanate hydratase isoform X1 [Gallus gallus]
396269	1688	48	5	-3.25545	7.99354e-10	Down	3.38076e-10	SRL	GO:0033018//sarcoplasmic reticulum lumen	GO:0005525//GTP binding	GO:0014873//response to muscle activity involved in regulation of muscle adaptation;GO:0002115//store-operated calcium entry	K12483//EH domain-containing protein 1	gi|45384504|ref|NP_990660.1|//sarcalumenin precursor [Gallus gallus]
107049803	493	52.47	136.55	1.38745	9.25652e-10	Up	3.93821e-10	LOC107049803	NA	NA	NA	K06264//platelet glycoprotein VI;K06741//natural cytotoxicity triggering receptor 1;K06512//leukocyte immunoglobulin-like receptor	gi|971448431|ref|XP_015129090.1|//PREDICTED: natural cytotoxicity triggering receptor 1-like, partial [Gallus gallus]
107049167	1317	0	36.23	6.18669	9.29542e-10	Up	3.95606e-10	LOC107049167	NA	NA	NA	K11514//Borealin	gi|971444769|ref|XP_015157713.1|//PREDICTED: borealin-like isoform X1 [Gallus gallus];gi|971444698|ref|XP_015157682.1|//PREDICTED: borealin-like isoform X1 [Gallus gallus]
768349	1166	31.95	102.12	1.68396	1.03828e-09	Up	4.4348e-10	LOC768349	NA	NA	NA	K06712//butyrophilin;K17270//myelin-oligodendrocyte glycoprotein	gi|971422363|ref|XP_015150520.1|//PREDICTED: myelin-oligodendrocyte glycoprotein-like [Gallus gallus]
101748655	1485	48	129	1.43385	1.06294e-09	Up	4.54458e-10	CD6	GO:0042101//T cell receptor complex;GO:0031226//intrinsic component of plasma membrane;GO:0016021//integral component of membrane;GO:0001772//immunological synapse	GO:0001530//lipopolysaccharide binding;GO:0005044//scavenger receptor activity;GO:0070891//lipoteichoic acid binding	GO:0001771//immunological synapse formation;GO:0006898//receptor-mediated endocytosis;GO:0042102//positive regulation of T cell proliferation;GO:0002438//acute inflammatory response to antigenic stimulus;GO:0031663//lipopolysaccharide-mediated signaling pathway;GO:0007157//heterophilic cell-cell adhesion via plasma membrane cell adhesion molecules;GO:1900017//positive regulation of cytokine produ…	K06456//T-cell surface glycoprotein CD6	gi|971396404|ref|XP_015141612.1|//PREDICTED: T-cell differentiation antigen CD6 isoform X1 [Gallus gallus];gi|971396406|ref|XP_015141613.1|//PREDICTED: T-cell differentiation antigen CD6 isoform X2 [Gallus gallus]
395217	1784	62	11	-2.48718	1.09217e-09	Down	4.67415e-10	FBP2	NA	NA	NA	K03841//fructose-1,6-bisphosphatase I [EC:3.1.3.11]	gi|50762391|ref|XP_425039.1|//PREDICTED: fructose-1,6-bisphosphatase isozyme 2 [Gallus gallus]
420935	5598	184	83	-1.14094	1.18523e-09	Down	5.08236e-10	ADCY2	NA	NA	NA	K08042//adenylate cyclase 2 [EC:4.6.1.1]	gi|971382854|ref|XP_015137790.1|//PREDICTED: adenylate cyclase type 2 isoform X1 [Gallus gallus];gi|971382856|ref|XP_015137791.1|//PREDICTED: adenylate cyclase type 2 isoform X2 [Gallus gallus]
107057254	1090	110.78	36.76	-1.58391	1.29917e-09	Down	5.59093e-10	LOC107057254	NA	NA	NA	NA	gi|971444906|ref|XP_015157777.1|//PREDICTED: zinc finger protein castor homolog 1-like isoform X2 [Gallus gallus];gi|971444904|ref|XP_015157776.1|//PREDICTED: nucleoplasmin-like protein ANO39 isoform X1 [Gallus gallus]
107057069	1106	62.55	11.5	-2.43579	1.4584e-09	Down	6.29859e-10	LOC107057069	NA	NA	NA	K12801//caspase recruitment domain-containing protein 8	gi|971444361|ref|XP_015157529.1|//PREDICTED: caspase recruitment domain-containing protein 8-like [Gallus gallus]
107056978	1440	7.55	52.98	2.81848	1.50115e-09	Up	6.49582e-10	LOC107056978	NA	NA	NA	K01869//leucyl-tRNA synthetase [EC:6.1.1.4]	gi|971444078|ref|XP_015157402.1|//PREDICTED: leucine--tRNA ligase, cytoplasmic-like [Gallus gallus]
427725	1176	99.8	205.6	1.05031	1.66265e-09	Up	7.21791e-10	LOC427725	NA	NA	NA	K17270//myelin-oligodendrocyte glycoprotein	gi|971444610|ref|XP_015157642.1|//PREDICTED: LOW QUALITY PROTEIN: myelin-oligodendrocyte glycoprotein-like [Gallus gallus]
419784	1116	2	38	4.25551	1.69132e-09	Up	7.34947e-10	CXCR5	GO:0009897//external side of plasma membrane;GO:0016021//integral component of membrane	GO:0016494//C-X-C chemokine receptor activity	GO:0007186//G-protein coupled receptor signaling pathway;GO:0032467//positive regulation of cytokinesis;GO:0006955//immune response;GO:0070098//chemokine-mediated signaling pathway;GO:0006935//chemotaxis;GO:0048535//lymph node development;GO:0042113//B cell activation	K04190//C-X-C chemokine receptor type 5	gi|764020064|ref|NP_001292143.1|//C-X-C chemokine receptor type 5 [Gallus gallus]
395571	3995	68.14	159.06	1.23058	1.7352e-09	Up	7.55226e-10	FZD5	NA	NA	NA	K02375//frizzled 5/8	gi|764020090|ref|NP_001292145.1|//frizzled-8 precursor [Gallus gallus]
395393	1225	89	25	-1.8243	1.88169e-09	Down	8.20038e-10	SNCA	GO:0030424//axon;GO:0005615//extracellular space;GO:0005634//nucleus;GO:0005938//cell cortex;GO:0098794//postsynapse;GO:0016234//inclusion body;GO:0048471//perinuclear region of cytoplasm;GO:0030426//growth cone;GO:0005829//cytosol;GO:0015629//actin cytoskeleton;GO:0005739//mitochondrion;GO:0005886//plasma membrane;GO:0031092//platelet alpha granule membrane	GO:0000287//magnesium ion binding;GO:0042393//histone binding;GO:0043027//cysteine-type endopeptidase inhibitor activity involved in apoptotic process;GO:0042802//identical protein binding;GO:0019894//kinesin binding;GO:0005543//phospholipid binding;GO:0048156//tau protein binding;GO:0050544//arachidonic acid binding;GO:0005507//copper ion binding;GO:0005509//calcium ion binding;GO:0043014//alpha…	GO:0014048//regulation of glutamate secretion;GO:0043154//negative regulation of cysteine-type endopeptidase activity involved in apoptotic process;GO:0045920//negative regulation of exocytosis;GO:0031623//receptor internalization;GO:0007006//mitochondrial membrane organization;GO:0008344//adult locomotory behavior;GO:0032026//response to magnesium ion;GO:0014059//regulation of dopamine secretion…	K04528//alpha-synuclein	gi|45382765|ref|NP_990004.1|//alpha-synuclein [Gallus gallus]
107055844	288	23.77	85.99	1.86261	1.91199e-09	Up	8.33778e-10	LOC107055844	NA	NA	NA	K11299//high-mobility group nucleosome-binding domain-containing protein 1	gi|971441770|ref|XP_015156420.1|//PREDICTED: non-histone chromosomal protein HMG-14B-like, partial [Gallus gallus]
771495	1469	25	88	1.82316	2.13818e-09	Up	9.36599e-10	TMEM82	NA	NA	NA	K13728//mitotic spindle assembly checkpoint protein MAD2B	gi|971429461|ref|XP_015152656.1|//PREDICTED: transmembrane protein 82 isoform X1 [Gallus gallus];gi|971429463|ref|XP_015152657.1|//PREDICTED: transmembrane protein 82 isoform X2 [Gallus gallus]
107049945	606	60.96	147.34	1.2808	2.254e-09	Up	9.88277e-10	LOC107049945	NA	NA	NA	K14377//osteoclast-associated immunoglobulin-like receptor;K06264//platelet glycoprotein VI	gi|971448789|ref|XP_015129224.1|//PREDICTED: leukocyte immunoglobulin-like receptor subfamily A member 2, partial [Gallus gallus]
416247	4407	102	207	1.02864	2.7652e-09	Up	1.22131e-09	ITK	NA	NA	NA	K07363//IL2-inducible T-cell kinase [EC:2.7.10.2]	gi|363738985|ref|XP_414568.3|//PREDICTED: tyrosine-protein kinase ITK/TSK [Gallus gallus]
100859181	2169	55.05	137.38	1.32694	2.97764e-09	Up	1.3193e-09	PRKACA	NA	NA	NA	K04345//protein kinase A [EC:2.7.11.11];K19477//cGMP-dependent protein kinase 2 [EC:2.7.11.12]	gi|971390489|ref|XP_015140503.1|//PREDICTED: cGMP-dependent protein kinase 1-like isoform X1 [Gallus gallus]
417998	2932	175	79	-1.13985	3.10494e-09	Down	1.37874e-09	CHADL	NA	NA	NA	K06248//chondroadherin	gi|356582462|ref|NP_001239205.1|//chondroadherin-like protein precursor [Gallus gallus]
107057160	1193	88.51	25.39	-1.794	3.17662e-09	Down	1.41235e-09	LOC107057160	NA	NA	NA	K04430//mitogen-activated protein kinase kinase 4 [EC:2.7.12.2]	gi|971444674|ref|XP_015157671.1|//PREDICTED: dual specificity mitogen-activated protein kinase kinase 4-like, partial [Gallus gallus]
421889	3082	35	1.25	-4.79977	3.24884e-09	Down	1.44582e-09	MLIP	NA	NA	NA	NA	gi|971390039|ref|XP_015140389.1|//PREDICTED: muscular LMNA-interacting protein, partial [Gallus gallus]
423003	1057	29	94	1.70419	3.55164e-09	Up	1.58504e-09	GCHFR	NA	NA	NA	NA	gi|313747529|ref|NP_001186451.1|//GTP cyclohydrolase 1 feedback regulatory protein [Gallus gallus]
418327	4516	179	82	-1.11868	3.55842e-09	Down	1.58857e-09	STXBP5L	NA	NA	NA	K08518//syntaxin-binding protein 5	gi|971374135|ref|XP_015150506.1|//PREDICTED: syntaxin-binding protein 5-like isoform X2 [Gallus gallus];gi|971374155|ref|XP_015150586.1|//PREDICTED: syntaxin-binding protein 5-like isoform X12 [Gallus gallus];gi|971374145|ref|XP_015150541.1|//PREDICTED: syntaxin-binding protein 5-like isoform X7 [Gallus gallus];gi|971374143|ref|XP_015150532.1|//PREDICTED: syntaxin-binding protein 5-like isoform X…
395840	484	44	119	1.44297	3.99242e-09	Up	1.78622e-09	AvBD2	GO:0005576//extracellular region	NA	GO:0042742//defense response to bacterium	K21100//beta-defensin 4	gi|319655707|ref|NP_990323.2|//gallinacin-2 precursor [Gallus gallus]
770671	6503	41	114	1.48292	4.14967e-09	Up	1.8589e-09	MMEL1	NA	NA	NA	K08635//membrane metallo-endopeptidase-like 1	gi|513219475|ref|XP_001233077.3|//PREDICTED: membrane metallo-endopeptidase-like 1 isoform X1 [Gallus gallus]
418999	2498	35.56	104.86	1.56772	4.28322e-09	Up	1.91992e-09	TM4SF1a	GO:0016021//integral component of membrane	NA	NA	NA	gi|481026656|ref|NP_001264759.1|//transmembrane 4 L six family member 1 [Gallus gallus]
422543	1682	63	148	1.23976	5.21946e-09	Up	2.35782e-09	LRP2BP	NA	NA	NA	K14026//SEL1 protein	gi|971394103|ref|XP_015132051.1|//PREDICTED: LRP2-binding protein isoform X2 [Gallus gallus];gi|971394099|ref|XP_015132049.1|//PREDICTED: LRP2-binding protein isoform X1 [Gallus gallus]
416208	3787	35	103	1.5648	6.16359e-09	Up	2.8007e-09	STC2	NA	NA	NA	NA	gi|971417931|ref|XP_015149324.1|//PREDICTED: stanniocalcin-2 isoform X2 [Gallus gallus];gi|363738949|ref|XP_414534.3|//PREDICTED: stanniocalcin-2 isoform X1 [Gallus gallus]
100857740	4485	99.55	200.26	1.01596	7.17316e-09	Up	3.2795e-09	LOC100857740	NA	NA	NA	K16494//protocadherin beta	gi|971449938|ref|XP_003643736.2|//PREDICTED: protocadherin beta-15-like [Gallus gallus]
373902	1853	4	41	3.36513	7.80515e-09	Up	3.58371e-09	NR1H4	GO:0005719//nuclear euchromatin	GO:0003707//steroid hormone receptor activity;GO:0032052//bile acid binding;GO:0038181//bile acid receptor activity;GO:0001077//transcriptional activator activity, RNA polymerase II core promoter proximal region sequence-specific binding;GO:0003705//transcription factor activity, RNA polymerase II distal enhancer sequence-specific binding;GO:0001190//transcriptional activator activity, RNA polyme…	GO:0071417//cellular response to organonitrogen compound;GO:0038185//intracellular bile acid receptor signaling pathway;GO:0034255//regulation of urea metabolic process;GO:0000122//negative regulation of transcription from RNA polymerase II promoter;GO:0070858//negative regulation of bile acid biosynthetic process;GO:0045944//positive regulation of transcription from RNA polymerase II promoter;GO…	K08537//farnesoid X receptor	gi|45383880|ref|NP_989444.1|//bile acid receptor [Gallus gallus]
419096	2706	28	90	1.69208	9.10349e-09	Up	4.20275e-09	BCL2L14	NA	NA	NA	K03211//ETS translocation variant 6/7;K09672//carbohydrate 4-sulfotransferase 8 [EC:2.8.2.-]	gi|513160780|ref|XP_004938108.1|//PREDICTED: apoptosis facilitator Bcl-2-like protein 14 [Gallus gallus]
417883	1454	70	17	-2.03424	1.02496e-08	Down	4.74192e-09	NTS	NA	NA	NA	K05235//neurotensin	gi|475504237|ref|NP_001264289.1|//neurotensin/neuromedin N precursor [Gallus gallus]
416542	1365	38.04	3.01	-3.6521	1.02834e-08	Down	4.75898e-09	RPL3L	NA	NA	NA	K02925//large subunit ribosomal protein L3e	gi|478431001|ref|NP_001264488.1|//60S ribosomal protein L3-like [Gallus gallus];gi|971418813|ref|XP_015149688.1|//PREDICTED: 60S ribosomal protein L3-like isoform X1 [Gallus gallus];gi|971418815|ref|XP_015149689.1|//PREDICTED: 60S ribosomal protein L3-like isoform X2 [Gallus gallus]
107050158	938	31.65	0	-5.97655	1.10624e-08	Down	5.14268e-09	LOC107050158	NA	NA	NA	K09228//KRAB domain-containing zinc finger protein	gi|971449299|ref|XP_015129425.1|//PREDICTED: zinc finger protein 239-like, partial [Gallus gallus]
101747939	2790	181.14	86.05	-1.06628	1.12585e-08	Down	5.23701e-09	PEBP4	NA	NA	NA	NA	gi|513220503|ref|XP_004947625.1|//PREDICTED: phosphatidylethanolamine-binding protein 4 [Gallus gallus]
423672	2908	191	93	-1.03069	1.17556e-08	Down	5.47643e-09	ADAM8	NA	NA	NA	K06540//disintegrin and metalloproteinase domain-containing protein 8 [EC:3.4.24.-]	gi|971401435|ref|XP_015134176.1|//PREDICTED: disintegrin and metalloproteinase domain-containing protein 8 isoform X1 [Gallus gallus];gi|971401441|ref|XP_015134179.1|//PREDICTED: disintegrin and metalloproteinase domain-containing protein 8 isoform X4 [Gallus gallus];gi|971401437|ref|XP_015134177.1|//PREDICTED: disintegrin and metalloproteinase domain-containing protein 8 isoform X2 [Gallus gallu…
418411	1340	191	93	-1.03069	1.17556e-08	Down	5.47643e-09	SH2D1B	GO:0005622//intracellular	NA	NA	K07989//EWS/FLI1 activated transcript 2	gi|491222610|ref|NP_001265002.1|//SH2 domain-containing protein 1B [Gallus gallus]
417310	6010	31.51	0	-5.97016	1.18999e-08	Down	5.55034e-09	MYH1C	GO:0016459//myosin complex	GO:0003779//actin binding;GO:0005524//ATP binding;GO:0003774//motor activity	NA	K10352//myosin heavy chain	gi|165973976|ref|NP_001107181.1|//myosin, heavy chain 1C, skeletal muscle [Gallus gallus]
395801	1932	23.89	81.88	1.78469	1.27799e-08	Up	5.98044e-09	IHH	GO:0005615//extracellular space;GO:0005622//intracellular;GO:0005886//plasma membrane	GO:0005113//patched binding;GO:0008233//peptidase activity;GO:0005509//calcium ion binding	GO:0030166//proteoglycan biosynthetic process;GO:0007228//positive regulation of hh target transcription factor activity;GO:1903042//negative regulation of chondrocyte hypertrophy;GO:0007267//cell-cell signaling;GO:1902733//regulation of growth plate cartilage chondrocyte differentiation;GO:0010628//positive regulation of gene expression;GO:0045669//positive regulation of osteoblast differentiati…	K11989//indian hedgehog	gi|45384428|ref|NP_990288.1|//indian hedgehog protein precursor [Gallus gallus]
418346	3498	145	62	-1.21813	1.30618e-08	Down	6.11418e-09	IGSF11	NA	NA	NA	K06791//immunoglobulin superfamily, member 11	gi|513161581|ref|XP_004938259.1|//PREDICTED: immunoglobulin superfamily member 11 isoform X3 [Gallus gallus];gi|971374034|ref|XP_015150141.1|//PREDICTED: immunoglobulin superfamily member 11 isoform X2 [Gallus gallus];gi|971825867|ref|NP_001305351.1|//immunoglobulin superfamily member 11 precursor [Gallus gallus]
423828	7824	55	133	1.2815	1.34153e-08	Up	6.29278e-09	ABCC2	NA	NA	NA	K05666//ATP-binding cassette, subfamily C (CFTR/MRP), member 2	gi|971403150|ref|XP_015144307.1|//PREDICTED: canalicular multispecific organic anion transporter 1 [Gallus gallus]
424231	7799	28	89	1.67596	1.38044e-08	Up	6.483e-09	CNTNAP5	GO:0016021//integral component of membrane	NA	GO:0007155//cell adhesion	K07380//contactin associated protein-like 2	gi|971405834|ref|XP_015145306.1|//PREDICTED: contactin-associated protein-like 5 isoform X1 [Gallus gallus];gi|114326240|ref|NP_001041544.1|//contactin-associated protein-like 5 precursor [Gallus gallus];gi|971405836|ref|XP_015145307.1|//PREDICTED: contactin-associated protein-like 5 isoform X2 [Gallus gallus]
100858529	1847	67.17	151.16	1.17777	1.45505e-08	Up	6.84762e-09	LOC100858529	NA	NA	NA	K06712//butyrophilin;K17270//myelin-oligodendrocyte glycoprotein	gi|971422338|ref|XP_015150509.1|//PREDICTED: uncharacterized protein LOC100858529 [Gallus gallus]
422723	2140	0	30.04	5.91639	2.37653e-08	Up	1.13854e-08	F11	NA	NA	NA	K01324//plasma kallikrein [EC:3.4.21.34]	gi|971395069|ref|XP_015141053.1|//PREDICTED: coagulation factor XI [Gallus gallus]
107050496	1888	89	181	1.03169	2.53915e-08	Up	1.22087e-08	LOC107050496	NA	NA	NA	K05655//ATP-binding cassette, subfamily B (MDR/TAP), member 8	gi|971450018|ref|XP_015129718.1|//PREDICTED: uncharacterized protein LOC107050496 [Gallus gallus]
396052	2098	8.11	48.97	2.60171	2.59911e-08	Up	1.25152e-08	CYP1A4	GO:0031090//organelle membrane;GO:0005789//endoplasmic reticulum membrane	GO:0020037//heme binding;GO:0005506//iron ion binding;GO:0070330//aromatase activity;GO:0019825//oxygen binding	GO:0046677//response to antibiotic;GO:0070989//oxidative demethylation;GO:0071615//oxidative deethylation;GO:0043385//mycotoxin metabolic process;GO:0017144//drug metabolic process	K07408//cytochrome P450 family 1 subfamily A polypeptide 1 [EC:1.14.14.1]	gi|45384062|ref|NP_990478.1|//cytochrome P450 1A4 [Gallus gallus]
101750767	4143	132	55	-1.25545	2.78647e-08	Down	1.34719e-08	LOC101750767	GO:0005615//extracellular space;GO:0031045//dense core granule	GO:0005125//cytokine activity;GO:0042056//chemoattractant activity	GO:0000165//MAPK cascade;GO:0048245//eosinophil chemotaxis;GO:0001525//angiogenesis;GO:0050930//induction of positive chemotaxis;GO:2001237//negative regulation of extrinsic apoptotic signaling pathway;GO:0001938//positive regulation of endothelial cell proliferation;GO:2000352//negative regulation of endothelial cell apoptotic process	NA	gi|363737012|ref|XP_422624.3|//PREDICTED: secretogranin-2 [Gallus gallus]
101751936	2893	44	6	-2.86689	3.04829e-08	Down	1.47889e-08	LOC101751936	NA	NA	NA	NA	gi|971389004|ref|XP_015139979.1|//PREDICTED: triadin-like [Gallus gallus]
107055408	1092	44.34	6.14	-2.84472	3.05474e-08	Down	1.48245e-08	PRKAG1	GO:0016020//membrane;GO:0070062//extracellular exosome;GO:0005634//nucleus	GO:0004672//protein kinase activity;GO:0019901//protein kinase binding	GO:0006468//protein phosphorylation;GO:0010628//positive regulation of gene expression	K07200//5'-AMP-activated protein kinase, regulatory gamma subunit	gi|971437060|ref|XP_015155808.1|//PREDICTED: 5'-AMP-activated protein kinase subunit gamma-1 isoform X1 [Gallus gallus];gi|971437062|ref|XP_015155809.1|//PREDICTED: 5'-AMP-activated protein kinase subunit gamma-1 isoform X2 [Gallus gallus]
497216	2970	29.7	0	-5.88481	3.08003e-08	Down	1.49558e-08	PCDHA13	GO:0016021//integral component of membrane;GO:0005886//plasma membrane	GO:0005509//calcium ion binding	GO:0007156//homophilic cell adhesion via plasma membrane adhesion molecules	K16493//protocadherin alpha	gi|162138882|ref|NP_001104606.1|//protocadherin alpha 13 precursor [Gallus gallus]
107051294	784	2	33	4.05198	3.10436e-08	Up	1.50826e-08	QPRT	NA	NA	NA	K00767//nicotinate-nucleotide pyrophosphorylase (carboxylating) [EC:2.4.2.19]	gi|971451713|ref|XP_015130415.1|//PREDICTED: nicotinate-nucleotide pyrophosphorylase [carboxylating], partial [Gallus gallus]
424652	3131	77	163	1.08952	3.25096e-08	Up	1.58403e-08	GLIS1	NA	NA	NA	K09232//zinc finger protein GLIS1/3	gi|971409208|ref|XP_015146687.1|//PREDICTED: zinc finger protein GLIS1 [Gallus gallus]
101749079	272	0	29	5.86556	4.10761e-08	Up	2.02326e-08	LOC101749079	NA	NA	NA	K16360//netrin-G3 ligand;K15235//josephin [EC:3.4.19.12]	gi|513239854|ref|XP_004950870.1|//PREDICTED: putative L-aspartate dehydrogenase [Gallus gallus]
100857817	1349	40.48	4.89	-3.04172	4.53884e-08	Down	2.24455e-08	LOC100857817	NA	NA	NA	K06458//T-cell surface glycoprotein CD8 alpha chain	gi|971395995|ref|XP_015141448.1|//PREDICTED: T-cell surface glycoprotein CD8 alpha chain-like [Gallus gallus]
770592	192	47	117	1.32336	4.7024e-08	Up	2.33069e-08	MT3	NA	GO:0046872//metal ion binding	NA	K14739//metallothionein 1/2	gi|147901436|ref|NP_001091007.1|//metallothionein-3 [Gallus gallus]
101749724	2556	42.33	5.65	-2.89778	4.70314e-08	Down	2.33233e-08	LOC101749724	NA	NA	NA	K14165//atypical dual specificity phosphatase [EC:3.1.3.16 3.1.3.48];K04257//olfactory receptor	gi|971441045|ref|XP_015156095.1|//PREDICTED: coiled-coil domain-containing protein 81-like isoform X5 [Gallus gallus];gi|971441037|ref|XP_015156091.1|//PREDICTED: uncharacterized protein LOC101749724 isoform X1 [Gallus gallus];gi|971441049|ref|XP_015156096.1|//PREDICTED: coiled-coil domain-containing protein 81-like isoform X6 [Gallus gallus];gi|971441039|ref|XP_015156092.1|//PREDICTED: uncharact…
107050087	5753	68.02	147.91	1.12827	6.1091e-08	Up	3.05268e-08	LOC107050087	NA	NA	NA	NA	gi|971449151|ref|XP_015129363.1|//PREDICTED: uncharacterized protein LOC107050087 [Gallus gallus]
107054849	1408	40.53	106.04	1.39513	6.17271e-08	Up	3.08533e-08	LOC107054849	NA	NA	NA	K11983//E3 ubiquitin-protein ligase RNF182 [EC:2.3.2.27]	gi|971427925|ref|XP_015152061.1|//PREDICTED: E3 ubiquitin-protein ligase RNF182-like isoform X2 [Gallus gallus];gi|971427923|ref|XP_015152060.1|//PREDICTED: E3 ubiquitin-protein ligase RNF182-like isoform X1 [Gallus gallus]
420342	1217	112	44	-1.34034	7.3677e-08	Down	3.70837e-08	ANXA13	NA	NA	NA	K17099//annexin A13	gi|313747497|ref|NP_001186430.1|//annexin A13 [Gallus gallus];gi|971385018|ref|XP_015138593.1|//PREDICTED: annexin A13 isoform X1 [Gallus gallus]
107056904	2507	48.24	117.61	1.29329	7.48001e-08	Up	3.76859e-08	LOC107056904	NA	NA	NA	K16494//protocadherin beta	gi|971443967|ref|XP_015157355.1|//PREDICTED: protocadherin beta-15-like [Gallus gallus]
424244	2336	10	51	2.35808	7.84934e-08	Up	3.96506e-08	SLC15A2	GO:0070062//extracellular exosome;GO:0016021//integral component of membrane	GO:0015198//oligopeptide transporter activity	GO:0006857//oligopeptide transport	K14637//solute carrier family 15 (oligopeptide transporter), member 2	gi|513194979|ref|XP_004942979.1|//PREDICTED: solute carrier family 15 member 2 isoform X2 [Gallus gallus];gi|974987299|ref|NP_001305957.1|//solute carrier family 15 member 2 [Gallus gallus];gi|971406302|ref|XP_015145480.1|//PREDICTED: solute carrier family 15 member 2 isoform X3 [Gallus gallus];gi|971406307|ref|XP_015145482.1|//PREDICTED: solute carrier family 15 member 2 isoform X6 [Gallus gallu…
100857869	1153	30	88	1.56012	8.35172e-08	Up	4.22584e-08	SH2D1A	NA	NA	NA	K07990//SH2 domain protein 1A	gi|363732869|ref|XP_003641167.1|//PREDICTED: SH2 domain-containing protein 1A [Gallus gallus]
107049071	1135	135.23	59.31	-1.18149	8.39597e-08	Down	4.25026e-08	LOC107049071	NA	NA	NA	K14377//osteoclast-associated immunoglobulin-like receptor;K06264//platelet glycoprotein VI;K06512//leukocyte immunoglobulin-like receptor	gi|971449609|ref|XP_424181.4|//PREDICTED: killer cell immunoglobulin-like receptor 3DL3 [Gallus gallus]
107053289	1594	12.19	55.43	2.19255	8.44612e-08	Up	4.27833e-08	LOC107053289	NA	NA	NA	K06678//condensin complex subunit 3	gi|971395589|ref|XP_015141285.1|//PREDICTED: condensin complex subunit 3-like [Gallus gallus]
415710	3721	13	57	2.14003	8.74523e-08	Up	4.43718e-08	ESRP2	GO:0005654//nucleoplasm	GO:0003729//mRNA binding;GO:0000166//nucleotide binding	GO:0006397//mRNA processing;GO:0043484//regulation of RNA splicing	K14947//epithelial splicing regulatory protein 1/2	gi|971414282|ref|XP_015147838.1|//PREDICTED: epithelial splicing regulatory protein 2 isoform X1 [Gallus gallus];gi|71895579|ref|NP_001025737.1|//epithelial splicing regulatory protein 2 [Gallus gallus];gi|971414284|ref|XP_015147839.1|//PREDICTED: epithelial splicing regulatory protein 2 isoform X2 [Gallus gallus];gi|971414286|ref|XP_015147840.1|//PREDICTED: epithelial splicing regulatory protein…
107056361	1279	0	27.38	5.78263	9.76704e-08	Up	4.98704e-08	LOC107056361	NA	NA	NA	NA	gi|971442878|ref|XP_015156879.1|//PREDICTED: uncharacterized protein KIAA1109-like [Gallus gallus]
373988	2239	59	133	1.18022	1.01685e-07	Up	5.1977e-08	TBX5	GO:0005884//actin filament;GO:0001725//stress fiber;GO:0005634//nucleus;GO:0005737//cytoplasm	GO:0097110//scaffold protein binding;GO:0001228//transcriptional activator activity, RNA polymerase II transcription regulatory region sequence-specific binding;GO:0030274//LIM domain binding;GO:0000977//RNA polymerase II regulatory region sequence-specific DNA binding;GO:0051087//chaperone binding;GO:0008134//transcription factor binding	GO:0003197//endocardial cushion development;GO:0030324//lung development;GO:0060044//negative regulation of cardiac muscle cell proliferation;GO:0072513//positive regulation of secondary heart field cardioblast proliferation;GO:0002009//morphogenesis of an epithelium;GO:0051891//positive regulation of cardioblast differentiation;GO:1900117//regulation of execution phase of apoptosis;GO:0007389//p…	K10179//T-box protein 5	gi|971421881|ref|XP_015150316.1|//PREDICTED: T-box transcription factor TBX5 isoform X1 [Gallus gallus];gi|971421883|ref|XP_015150317.1|//PREDICTED: T-box transcription factor TBX5 isoform X2 [Gallus gallus]
428225	1310	125	53	-1.23028	1.04049e-07	Down	5.3229e-08	GJB5	NA	NA	NA	K07624//gap junction protein, beta 5	gi|513221290|ref|XP_004947839.1|//PREDICTED: gap junction beta-5 protein [Gallus gallus]
771214	2177	111	44	-1.3274	1.04789e-07	Down	5.36221e-08	HOXD9	NA	NA	NA	K09294//homeobox protein HoxA/B/C/D9	gi|363735926|ref|XP_001234507.2|//PREDICTED: homeobox protein Hox-D9 [Gallus gallus]
107055662	798	42.31	106.76	1.34288	1.3217e-07	Up	6.8188e-08	LOC107055662	NA	NA	NA	K11657//remodeling and spacing factor 1	gi|971441497|ref|XP_015156302.1|//PREDICTED: remodeling and spacing factor 1-like, partial [Gallus gallus]
418321	3834	4	36	3.17751	1.32777e-07	Up	6.85381e-08	SIDT1	NA	NA	NA	K06632//wee1-like protein kinase [EC:2.7.11.1]	gi|971374198|ref|XP_015150709.1|//PREDICTED: SID1 transmembrane family member 1 isoform X3 [Gallus gallus];gi|971374194|ref|XP_004938216.2|//PREDICTED: SID1 transmembrane family member 1 isoform X1 [Gallus gallus];gi|971374196|ref|XP_004938218.2|//PREDICTED: SID1 transmembrane family member 1 isoform X2 [Gallus gallus]
421471	4924	89	31	-1.51396	1.45208e-07	Down	7.53614e-08	VIT	GO:0005614//interstitial matrix	GO:0005539//glycosaminoglycan binding	GO:0030198//extracellular matrix organization;GO:0010811//positive regulation of cell-substrate adhesion	K06238//collagen, type VI, alpha	gi|971386791|ref|XP_015139213.1|//PREDICTED: vitrin isoform X2 [Gallus gallus];gi|66793453|ref|NP_001019751.1|//vitrin precursor [Gallus gallus];gi|971386789|ref|XP_015139212.1|//PREDICTED: vitrin isoform X1 [Gallus gallus]
418939	10559	152	72	-1.07042	1.5468e-07	Down	8.04498e-08	FAM123A	NA	NA	NA	K19407//APC membrane recruitment protein 1	gi|513165854|ref|XP_004938851.1|//PREDICTED: APC membrane recruitment protein 2 [Gallus gallus]
107055200	2311	26.48	0	-5.71925	1.71195e-07	Down	8.93506e-08	LOC107055200	NA	NA	NA	NA	gi|971375132|ref|XP_015154567.1|//PREDICTED: uncharacterized protein LOC107055200 [Gallus gallus]
107052493	1533	5.55	39.25	2.82971	1.89406e-07	Up	9.91467e-08	LOC107052493	NA	NA	NA	K09228//KRAB domain-containing zinc finger protein;K15261//poly [ADP-ribose] polymerase 10/14/15 [EC:2.4.2.30]	gi|971379574|ref|XP_015136683.1|//PREDICTED: GTPase IMAP family member 7-like [Gallus gallus]
107051439	402	81.21	26.82	-1.59077	1.91261e-07	Down	1.00171e-07	LOC107051439	NA	NA	NA	K12844//U4/U6 small nuclear ribonucleoprotein PRP31	gi|971451987|ref|XP_015130533.1|//PREDICTED: U4/U6 small nuclear ribonucleoprotein Prp31-like [Gallus gallus]
100859471	1718	39.33	101.03	1.36866	1.91535e-07	Up	1.00395e-07	LOC100859471	NA	NA	NA	NA	gi|971447459|ref|XP_015128690.1|//PREDICTED: uncharacterized protein LOC100859471 [Gallus gallus]
420770	1732	101	39	-1.36523	2.18019e-07	Down	1.1513e-07	LOC420770	NA	NA	NA	NA	gi|50733006|ref|XP_429784.1|//PREDICTED: uncharacterized protein LOC420770 [Gallus gallus]
421721	1619	26	0	-5.69286	2.21302e-07	Down	1.16957e-07	TRDN	NA	NA	NA	NA	gi|971388923|ref|XP_015139957.1|//PREDICTED: triadin isoform X1 [Gallus gallus];gi|971388925|ref|XP_015139958.1|//PREDICTED: triadin isoform X2 [Gallus gallus];gi|971388927|ref|XP_015139959.1|//PREDICTED: triadin isoform X3 [Gallus gallus];gi|971388929|ref|XP_015139960.1|//PREDICTED: triadin isoform X4 [Gallus gallus]
421956	4280	21	70	1.74455	2.25539e-07	Up	1.19354e-07	LINC00954	NA	NA	NA	K19927//zona pellucida sperm-binding protein 2	gi|971390626|ref|XP_419968.4|//PREDICTED: uncharacterized protein LINC00954 [Gallus gallus]
421544	9413	44.69	108.86	1.29203	2.3221e-07	Up	1.23144e-07	CAPN9	NA	NA	NA	K08578//calpain-9 [EC:3.4.22.-]	gi|118088248|ref|XP_419585.2|//PREDICTED: calpain-9 [Gallus gallus]
107050365	610	51.48	11.25	-2.18651	2.74055e-07	Down	1.46216e-07	LOC107050365	NA	NA	NA	K06264//platelet glycoprotein VI	gi|971449792|ref|XP_015129626.1|//PREDICTED: platelet glycoprotein VI-like, partial [Gallus gallus]
107049031	3880	69.18	20.49	-1.74785	2.74971e-07	Down	1.4682e-07	LOC107049031	GO:0005634//nucleus	NA	NA	NA	gi|363744296|ref|XP_003643015.1|//PREDICTED: protein FAM214B [Gallus gallus]
414845	3054	135.28	61.97	-1.11872	2.89052e-07	Down	1.54823e-07	CDH3	GO:0016021//integral component of membrane;GO:0005886//plasma membrane	GO:0005509//calcium ion binding	GO:0007156//homophilic cell adhesion via plasma membrane adhesion molecules	K06796//cadherin 3, type 1, P-cadherin	gi|971415146|ref|XP_003642004.3|//PREDICTED: B-cadherin [Gallus gallus]
769366	2102	77.9	156.73	1.01617	3.06164e-07	Up	1.64631e-07	LOC769366	NA	NA	NA	K06502//CD69 antigen;K10072//C-type lectin domain family 2 member D	gi|971422516|ref|XP_015150592.1|//PREDICTED: C-type lectin domain family 2 member B-like [Gallus gallus]
429022	3733	54.01	122.07	1.18399	3.1595e-07	Up	1.70291e-07	RAPGEF4	GO:0005829//cytosol	GO:0030552//cAMP binding;GO:0005088//Ras guanyl-nucleotide exchange factor activity;GO:0017016//Ras GTPase binding	GO:0017157//regulation of exocytosis;GO:0007264//small GTPase mediated signal transduction;GO:0043547//positive regulation of GTPase activity;GO:0017156//calcium ion regulated exocytosis;GO:0030073//insulin secretion;GO:0019933//cAMP-mediated signaling	K04351//Rap guanine nucleotide exchange factor 4	gi|971405305|ref|XP_015145098.1|//PREDICTED: rap guanine nucleotide exchange factor 4 isoform X3 [Gallus gallus];gi|971405297|ref|XP_004942794.2|//PREDICTED: rap guanine nucleotide exchange factor 4 isoform X2 [Gallus gallus];gi|971405295|ref|XP_004942793.2|//PREDICTED: rap guanine nucleotide exchange factor 4 isoform X1 [Gallus gallus]
107057153	773	78.89	26.41	-1.57118	3.62323e-07	Down	1.96349e-07	LOC107057153	GO:0043234//protein complex	GO:0008080//N-acetyltransferase activity	GO:0006474//N-terminal protein amino acid acetylation	K00327//NADPH-ferrihemoprotein reductase [EC:1.6.2.4]	gi|971425208|ref|XP_015150959.1|//PREDICTED: N-acetyltransferase 9 isoform X5 [Gallus gallus];gi|971444661|ref|XP_015157664.1|//PREDICTED: N-acetyltransferase 9-like isoform X2 [Gallus gallus]
418501	1627	4	34.12	3.10013	3.80191e-07	Up	2.06404e-07	C1H21ORF62	NA	NA	NA	NA	gi|513162639|ref|XP_004938447.1|//PREDICTED: uncharacterized protein C21orf62 homolog [Gallus gallus]
107049647	1857	40.11	100.1	1.32699	4.13561e-07	Up	2.25157e-07	LOC107049647	NA	NA	NA	K10352//myosin heavy chain	gi|971447899|ref|XP_015128871.1|//PREDICTED: translation initiation factor IF-2-like [Gallus gallus]
107057291	1467	28.08	1.78	-3.97201	4.15326e-07	Down	2.26234e-07	LOC107057291	NA	NA	NA	NA	gi|971444977|ref|XP_015157806.1|//PREDICTED: uncharacterized protein LOC107057291 isoform X2 [Gallus gallus];gi|971444975|ref|XP_015157805.1|//PREDICTED: uncharacterized protein LOC107057291 isoform X1 [Gallus gallus]
770082	2055	46	109	1.2522	4.42006e-07	Up	2.41014e-07	HSPA12B	NA	NA	NA	K00907//myosin-light-chain kinase [EC:2.7.11.18]	gi|971372781|ref|XP_015144761.1|//PREDICTED: heat shock 70 kDa protein 12A-like isoform X1 [Gallus gallus]
107049108	1810	24.64	0	-5.61535	4.6103e-07	Down	2.51838e-07	LOC107049108	NA	NA	NA	K14165//atypical dual specificity phosphatase [EC:3.1.3.16 3.1.3.48];K04257//olfactory receptor	gi|971447512|ref|XP_015128717.1|//PREDICTED: uncharacterized protein LOC101752046 [Gallus gallus]
101749727	1126	25.24	75.54	1.58911	4.84108e-07	Up	2.65054e-07	LOC101749727	NA	NA	NA	K19827//microtuble-actin crosslinking factor 1	gi|971450762|ref|XP_015130032.1|//PREDICTED: microtubule-actin cross-linking factor 1-like, partial [Gallus gallus]
422827	1014	11	49	2.16286	5.90361e-07	Up	3.2587e-07	CD38	GO:0070062//extracellular exosome;GO:0009986//cell surface;GO:0005886//plasma membrane	GO:0003953//NAD+ nucleosidase activity;GO:0016849//phosphorus-oxygen lyase activity	GO:0030890//positive regulation of B cell proliferation;GO:0045892//negative regulation of transcription, DNA-templated;GO:0050853//B cell receptor signaling pathway;GO:0042493//response to drug;GO:0043066//negative regulation of apoptotic process;GO:0045893//positive regulation of transcription, DNA-templated	K01242//ADP-ribosyl cyclase 1 [EC:3.2.2.6 2.4.99.20]	gi|319402137|ref|NP_001188317.1|//ADP-ribosyl cyclase/cyclic ADP-ribose hydrolase 1 [Gallus gallus]
417831	1873	61	17	-1.83569	5.95986e-07	Down	3.29558e-07	WIF1	NA	NA	NA	K01691//WNT inhibitory factor 1	gi|770075600|ref|NP_001186536.2|//wnt inhibitory factor 1 precursor [Gallus gallus]
107055587	1234	53.7	119.46	1.16112	6.35112e-07	Up	3.5217e-07	LOC107055587	NA	NA	NA	K12172//E3 SUMO-protein ligase RanBP2	gi|971441353|ref|XP_015156243.1|//PREDICTED: ranBP2-like and GRIP domain-containing protein 3 [Gallus gallus]
418426	839	57	124	1.12889	7.01023e-07	Up	3.9107e-07	BTLA	NA	NA	NA	K06707//B- and T-lymphocyte attenuator	gi|971374832|ref|XP_429579.4|//PREDICTED: uncharacterized protein BTLA isoform X1 [Gallus gallus];gi|971374834|ref|XP_015153268.1|//PREDICTED: uncharacterized protein BTLA isoform X2 [Gallus gallus];gi|971374836|ref|XP_015153270.1|//PREDICTED: uncharacterized protein BTLA isoform X3 [Gallus gallus]
415361	3653	58.69	126.33	1.11359	7.31926e-07	Up	4.08999e-07	ACSBG1	GO:0005737//cytoplasm	GO:0004467//long-chain fatty acid-CoA ligase activity;GO:0031957//very long-chain fatty acid-CoA ligase activity	GO:0000038//very long-chain fatty acid metabolic process;GO:0001676//long-chain fatty acid metabolic process;GO:0051384//response to glucocorticoid	K15013//long-chain-fatty-acid--CoA ligase ACSBG [EC:6.2.1.3]	gi|971412284|ref|XP_015134431.1|//PREDICTED: long-chain-fatty-acid--CoA ligase ACSBG1 isoform X3 [Gallus gallus];gi|971412286|ref|XP_015134432.1|//PREDICTED: long-chain-fatty-acid--CoA ligase ACSBG1 isoform X4 [Gallus gallus];gi|513200991|ref|XP_413747.3|//PREDICTED: long-chain-fatty-acid--CoA ligase ACSBG1 isoform X1 [Gallus gallus];gi|971412288|ref|XP_015134433.1|//PREDICTED: long-chain-fatty-a…
107049882	1608	26.98	1.74	-3.94715	7.34519e-07	Down	4.10577e-07	LOC107049882	NA	NA	NA	K14165//atypical dual specificity phosphatase [EC:3.1.3.16 3.1.3.48]	gi|971448636|ref|XP_015129160.1|//PREDICTED: uncharacterized protein LOC107049882 [Gallus gallus]
107057474	1811	0	23.64	5.57074	7.39111e-07	Up	4.13454e-07	LOC107057474	NA	NA	NA	K19347//SUN domain-containing protein 1/2	gi|971445505|ref|XP_015158046.1|//PREDICTED: sperm-associated antigen 4 protein-like [Gallus gallus]
107050452	645	0	23.48	5.56094	8.07151e-07	Up	4.53095e-07	LOC107050452	GO:0097433//dense body;GO:0009986//cell surface;GO:0030486//smooth muscle dense body;GO:0030018//Z disc;GO:0031430//M band;GO:0042383//sarcolemma;GO:0098723//skeletal muscle myofibril	GO:0051015//actin filament binding	GO:0051259//protein oligomerization	K04437//filamin	gi|971449961|ref|XP_015129694.1|//PREDICTED: filamin-A-like, partial [Gallus gallus]
107056857	249	65.49	135.8	1.05972	8.11947e-07	Up	4.56014e-07	LOC107056857	NA	NA	NA	K06816//golgi apparatus protein 1	gi|971443881|ref|XP_015157317.1|//PREDICTED: Golgi apparatus protein 1-like, partial [Gallus gallus]
425756	1806	3.99	32.69	3.04197	8.33357e-07	Up	4.68854e-07	LOC425756	NA	NA	NA	K03910//alpha-2-macroglobulin	gi|971449745|ref|XP_015129602.1|//PREDICTED: LOW QUALITY PROTEIN: alpha-2-macroglobulin-like, partial [Gallus gallus]
769242	4092	15	56	1.90805	8.49802e-07	Up	4.78701e-07	LOC769242	NA	NA	NA	K20166//TBC1 domain family member 2B;K19944//TBC1 domain family member 10;K19953//TBC1 domain family member 6	gi|513213299|ref|XP_001232478.3|//PREDICTED: TBC1 domain family member 24-like [Gallus gallus]
395634	3657	19	63	1.73693	9.7133e-07	Up	5.51504e-07	ELAVL4	NA	GO:0003729//mRNA binding;GO:0000166//nucleotide binding	GO:0007626//locomotory behavior;GO:0007612//learning;GO:0048813//dendrite morphogenesis	K13208//ELAV like protein 2/3/4	gi|971408622|ref|XP_015146435.1|//PREDICTED: ELAV-like protein 4 isoform X2 [Gallus gallus];gi|971408634|ref|XP_015146441.1|//PREDICTED: ELAV-like protein 4 isoform X8 [Gallus gallus];gi|971408636|ref|XP_015146442.1|//PREDICTED: ELAV-like protein 4 isoform X9 [Gallus gallus];gi|971408638|ref|XP_015146443.1|//PREDICTED: ELAV-like protein 4 isoform X10 [Gallus gallus];gi|663261365|ref|XP_008492153.…
107056010	745	23.12	0	-5.52349	1.05106e-06	Down	5.97946e-07	LOC107056010	GO:0031012//extracellular matrix;GO:0070062//extracellular exosome	GO:0005102//receptor binding	GO:2001275//positive regulation of glucose import in response to insulin stimulus;GO:0010759//positive regulation of macrophage chemotaxis;GO:0045600//positive regulation of fat cell differentiation;GO:0006954//inflammatory response;GO:0001523//retinoid metabolic process;GO:0050873//brown fat cell differentiation;GO:0001934//positive regulation of protein phosphorylation;GO:0050994//regulation of…	K10044//retinoic acid receptor responder protein 2	gi|971442109|ref|XP_015156558.1|//PREDICTED: retinoic acid receptor responder protein 2-like [Gallus gallus]
426009	2598	60	127	1.08938	1.06751e-06	Up	6.08205e-07	NXNL1	NA	NA	NA	K17609//nucleoredoxin [EC:1.8.1.8]	gi|513239879|ref|XP_004950875.1|//PREDICTED: nucleoredoxin-like protein 1 isoform X2 [Gallus gallus];gi|50794394|ref|XP_423688.1|//PREDICTED: nucleoredoxin-like protein 1 isoform X1 [Gallus gallus]
426655	1137	0	22.92	5.52612	1.09566e-06	Up	6.24703e-07	SPAG4	NA	NA	NA	K19347//SUN domain-containing protein 1/2	gi|971445465|ref|XP_015158028.1|//PREDICTED: sperm-associated antigen 4 protein [Gallus gallus]
431660	621	1	24	4.59254	1.10257e-06	Up	6.28794e-07	AVDL	NA	NA	NA	K02599//Notch 1	gi|971438080|ref|XP_015132977.1|//PREDICTED: avidin-like isoform X1 [Gallus gallus];gi|118103664|ref|XP_429212.2|//PREDICTED: avidin-like isoform X2 [Gallus gallus]
424355	2523	28	78	1.48563	1.12542e-06	Up	6.43204e-07	F13B	NA	NA	NA	K03906//coagulation factor XIII B polypeptide	gi|513195975|ref|XP_422198.4|//PREDICTED: coagulation factor XIII B chain isoform X1 [Gallus gallus];gi|513195978|ref|XP_004943184.1|//PREDICTED: coagulation factor XIII B chain isoform X2 [Gallus gallus]
107056453	997	8.46	42.35	2.33121	1.163e-06	Up	6.65862e-07	LOC107056453	NA	NA	NA	K14376//poly(A) polymerase [EC:2.7.7.19]	gi|971443098|ref|XP_015156983.1|//PREDICTED: poly(A) polymerase type 3, partial [Gallus gallus]
107056378	1437	70.87	142.19	1.01215	1.1667e-06	Up	6.68144e-07	LOC107056378	GO:0005634//nucleus;GO:0005737//cytoplasm	GO:0004342//glucosamine-6-phosphate deaminase activity;GO:0016787//hydrolase activity	GO:0006044//N-acetylglucosamine metabolic process;GO:0005975//carbohydrate metabolic process	K02564//glucosamine-6-phosphate deaminase [EC:3.5.99.6]	gi|513184324|ref|XP_004936126.1|//PREDICTED: glucosamine-6-phosphate isomerase 2 isoform X3 [Gallus gallus];gi|971394802|ref|XP_015140967.1|//PREDICTED: glucosamine-6-phosphate isomerase 2 isoform X2 [Gallus gallus];gi|397739079|gb|AFO62196.1|//glucosamine-6-phosphate deaminase 2 isoform 1 [Gallus gallus]
421019	2658	119	54	-1.13235	1.17434e-06	Down	6.72682e-07	CBLN2	GO:0005615//extracellular space	NA	GO:0051965//positive regulation of synapse assembly	K18744//caprin-2	gi|284520111|ref|NP_001165239.1|//cerebellin-2 precursor [Gallus gallus];gi|971383071|ref|XP_015137874.1|//PREDICTED: cerebellin-2 isoform X1 [Gallus gallus];gi|971383073|ref|XP_015137875.1|//PREDICTED: cerebellin-2 isoform X2 [Gallus gallus]
418607	3669	4	32	3.00758	1.23883e-06	Up	7.11193e-07	MAP7D2	NA	NA	NA	K10433//microtubule-associated protein 7;K16807//MAP7 domain-containing protein 3	gi|513163513|ref|XP_004934737.1|//PREDICTED: MAP7 domain-containing protein 2 isoform X5 [Gallus gallus];gi|971376021|ref|XP_015128185.1|//PREDICTED: MAP7 domain-containing protein 2 isoform X3 [Gallus gallus];gi|971376017|ref|XP_015128170.1|//PREDICTED: MAP7 domain-containing protein 2 isoform X1 [Gallus gallus];gi|971376019|ref|XP_015128176.1|//PREDICTED: MAP7 domain-containing protein 2 isofor…
424033	3392	4	32	3.00758	1.23883e-06	Up	7.11193e-07	LOC424033	GO:0005634//nucleus;GO:0005667//transcription factor complex;GO:0034751//aryl hydrocarbon receptor complex	GO:0001046//core promoter sequence-specific DNA binding;GO:0043425//bHLH transcription factor binding;GO:0004874//aryl hydrocarbon receptor activity;GO:0046982//protein heterodimerization activity;GO:0003700//transcription factor activity, sequence-specific DNA binding	GO:0030522//intracellular receptor signaling pathway;GO:0014070//response to organic cyclic compound;GO:0009410//response to xenobiotic stimulus;GO:0045893//positive regulation of transcription, DNA-templated	K09093//aryl hydrocarbon receptor	gi|974987399|ref|NP_001305937.1|//aryl hydrocarbon receptor-like [Gallus gallus];gi|971404299|ref|XP_015144732.1|//PREDICTED: circadian locomoter output cycles protein kaput-like isoform X2 [Gallus gallus]
107057292	827	42.84	8.61	-2.30729	1.25259e-06	Down	7.19778e-07	LOC107057292	NA	NA	NA	NA	gi|971444979|ref|XP_015157807.1|//PREDICTED: translation initiation factor IF-2-like isoform X1 [Gallus gallus]
374015	526	7	39	2.48563	1.27699e-06	Up	7.34217e-07	FABP1	GO:0070062//extracellular exosome;GO:0005654//nucleoplasm;GO:0005737//cytoplasm	GO:0016209//antioxidant activity;GO:0003682//chromatin binding;GO:0005504//fatty acid binding;GO:0005215//transporter activity	GO:0006810//transport;GO:0043154//negative regulation of cysteine-type endopeptidase activity involved in apoptotic process;GO:0071456//cellular response to hypoxia;GO:0098779//positive regulation of mitophagy in response to mitochondrial depolarization;GO:0098792//xenophagy;GO:0098869//cellular oxidant detoxification;GO:0002230//positive regulation of defense response to virus by host;GO:0070301…	K08750//fatty acid-binding protein 1, liver	gi|45383728|ref|NP_989523.1|//fatty acid-binding protein, liver [Gallus gallus]
374266	10362	68	22	-1.62045	1.35897e-06	Down	7.8338e-07	XIRP1	NA	NA	NA	NA	gi|971379589|ref|XP_015136689.1|//PREDICTED: xin actin-binding repeat-containing protein 1 isoform X1 [Gallus gallus]
416906	4405	32	4	-2.99242	1.401e-06	Down	8.08589e-07	SEZ6L	NA	NA	NA	K17495//CUB and sushi domain-containing protein;K10362//myosin XVIII	gi|971421313|ref|XP_015130978.1|//PREDICTED: seizure 6-like protein isoform X2 [Gallus gallus];gi|971421311|ref|XP_015130977.1|//PREDICTED: seizure 6-like protein isoform X1 [Gallus gallus]
107056097	649	0	22.45	5.49623	1.41759e-06	Up	8.18699e-07	LOC107056097	NA	NA	NA	K09556//BCL2-associated athanogene 2	gi|971442280|ref|XP_015156630.1|//PREDICTED: LOW QUALITY PROTEIN: BAG family molecular chaperone regulator 2-like [Gallus gallus]
418367	4226	128.52	60.92	-1.06942	1.41916e-06	Down	8.20058e-07	CD200R1L	GO:0016021//integral component of membrane	NA	NA	K06531//poliovirus receptor-related protein 2;K06081//poliovirus receptor-related protein 1;K06592//poliovirus receptor-related protein 3	gi|971374380|ref|XP_015151500.1|//PREDICTED: cell surface glycoprotein CD200 receptor 1-B isoform X1 [Gallus gallus];gi|310750381|ref|NP_001025953.2|//cell surface glycoprotein CD200 receptor 1-B [Gallus gallus]
100859258	1943	36.18	5.74	-2.64849	1.43834e-06	Down	8.31544e-07	LOC100859258	NA	NA	NA	NA	gi|971395435|ref|XP_004937429.2|//PREDICTED: uncharacterized protein LOC100859258 [Gallus gallus]
100859897	631	64.26	19.99	-1.67706	1.48581e-06	Down	8.61274e-07	LOC100859897	NA	NA	NA	NA	gi|971377411|ref|XP_003640653.2|//PREDICTED: uncharacterized protein LOC100859897 [Gallus gallus]
771113	825	54	117	1.12306	1.58496e-06	Up	9.22514e-07	TESC	GO:0005634//nucleus;GO:0032587//ruffle membrane;GO:0005737//cytoplasm;GO:0030027//lamellipodium	GO:0000287//magnesium ion binding;GO:0004860//protein kinase inhibitor activity;GO:0005509//calcium ion binding;GO:0019212//phosphatase inhibitor activity;GO:0042803//protein homodimerization activity	GO:0030854//positive regulation of granulocyte differentiation;GO:0045654//positive regulation of megakaryocyte differentiation;GO:0045893//positive regulation of transcription, DNA-templated;GO:0071300//cellular response to retinoic acid;GO:0033628//regulation of cell adhesion mediated by integrin;GO:0006469//negative regulation of protein kinase activity;GO:0032417//positive regulation of sodiu…	K17612//calcineurin B homologous protein 3	gi|971421938|ref|XP_015150345.1|//PREDICTED: calcineurin B homologous protein 3 isoform X1 [Gallus gallus];gi|124249314|ref|NP_001074353.1|//calcineurin B homologous protein 3 [Gallus gallus]
107050271	1233	22.32	0	-5.47268	1.62172e-06	Down	9.45703e-07	LOC107050271	NA	NA	NA	K09228//KRAB domain-containing zinc finger protein	gi|971449596|ref|XP_015129546.1|//PREDICTED: zinc finger protein 100-like, partial [Gallus gallus]
100859377	3204	61.79	128.1	1.05941	1.66005e-06	Up	9.697e-07	LOC100859377	NA	NA	NA	K16494//protocadherin beta	gi|971448315|ref|XP_015129046.1|//PREDICTED: protocadherin beta-15 [Gallus gallus]
101747803	3399	25.73	1.8	-3.8298	1.66688e-06	Down	9.73924e-07	LOC101747803	NA	NA	NA	NA	gi|971441311|ref|XP_015156225.1|//PREDICTED: uncharacterized protein LOC101747803 [Gallus gallus]
428140	2730	49	12	-2.02217	1.80549e-06	Down	1.05769e-06	MATN4	NA	NA	NA	K19467//matrilin-3	gi|513217791|ref|XP_425698.4|//PREDICTED: matrilin-4 [Gallus gallus]
100858422	4995	69	138	1.00758	1.8247e-06	Up	1.06971e-06	FLT3	NA	NA	NA	K05092//fms-related tyrosine kinase 3 [EC:2.7.10.1]	gi|513165755|ref|XP_003640660.2|//PREDICTED: receptor-type tyrosine-protein kinase FLT3 isoform X2 [Gallus gallus];gi|971378181|ref|XP_015134262.1|//PREDICTED: receptor-type tyrosine-protein kinase FLT3 isoform X1 [Gallus gallus]
107049382	1966	69.86	23.58	-1.55932	1.91053e-06	Down	1.12163e-06	LOC107049382	NA	NA	NA	K14165//atypical dual specificity phosphatase [EC:3.1.3.16 3.1.3.48];K04257//olfactory receptor	gi|971446666|ref|XP_015128333.1|//PREDICTED: coiled-coil domain-containing protein 81-like isoform X5 [Gallus gallus];gi|971446658|ref|XP_015128329.1|//PREDICTED: uncharacterized protein LOC107049382 isoform X1 [Gallus gallus];gi|971446664|ref|XP_015128332.1|//PREDICTED: coiled-coil domain-containing protein 81-like isoform X4 [Gallus gallus];gi|971446669|ref|XP_015128334.1|//PREDICTED: coiled-co…
771649	2910	121.23	56.78	-1.08671	2.07915e-06	Down	1.22527e-06	LYPD6	NA	NA	NA	K08576//calpain-7 [EC:3.4.22.-]	gi|118093935|ref|XP_001234906.1|//PREDICTED: ly6/PLAUR domain-containing protein 6 [Gallus gallus]
396333	455	69.7	23.63	-1.55296	2.10445e-06	Down	1.24136e-06	PKIA	GO:0005634//nucleus;GO:0005737//cytoplasm	GO:0004862//cAMP-dependent protein kinase inhibitor activity;GO:0016301//kinase activity;GO:0034236//protein kinase A catalytic subunit binding	GO:0000122//negative regulation of transcription from RNA polymerase II promoter;GO:2000480//negative regulation of cAMP-dependent protein kinase activity;GO:0010389//regulation of G2/M transition of mitotic cell cycle;GO:0042308//negative regulation of protein import into nucleus	K15985//cAMP-dependent protein kinase inhibitor alpha	gi|733883096|ref|XP_010707363.1|//PREDICTED: cAMP-dependent protein kinase inhibitor alpha [Meleagris gallopavo]
419515	775	23	1	-4.51598	2.12113e-06	Down	1.25186e-06	GKN2	NA	NA	NA	K20909//anthrax toxin receptor	gi|50759498|ref|XP_417666.1|//PREDICTED: gastrokine-2 [Gallus gallus]
107049875	525	8.23	40.66	2.31223	2.12162e-06	Up	1.25267e-06	LOC107049875	GO:0016021//integral component of membrane	NA	NA	K06264//platelet glycoprotein VI	gi|971448617|ref|XP_015129156.1|//PREDICTED: leukocyte immunoglobulin-like receptor subfamily A member 6, partial [Gallus gallus]
101749535	2708	23	68	1.57148	2.15455e-06	Up	1.27422e-06	ERICH5	NA	NA	NA	NA	gi|513172703|ref|XP_004940017.1|//PREDICTED: glutamate-rich protein 5 [Gallus gallus]
100858869	1984	23.97	1.35	-4.14262	2.1654e-06	Down	1.28095e-06	LOC100858869	NA	NA	NA	NA	gi|971381823|ref|XP_004939226.2|//PREDICTED: uncharacterized protein LOC100858869 [Gallus gallus]
107056839	1056	55.76	118.54	1.09565	2.17105e-06	Up	1.28489e-06	LOC107056839	NA	NA	NA	K10416//dynein light intermediate chain 1, cytosolic	gi|971443852|ref|XP_015157303.1|//PREDICTED: cytoplasmic dynein 1 light intermediate chain 2-like, partial [Gallus gallus]
768588	1649	12	48	2.00758	2.41017e-06	Up	1.43214e-06	SLAMF8	GO:0016021//integral component of membrane	NA	NA	K06582//natural killer cell receptor 2B4;K06511//CD84 antigen;K06536//signaling lymphocytic activation molecule family member 1	gi|971825781|ref|NP_001305377.1|//uncharacterized protein LOC768588 precursor [Gallus gallus]
101748210	3201	100.19	43	-1.21275	2.46625e-06	Down	1.46719e-06	LOC101748210	NA	NA	NA	NA	gi|513165727|ref|XP_004938824.1|//PREDICTED: uncharacterized protein LOC101748210 [Gallus gallus]
107048988	9471	67	134	1.00758	2.56936e-06	Up	1.53104e-06	DOCK3	NA	NA	NA	K05727//dedicator of cytokinesis protein 3	gi|971415678|ref|XP_015148397.1|//PREDICTED: dedicator of cytokinesis protein 3 isoform X5 [Gallus gallus];gi|971415682|ref|XP_015148399.1|//PREDICTED: dedicator of cytokinesis protein 3 isoform X7 [Gallus gallus];gi|971415694|ref|XP_015148405.1|//PREDICTED: dedicator of cytokinesis protein 3 isoform X13 [Gallus gallus];gi|971415680|ref|XP_015148398.1|//PREDICTED: dedicator of cytokinesis protein…
425449	988	40.23	94.8	1.2442	2.75978e-06	Up	1.64914e-06	LOC425449	NA	NA	NA	K14377//osteoclast-associated immunoglobulin-like receptor;K06264//platelet glycoprotein VI;K06512//leukocyte immunoglobulin-like receptor	gi|971449042|ref|XP_015129323.1|//PREDICTED: immunoglobulin superfamily member 1-like, partial [Gallus gallus]
107056892	976	42.49	97.94	1.21236	3.03229e-06	Up	1.81877e-06	LOC107056892	NA	NA	NA	K06840//semaphorin 3	gi|971443950|ref|XP_015157350.1|//PREDICTED: semaphorin-3D-like [Gallus gallus]
418020	3047	48	106	1.15054	3.17863e-06	Up	1.91054e-06	FAM20CL	NA	NA	NA	K00327//NADPH-ferrihemoprotein reductase [EC:1.6.2.4];K20825//glycosaminoglycan xylosylkinase [EC:2.7.1.-];K19347//SUN domain-containing protein 1/2	gi|971372622|ref|XP_015144154.1|//PREDICTED: extracellular serine/threonine protein kinase FAM20C isoform X3 [Gallus gallus];gi|971372620|ref|XP_015144145.1|//PREDICTED: extracellular serine/threonine protein kinase FAM20C isoform X2 [Gallus gallus];gi|971372618|ref|XP_416256.5|//PREDICTED: extracellular serine/threonine protein kinase FAM20C isoform X1 [Gallus gallus]
429960	1300	26	72	1.47707	3.18785e-06	Up	1.91697e-06	DOK3	GO:0005737//cytoplasm;GO:0005886//plasma membrane	GO:0005158//insulin receptor binding	GO:0007265//Ras protein signal transduction	K14752//docking protein 1;K20234//docking protein 2	gi|971417889|ref|XP_015149310.1|//PREDICTED: docking protein 3 isoform X1 [Gallus gallus];gi|134085745|ref|NP_001076832.1|//docking protein 3 [Gallus gallus]
107049655	1296	0	20.93	5.20605	3.50089e-06	Up	2.11403e-06	LOC107049655	NA	NA	NA	NA	gi|971446486|ref|XP_015128242.1|//PREDICTED: uncharacterized protein LOC107049366 [Gallus gallus]
422892	6513	32.05	81.34	1.35122	3.66791e-06	Up	2.22001e-06	POLN	NA	NA	NA	K16618//DNA polymerase nu [EC:2.7.7.7]	gi|971396120|ref|XP_015141497.1|//PREDICTED: DNA polymerase nu isoform X1 [Gallus gallus];gi|971396126|ref|XP_015141500.1|//PREDICTED: DNA polymerase nu isoform X3 [Gallus gallus];gi|971396124|ref|XP_015141499.1|//PREDICTED: DNA polymerase nu isoform X2 [Gallus gallus]
418524	2630	4	30	2.91447	3.74498e-06	Up	2.26875e-06	IGSF5	NA	NA	NA	K06786//junctional adhesion molecule 4	gi|513162903|ref|XP_416733.4|//PREDICTED: immunoglobulin superfamily member 5 isoform X3 [Gallus gallus];gi|513162897|ref|XP_004934616.1|//PREDICTED: immunoglobulin superfamily member 5 isoform X1 [Gallus gallus];gi|971375606|ref|XP_015156705.1|//PREDICTED: immunoglobulin superfamily member 5 isoform X2 [Gallus gallus]
395439	1340	4	30	2.91447	3.74498e-06	Up	2.26875e-06	NR1I3	GO:0005654//nucleoplasm;GO:0005667//transcription factor complex;GO:0005829//cytosol	GO:0003707//steroid hormone receptor activity;GO:0001228//transcriptional activator activity, RNA polymerase II transcription regulatory region sequence-specific binding;GO:0004887//thyroid hormone receptor activity;GO:0000977//RNA polymerase II regulatory region sequence-specific DNA binding;GO:0001158//enhancer sequence-specific DNA binding;GO:0008270//zinc ion binding	GO:0030522//intracellular receptor signaling pathway;GO:0045892//negative regulation of transcription, DNA-templated;GO:0042493//response to drug;GO:0045944//positive regulation of transcription from RNA polymerase II promoter;GO:0043401//steroid hormone mediated signaling pathway;GO:2000144//positive regulation of DNA-templated transcription, initiation	K08541//constitutive androstane receptor	gi|45382675|ref|NP_990033.1|//nuclear receptor subfamily 1 group I member 3 [Gallus gallus]
101750711	2773	20.76	0	-5.36815	3.83528e-06	Down	2.32795e-06	LOC101750711	NA	NA	NA	NA	gi|513212883|ref|XP_004946019.1|//PREDICTED: uncharacterized protein LOC101750711 [Gallus gallus]
395072	1553	2.4	25.78	3.43273	3.905e-06	Up	2.37334e-06	CHIA	GO:0005576//extracellular region;GO:0005737//cytoplasm	GO:0008061//chitin binding;GO:0004568//chitinase activity	GO:0006032//chitin catabolic process;GO:0005975//carbohydrate metabolic process	K01183//chitinase [EC:3.2.1.14]	gi|45383307|ref|NP_989760.1|//acidic mammalian chitinase precursor [Gallus gallus]
107050773	1662	30	4	-2.89931	4.19304e-06	Down	2.56012e-06	LOC107050773	NA	NA	NA	K01539//sodium/potassium-transporting ATPase subunit alpha [EC:3.6.3.9];K17264//endoplasmic reticulum resident protein 44	gi|971450614|ref|XP_015129971.1|//PREDICTED: uncharacterized protein LOC107050773, partial [Gallus gallus]
424310	1546	52.02	14.63	-1.82255	4.42286e-06	Down	2.70725e-06	LYPD6B	NA	NA	NA	K08576//calpain-7 [EC:3.4.22.-]	gi|971405950|ref|XP_015145361.1|//PREDICTED: ly6/PLAUR domain-containing protein 6B isoform X2 [Gallus gallus];gi|50750812|ref|XP_422156.1|//PREDICTED: ly6/PLAUR domain-containing protein 6B isoform X1 [Gallus gallus]
107056189	1808	20.49	0	-5.34927	4.44811e-06	Down	2.72333e-06	LOC107056189	GO:0005794//Golgi apparatus;GO:0008021//synaptic vesicle;GO:0016021//integral component of membrane;GO:0031201//SNARE complex;GO:0005886//plasma membrane	GO:0000149//SNARE binding;GO:0005484//SNAP receptor activity	GO:0006886//intracellular protein transport;GO:0031629//synaptic vesicle fusion to presynaptic active zone membrane;GO:0048278//vesicle docking	K08487//syntaxin 11	gi|513176275|ref|XP_004935634.1|//PREDICTED: syntaxin-11 [Gallus gallus]
107057595	938	42.38	9.67	-2.12421	4.57716e-06	Down	2.80745e-06	LOC107057595	NA	NA	NA	K08789//microtubule-associated serine/threonine kinase [EC:2.7.11.1]	gi|971445745|ref|XP_015158153.1|//PREDICTED: microtubule-associated serine/threonine-protein kinase 3-like [Gallus gallus]
107055349	390	23	66	1.52841	4.76156e-06	Up	2.92589e-06	FCHO1	NA	NA	NA	K20042//F-BAR domain only protein	gi|971436200|ref|XP_015155438.1|//PREDICTED: F-BAR domain only protein 1 [Gallus gallus]
423278	1720	110	51	-1.10135	4.85816e-06	Down	2.9866e-06	PLEK2	NA	NA	NA	K19993//pleckstrin	gi|476007860|ref|NP_001264366.1|//pleckstrin-2 [Gallus gallus]
107051360	754	60.46	122.53	1.02666	4.9323e-06	Up	3.03563e-06	LOC107051360	GO:0016323//basolateral plasma membrane;GO:0005887//integral component of plasma membrane	GO:0015301//anion:anion antiporter activity;GO:0005452//inorganic anion exchanger activity;GO:0015106//bicarbonate transmembrane transporter activity	GO:0015701//bicarbonate transport;GO:0051453//regulation of intracellular pH;GO:1902476//chloride transmembrane transport	K06573//solute carrier family 4 (anion exchanger), member 1	gi|971451838|ref|XP_015130466.1|//PREDICTED: band 3 anion transport protein-like, partial [Gallus gallus]
428125	2611	10.19	42.82	2.07871	5.21483e-06	Up	3.21608e-06	ART7C	NA	GO:0003956//NAD(P)+-protein-arginine ADP-ribosyltransferase activity	GO:0006471//protein ADP-ribosylation	K06716//ADP-ribosyltransferase 1 [EC:2.4.2.31]	gi|971825937|ref|NP_001305329.1|//erythroblast NAD--arginine ADP-ribosyltransferase-like precursor [Gallus gallus];gi|513166631|ref|XP_004939002.1|//PREDICTED: erythroblast NAD(P)(+)--arginine ADP-ribosyltransferase isoform X2 [Gallus gallus]
428958	1382	25	69	1.47225	5.36215e-06	Up	3.31293e-06	LOC428958	NA	NA	NA	K01052//lysosomal acid lipase/cholesteryl ester hydrolase [EC:3.1.1.13];K19406//lipase-like abhydrolase domain-containing protein 3 [EC:3.1.1.-]	gi|513191309|ref|XP_426515.4|//PREDICTED: lysosomal acid lipase/cholesteryl ester hydrolase-like [Gallus gallus]
107056309	1413	0	19.94	5.32518	5.68463e-06	Up	3.52012e-06	LOC107056309	NA	NA	NA	K11267//sister chromatid cohesion protein PDS5	gi|971442791|ref|XP_015156846.1|//PREDICTED: sister chromatid cohesion protein PDS5 homolog A-like, partial [Gallus gallus]
107056758	1452	0	19.91	5.323	5.78155e-06	Up	3.58256e-06	LOC107056758	NA	NA	NA	K06744//programmed cell death protein 1	gi|971443713|ref|XP_015157249.1|//PREDICTED: programmed cell death protein 1-like [Gallus gallus]
396412	1584	34	6	-2.49492	6.13267e-06	Down	3.81128e-06	GDF2	GO:0070062//extracellular exosome;GO:0005615//extracellular space	GO:0008083//growth factor activity;GO:0005125//cytokine activity;GO:0005160//transforming growth factor beta receptor binding	GO:0030513//positive regulation of BMP signaling pathway;GO:0010862//positive regulation of pathway-restricted SMAD protein phosphorylation;GO:0001938//positive regulation of endothelial cell proliferation;GO:0045766//positive regulation of angiogenesis;GO:0001570//vasculogenesis;GO:0048468//cell development;GO:0001937//negative regulation of endothelial cell proliferation;GO:0030308//negative re…	K05503//bone morphogenetic protein 9/10	gi|45382173|ref|NP_990763.1|//dorsalin-1 precursor [Gallus gallus]
107050853	1700	11	44	2.00758	6.3089e-06	Up	3.92609e-06	LOC107050853	NA	NA	NA	K06503//transferrin receptor	gi|971450812|ref|XP_015130041.1|//PREDICTED: transferrin receptor protein 2-like [Gallus gallus]
421888	1666	4	29	2.86556	6.48777e-06	Up	4.04012e-06	TINAG	NA	NA	NA	K01363//cathepsin B [EC:3.4.22.1]	gi|487441711|ref|NP_001264954.1|//tubulointerstitial nephritis antigen precursor [Gallus gallus]
427941	4690	40.88	92.97	1.19295	7.04761e-06	Up	4.41339e-06	PLXNA4B	NA	NA	NA	K06820//plexin A	gi|971370111|ref|XP_015147401.1|//PREDICTED: plexin-A4 isoform X3 [Gallus gallus];gi|971370107|ref|XP_015147312.1|//PREDICTED: plexin-A4 isoform X1 [Gallus gallus];gi|971370109|ref|XP_015147347.1|//PREDICTED: plexin-A4 isoform X2 [Gallus gallus];gi|971370113|ref|XP_015147462.1|//PREDICTED: plexin-A4 isoform X4 [Gallus gallus]
422150	2319	44	11	-1.99242	7.38954e-06	Down	4.64094e-06	LOC422150	NA	NA	NA	K04232//galanin receptor 3	gi|50745547|ref|XP_420151.1|//PREDICTED: lysophosphatidic acid receptor 4 [Gallus gallus]
429066	5557	83	34	-1.27999	7.65976e-06	Down	4.81815e-06	METTL11B	GO:0005737//cytoplasm	GO:0071885//N-terminal protein N-methyltransferase activity	GO:0006480//N-terminal protein amino acid methylation	K19579//protein N-terminal monomethyltransferase [EC:2.1.1.299]	gi|363736493|ref|XP_426622.3|//PREDICTED: alpha N-terminal protein methyltransferase 1B isoform X2 [Gallus gallus];gi|971407395|ref|XP_015145930.1|//PREDICTED: alpha N-terminal protein methyltransferase 1B isoform X5 [Gallus gallus];gi|971407389|ref|XP_015145927.1|//PREDICTED: alpha N-terminal protein methyltransferase 1B isoform X3 [Gallus gallus];gi|971407383|ref|XP_015145926.1|//PREDICTED: alp…
107056094	1952	3.81	28.1	2.89029	8.23497e-06	Up	5.19378e-06	LOC107056094	NA	NA	NA	K14779//ATP-dependent RNA helicase DDX52/ROK1 [EC:3.6.4.13]	gi|971442266|ref|XP_015156623.1|//PREDICTED: LOW QUALITY PROTEIN: probable ATP-dependent RNA helicase DDX52 [Gallus gallus]
101749136	1654	5.9	32.91	2.48732	8.46586e-06	Up	5.34414e-06	LOC101749136	GO:0005654//nucleoplasm;GO:0031514//motile cilium;GO:0032391//photoreceptor connecting cilium;GO:0005886//plasma membrane;GO:0030991//intraciliary transport particle A	NA	GO:0060831//smoothened signaling pathway involved in dorsal/ventral neural tube patterning;GO:0031076//embryonic camera-type eye development;GO:0061055//myotome development;GO:0030326//embryonic limb morphogenesis;GO:0060830//ciliary receptor clustering involved in smoothened signaling pathway;GO:0035721//intraciliary retrograde transport;GO:0008406//gonad development;GO:0042471//ear morphogenesi…	K19671//WD repeat-containing protein 19	gi|971442890|ref|XP_015156885.1|//PREDICTED: WD repeat-containing protein 19-like, partial [Gallus gallus]
427899	3705	19.2	0	-5.25545	9.12464e-06	Down	5.78552e-06	2019-09-03	NA	NA	NA	K16938//septin 3/9/12	gi|971372726|ref|XP_425473.5|//PREDICTED: neuronal-specific septin-3 isoform X1 [Gallus gallus];gi|971372728|ref|XP_015144561.1|//PREDICTED: neuronal-specific septin-3 isoform X2 [Gallus gallus];gi|971372730|ref|XP_015144566.1|//PREDICTED: neuronal-specific septin-3 isoform X3 [Gallus gallus]
101750175	5771	108.23	51.36	-1.0678	9.7634e-06	Down	6.21237e-06	LOC101750175	NA	NA	NA	K12385//Niemann-Pick C1 protein	gi|971381641|ref|XP_004949891.2|//PREDICTED: patched domain-containing protein 3 [Gallus gallus]
419249	5566	56.92	115.06	1.02296	1.01477e-05	Up	6.46968e-06	MYT1	NA	NA	NA	NA	gi|971428080|ref|XP_015152112.1|//PREDICTED: myelin transcription factor 1 isoform X2 [Gallus gallus];gi|971428078|ref|XP_015152111.1|//PREDICTED: myelin transcription factor 1 isoform X1 [Gallus gallus];gi|971428082|ref|XP_015152113.1|//PREDICTED: myelin transcription factor 1 isoform X3 [Gallus gallus];gi|971428084|ref|XP_015152114.1|//PREDICTED: myelin transcription factor 1 isoform X4 [Gallus…
107049058	2979	6	32.76	2.45648	1.02503e-05	Up	6.5394e-06	LOC107049058	NA	NA	NA	K17854//cytochrome P450 family 2 subfamily K	gi|513179688|ref|XP_004935971.1|//PREDICTED: cytochrome P450 2K1-like [Gallus gallus]
107057006	1642	21.2	61.04	1.53327	1.02829e-05	Up	6.56518e-06	LOC107057006	NA	NA	NA	K14404//cleavage and polyadenylation specificity factor subunit 4	gi|971444202|ref|XP_015157461.1|//PREDICTED: uncharacterized protein LOC107057006 isoform X2 [Gallus gallus];gi|971444200|ref|XP_015157460.1|//PREDICTED: uncharacterized protein LOC107057006 isoform X1 [Gallus gallus]
101751669	948	2	23	3.53114	1.02829e-05	Up	6.56589e-06	LOC101751669	NA	NA	NA	K06847//RGM domain family	gi|971451896|ref|XP_015130490.1|//PREDICTED: hemojuvelin-like [Gallus gallus]
101750052	3518	0	18.79	5.23948	1.08104e-05	Up	6.92542e-06	LOC101750052	NA	NA	NA	K00699//glucuronosyltransferase [EC:2.4.1.17]	gi|971404331|ref|XP_015144745.1|//PREDICTED: UDP-glucuronosyltransferase 1-5-like [Gallus gallus]
373989	2793	35	7	-2.31435	1.12149e-05	Down	7.19707e-06	TBX4	GO:0005884//actin filament;GO:0001725//stress fiber;GO:0005634//nucleus;GO:0005737//cytoplasm	GO:0003677//DNA binding;GO:0030274//LIM domain binding;GO:0003700//transcription factor activity, sequence-specific DNA binding	GO:0006355//regulation of transcription, DNA-templated;GO:0035116//embryonic hindlimb morphogenesis;GO:0048705//skeletal system morphogenesis;GO:0060174//limb bud formation	K10178//T-box protein 4	gi|71896511|ref|NP_001025708.1|//T-box transcription factor TBX4 [Gallus gallus]
378796	1046	20	1	-4.31435	1.20384e-05	Down	7.75589e-06	CAV3	NA	NA	NA	K12959//caveolin 3	gi|872720857|ref|NP_989701.2|//caveolin-3 [Gallus gallus]
396356	3870	50	15	-1.72938	1.41335e-05	Down	9.17482e-06	MYLK2	NA	NA	NA	K00907//myosin-light-chain kinase [EC:2.7.11.18]	gi|45382357|ref|NP_990723.1|//myosin light chain kinase 2, skeletal/cardiac muscle [Gallus gallus]
107056592	934	13.2	46.25	1.8165	1.47709e-05	Up	9.61958e-06	LOC107056592	NA	NA	NA	K05294//glycosylphosphatidylinositol deacylase [EC:3.-.-.-]	gi|971443398|ref|XP_015157108.1|//PREDICTED: GPI inositol-deacylase-like [Gallus gallus]
107057508	877	32.19	77.44	1.27405	1.56819e-05	Up	1.0226e-05	LOC107057508	NA	NA	NA	K10523//speckle-type POZ protein;K10481//BTB/POZ domain-containing protein 9;K10443//kelch-like protein 2/3	gi|971445561|ref|XP_015158068.1|//PREDICTED: leucine-zipper-like transcriptional regulator 1 isoform X2 [Gallus gallus];gi|971445559|ref|XP_015158067.1|//PREDICTED: leucine-zipper-like transcriptional regulator 1 isoform X1 [Gallus gallus]
107057520	1456	30.71	5.37	-2.50813	1.61619e-05	Down	1.05639e-05	LOC107057520	NA	NA	NA	K01490//AMP deaminase [EC:3.5.4.6]	gi|971445585|ref|XP_015158079.1|//PREDICTED: LOW QUALITY PROTEIN: AMP deaminase 1-like, partial [Gallus gallus]
422711	3009	42	92	1.13883	1.64856e-05	Up	1.07869e-05	BANK1	NA	NA	NA	K12230//phosphoinositide 3-kinase adapter protein 1	gi|971395182|ref|XP_015141103.1|//PREDICTED: B-cell scaffold protein with ankyrin repeats isoform X1 [Gallus gallus];gi|971395184|ref|XP_420665.5|//PREDICTED: B-cell scaffold protein with ankyrin repeats isoform X2 [Gallus gallus]
420985	2268	34	80	1.24205	1.67889e-05	Up	1.10089e-05	TMEFF1	NA	NA	NA	K06254//agrin	gi|971383109|ref|XP_015137887.1|//PREDICTED: tomoregulin-1 [Gallus gallus]
419528	2115	53	17	-1.63288	1.76664e-05	Down	1.16115e-05	NEFL	GO:0033596//TSC1-TSC2 complex;GO:1904115//axon cytoplasm;GO:0005883//neurofilament	GO:0008022//protein C-terminus binding;GO:0042802//identical protein binding;GO:0005200//structural constituent of cytoskeleton	GO:0061564//axon development;GO:0008090//retrograde axonal transport;GO:0008089//anterograde axonal transport;GO:0019896//axonal transport of mitochondrion;GO:0033693//neurofilament bundle assembly	K04572//neurofilament light polypeptide	gi|50759528|ref|XP_417679.1|//PREDICTED: neurofilament light polypeptide [Gallus gallus]
421402	5385	2	22	3.46701	1.82996e-05	Up	1.20583e-05	ABCG8	NA	NA	NA	K05684//ATP-binding cassette, subfamily G (WHITE), member 8 (sterolin 2)	gi|513175133|ref|XP_419458.4|//PREDICTED: ATP-binding cassette sub-family G member 8 isoform X1 [Gallus gallus];gi|971387138|ref|XP_015139321.1|//PREDICTED: ATP-binding cassette sub-family G member 8 isoform X3 [Gallus gallus]
107055540	715	43.87	94.06	1.10793	2.0326e-05	Up	1.34732e-05	LOC107055540	NA	NA	NA	NA	gi|971441241|ref|XP_015156192.1|//PREDICTED: uncharacterized protein LOC107055540 [Gallus gallus]
421088	4689	66	25	-1.39296	2.0403e-05	Down	1.35328e-05	AQP4	NA	NA	NA	K09866//aquaporin-4	gi|961195080|ref|NP_001304756.1|//aquaporin-4 isoform 1x [Gallus gallus];gi|971383598|ref|XP_015133432.1|//PREDICTED: aquaporin-4 isoform X1 [Gallus gallus]
768566	6023	19.56	1.17	-4.05574	2.07049e-05	Down	1.37504e-05	MYH1F	GO:0016459//myosin complex	GO:0003779//actin binding;GO:0005524//ATP binding;GO:0003774//motor activity	NA	K10352//myosin heavy chain	gi|118099536|ref|XP_001231409.1|//PREDICTED: myosin-3 [Gallus gallus]
770277	4878	56	19	-1.55185	2.10445e-05	Down	1.39877e-05	LOC770277	NA	NA	NA	K05840//dopamine receptor D5	gi|513220491|ref|XP_004947622.1|//PREDICTED: D(1) dopamine receptor-like [Gallus gallus]
107056762	2627	53.05	107.06	1.02058	2.11916e-05	Up	1.40899e-05	LOC107056762	NA	NA	NA	K17341//hemicentin	gi|971443721|ref|XP_015157253.1|//PREDICTED: LOW QUALITY PROTEIN: immunoglobulin superfamily member 10-like [Gallus gallus]
776143	1095	89	40	-1.14622	2.14413e-05	Down	1.42784e-05	HOXA10	NA	NA	NA	K17443//homrobox protein Hox-A10	gi|781972296|ref|NP_001292574.1|//homeobox protein Hox-A10 [Gallus gallus]
107051521	402	17.65	0	-5.13401	2.16598e-05	Down	1.44391e-05	DNM2	NA	NA	NA	K01528//dynamin GTPase [EC:3.6.5.5]	gi|971452117|ref|XP_015130581.1|//PREDICTED: dynamin-2 [Gallus gallus]
417309	6022	17.64	0	-5.1332	2.17705e-05	Down	1.4525e-05	MYH1A	GO:0016459//myosin complex	GO:0003779//actin binding;GO:0005524//ATP binding;GO:0003774//motor activity	NA	K10352//myosin heavy chain	gi|61657934|ref|NP_001013414.1|//myosin, heavy chain 1A, skeletal muscle [Gallus gallus]
107057221	837	25.2	3.31	-2.92094	2.26596e-05	Down	1.51469e-05	LOC107057221	NA	NA	NA	K18047//serine/threonine/tyrosine-interacting-like protein 1	gi|971444832|ref|XP_015157742.1|//PREDICTED: serine/threonine/tyrosine-interacting-like protein 1, partial [Gallus gallus]
422686	9306	32	76.02	1.25589	2.29771e-05	Up	1.53943e-05	NDST4	NA	GO:0019213//deacetylase activity;GO:0015016//[heparan sulfate]-glucosamine N-sulfotransferase activity	NA	K02579//heparan sulfate N-deacetylase/N-sulfotransferase NDST4 [EC:3.1.1.- 2.8.2.-]	gi|971393432|ref|XP_015131840.1|//PREDICTED: bifunctional heparan sulfate N-deacetylase/N-sulfotransferase 4 [Gallus gallus]
420407	505	89.91	40.78	-1.13304	2.31364e-05	Down	1.55076e-05	CATH2	GO:0005576//extracellular region	GO:0001530//lipopolysaccharide binding	GO:0019835//cytolysis;GO:0050829//defense response to Gram-negative bacterium;GO:0008219//cell death;GO:0010629//negative regulation of gene expression;GO:0050830//defense response to Gram-positive bacterium;GO:0045087//innate immune response	K13916//cathelicidin antimicrobial peptide	gi|403224971|ref|NP_001020001.2|//cathelicidin-2 precursor [Gallus gallus]
497214	2982	0	17.42	5.13025	2.32995e-05	Up	1.56234e-05	PCDHA4	GO:0016021//integral component of membrane;GO:0005886//plasma membrane	GO:0005509//calcium ion binding	GO:0007156//homophilic cell adhesion via plasma membrane adhesion molecules	K16493//protocadherin alpha	gi|162138880|ref|NP_001104604.1|//protocadherin alpha 4 precursor [Gallus gallus]
417956	381	54.43	18.25	-1.56892	2.35658e-05	Down	1.58118e-05	HIST1H2B7	GO:0035267//NuA4 histone acetyltransferase complex;GO:0005811//lipid droplet;GO:0000788//nuclear nucleosome	GO:0003677//DNA binding;GO:0046982//protein heterodimerization activity	GO:0006334//nucleosome assembly;GO:0042742//defense response to bacterium	K11252//histone H2B	gi|119331174|ref|NP_001073188.1|//histone H2B 7 [Gallus gallus]
100858282	1221	3.16	24.57	2.96648	2.36704e-05	Up	1.58919e-05	LOC100858282	NA	NA	NA	K06502//CD69 antigen;K10072//C-type lectin domain family 2 member D	gi|971422471|ref|XP_015150574.1|//PREDICTED: CD209 antigen-like [Gallus gallus]
107055957	557	1.63	20.47	3.65815	2.43661e-05	Up	1.63829e-05	LOC107055957	GO:0070062//extracellular exosome	GO:0030414//peptidase inhibitor activity	GO:0010466//negative regulation of peptidase activity	K19919//cysteine-rich secretory protein	gi|971442020|ref|XP_015156519.1|//PREDICTED: LOW QUALITY PROTEIN: peptidase inhibitor 15-like, partial [Gallus gallus]
107049311	3694	22	2.14	-3.35424	2.46483e-05	Down	1.65933e-05	LOC107049311	NA	NA	NA	K16310//serine/threonine-protein kinase NIM1 [EC:2.7.11.1]	gi|971437668|ref|XP_015132853.1|//PREDICTED: serine/threonine-protein kinase NIM1 isoform X2 [Gallus gallus];gi|356460926|ref|NP_001239059.1|//serine/threonine-protein kinase NIM1 [Gallus gallus]
100858936	1179	11	41	1.9057	2.48692e-05	Up	1.67455e-05	PAQR9	NA	NA	NA	K17387//kinesin family member 23;K07297//adiponectin receptor	gi|971409954|ref|XP_004937133.2|//PREDICTED: progestin and adipoQ receptor family member 9 [Gallus gallus]
101748511	4885	45	95	1.08558	2.50735e-05	Up	1.68971e-05	LOC101748511	NA	NA	NA	K01544//non-gastric H+/K+-exchanging ATPase [EC:3.6.3.10];K04593//latrophilin 2;K20493//leucine-rich repeat-containing protein 16	gi|971432078|ref|XP_015153754.1|//PREDICTED: uncharacterized protein LOC101748511 isoform X3 [Gallus gallus];gi|971432073|ref|XP_015153752.1|//PREDICTED: uncharacterized protein LOC101748511 isoform X1 [Gallus gallus];gi|971432075|ref|XP_015153753.1|//PREDICTED: uncharacterized protein LOC101748511 isoform X2 [Gallus gallus]
769263	1785	67	26	-1.35807	2.52991e-05	Down	1.70597e-05	CHST8	NA	NA	NA	K09672//carbohydrate 4-sulfotransferase 8 [EC:2.8.2.-]	gi|971414594|ref|XP_015147959.1|//PREDICTED: carbohydrate sulfotransferase 8 [Gallus gallus]
424117	1361	45	13	-1.78383	2.53399e-05	Down	1.70908e-05	PPP1R1C	NA	NA	NA	K17549//protein phosphatase 1 regulatory subunit 1C	gi|971405126|ref|XP_015145037.1|//PREDICTED: protein phosphatase 1 regulatory subunit 1C isoform X2 [Gallus gallus];gi|363735836|ref|XP_421970.3|//PREDICTED: protein phosphatase 1 regulatory subunit 1C isoform X1 [Gallus gallus]
431418	4600	43	12	-1.83372	2.71608e-05	Down	1.8391e-05	GPR139	NA	NA	NA	K08428//G protein-coupled receptor 139	gi|960954390|ref|XP_014791736.1|//PREDICTED: probable G-protein coupled receptor 139 [Calidris pugnax]
414136	1362	31	6	-2.36165	2.82198e-05	Down	1.91397e-05	HSPB2	NA	GO:0005212//structural constituent of eye lens	GO:0007525//somatic muscle development	K09543//heat shock protein beta-2	gi|971431350|ref|XP_015153458.1|//PREDICTED: heat shock protein beta-2 isoform X1 [Gallus gallus];gi|971431352|ref|XP_015153459.1|//PREDICTED: heat shock protein beta-2 isoform X2 [Gallus gallus];gi|48374049|ref|NP_001001527.1|//heat shock protein beta-2 [Gallus gallus]
374156	1272	24	3	-2.99242	2.84954e-05	Down	1.93425e-05	DKK1	NA	NA	NA	K02165//dickkopf	gi|971401485|ref|XP_015134195.1|//PREDICTED: dickkopf-related protein 1 [Gallus gallus]
100359387	2807	41	11	-1.89054	2.87627e-05	Down	1.9536e-05	CARNS1	NA	GO:0046872//metal ion binding;GO:0005524//ATP binding;GO:0047730//carnosine synthase activity;GO:0016887//ATPase activity	GO:0035499//carnosine biosynthetic process	K14755//carnosine synthase [EC:6.3.2.11]	gi|289326038|ref|NP_001166064.1|//carnosine synthase 1 [Gallus gallus]
107049934	1323	22.42	2.4	-3.2161	2.88635e-05	Down	1.96126e-05	LOC107049934	NA	NA	NA	K14165//atypical dual specificity phosphatase [EC:3.1.3.16 3.1.3.48];K04257//olfactory receptor	gi|971448771|ref|XP_015129219.1|//PREDICTED: coiled-coil domain-containing protein 81-like [Gallus gallus]
107055697	1159	53.26	17.91	-1.56471	2.97682e-05	Down	2.02564e-05	LOC107055697	NA	NA	NA	K04243//G protein-coupled receptor 37 (endothelin receptor type B-like)	gi|971441545|ref|XP_015156322.1|//PREDICTED: prosaposin receptor GPR37-like [Gallus gallus]
408035	8248	33	7	-2.22946	3.0006e-05	Down	2.04393e-05	EGF	GO:0005765//lysosomal membrane;GO:0070062//extracellular exosome;GO:0005615//extracellular space;GO:0016021//integral component of membrane;GO:0005886//plasma membrane;GO:0043235//receptor complex	GO:0008083//growth factor activity;GO:0005509//calcium ion binding;GO:0042813//Wnt-activated receptor activity;GO:0005154//epidermal growth factor receptor binding;GO:0017147//Wnt-protein binding	GO:0007262//STAT protein import into nucleus;GO:0021940//positive regulation of cerebellar granule cell precursor proliferation;GO:0044332//Wnt signaling pathway involved in dorsal/ventral axis specification;GO:0070371//ERK1 and ERK2 cascade;GO:0045893//positive regulation of transcription, DNA-templated;GO:0090279//regulation of calcium ion import;GO:2000008//regulation of protein localization t…	K04357//epidermal growth factor	gi|971393026|ref|XP_015131650.1|//PREDICTED: pro-epidermal growth factor isoform X1 [Gallus gallus];gi|47604934|ref|NP_001001292.1|//pro-epidermal growth factor precursor [Gallus gallus]
101747406	4412	17	0	-5.07988	3.11339e-05	Down	2.12554e-05	PPP1R3A	NA	NA	NA	K07189//protein phosphatase 1 regulatory subunit 3A/B/C/D/E	gi|513158089|ref|XP_004937598.1|//PREDICTED: protein phosphatase 1 regulatory subunit 3A [Gallus gallus]
107055603	2695	18.69	53.99	1.53801	3.14698e-05	Up	2.15067e-05	LOC107055603	NA	NA	NA	NA	gi|971441381|ref|XP_015156253.1|//PREDICTED: collagen alpha-1(I) chain-like, partial [Gallus gallus]
420893	6745	26	4	-2.69286	3.62969e-05	Down	2.49935e-05	MYLK4	GO:0070062//extracellular exosome	GO:0004674//protein serine/threonine kinase activity;GO:0005524//ATP binding	GO:0006468//protein phosphorylation	K00907//myosin-light-chain kinase [EC:2.7.11.18]	gi|513170727|ref|XP_418978.4|//PREDICTED: myosin light chain kinase family member 4 isoform X1 [Gallus gallus];gi|971382542|ref|XP_015137676.1|//PREDICTED: myosin light chain kinase family member 4 isoform X3 [Gallus gallus];gi|971382540|ref|XP_015137674.1|//PREDICTED: myosin light chain kinase family member 4 isoform X2 [Gallus gallus];gi|971382544|ref|XP_015137677.1|//PREDICTED: myosin light ch…
770026	3787	14	45.59	1.71087	3.62969e-05	Up	2.49985e-05	LOC770026	NA	NA	NA	K06556//CD200 antigen	gi|971374470|ref|XP_001233343.3|//PREDICTED: OX-2 membrane glycoprotein-like [Gallus gallus]
107055705	1297	16.71	0	-5.05506	3.66513e-05	Down	2.52733e-05	LOC107055705	NA	NA	NA	NA	gi|971441557|ref|XP_015156326.1|//PREDICTED: transmembrane 7 superfamily member 3-like [Gallus gallus]
430678	975	61.13	22.99	-1.40329	3.68271e-05	Down	2.53996e-05	CHIR-B5	NA	NA	NA	K14377//osteoclast-associated immunoglobulin-like receptor;K06264//platelet glycoprotein VI;K06512//leukocyte immunoglobulin-like receptor	gi|239937517|ref|NP_001139608.1|//immunoglobulin-like receptor CHIR-B5 precursor [Gallus gallus]
418523	1216	18	1	-4.16234	3.82948e-05	Down	2.64441e-05	SH3BGR	NA	NA	NA	K13912//deleted in malignant brain tumors 1 protein	gi|50729975|ref|XP_416732.1|//PREDICTED: SH3 domain-binding glutamic acid-rich protein [Gallus gallus]
107055980	1872	16.47	0	-5.03419	4.19951e-05	Down	2.91754e-05	LOC107055980	GO:0070062//extracellular exosome;GO:0005829//cytosol;GO:0005778//peroxisomal membrane	GO:0005524//ATP binding;GO:0008022//protein C-terminus binding;GO:0032403//protein complex binding;GO:0042623//ATPase activity, coupled	GO:0016558//protein import into peroxisome matrix;GO:0060152//microtubule-based peroxisome localization	K13338//peroxin-1	gi|971442061|ref|XP_015156537.1|//PREDICTED: LOW QUALITY PROTEIN: peroxisome biogenesis factor 1-like [Gallus gallus]
107057462	938	0	16.3	5.03438	4.38857e-05	Up	3.05747e-05	LOC107057462	NA	NA	NA	K19347//SUN domain-containing protein 1/2	gi|971445478|ref|XP_015158035.1|//PREDICTED: sperm-associated antigen 4 protein-like [Gallus gallus]
107054817	2415	77.36	33.73	-1.18997	4.39968e-05	Down	3.06583e-05	LOC107054817	NA	NA	NA	NA	gi|971427258|ref|XP_015151787.1|//PREDICTED: uncharacterized protein LOC107054817 [Gallus gallus]
107049909	906	9.75	37.38	1.94637	4.40497e-05	Up	3.07013e-05	LOC107049909	NA	NA	NA	K06264//platelet glycoprotein VI;K06512//leukocyte immunoglobulin-like receptor	gi|971448711|ref|XP_015129195.1|//PREDICTED: leukocyte immunoglobulin-like receptor subfamily A member 2 [Gallus gallus]
418644	3512	49	16	-1.60713	4.40554e-05	Down	3.07115e-05	GRM3	GO:0030424//axon;GO:0005887//integral component of plasma membrane;GO:0042734//presynaptic membrane;GO:0043197//dendritic spine;GO:0014069//postsynaptic density;GO:0045211//postsynaptic membrane	GO:0005246//calcium channel regulator activity;GO:0001641//group II metabotropic glutamate receptor activity	GO:0051966//regulation of synaptic transmission, glutamatergic;GO:0007196//adenylate cyclase-inhibiting G-protein coupled glutamate receptor signaling pathway	K04605//metabotropic glutamate receptor 2/3	gi|513157736|ref|XP_004937556.1|//PREDICTED: metabotropic glutamate receptor 3 [Gallus gallus]
101748759	1579	16.37	0	-5.0254	4.44267e-05	Down	3.09765e-05	LOC101748759	NA	NA	NA	K14165//atypical dual specificity phosphatase [EC:3.1.3.16 3.1.3.48]	gi|971444932|ref|XP_015157784.1|//PREDICTED: uncharacterized protein LOC101748759 [Gallus gallus]
107055607	579	0	16.19	5.02461	4.66765e-05	Up	3.26692e-05	LOC107055607	NA	NA	NA	K12172//E3 SUMO-protein ligase RanBP2	gi|971441389|ref|XP_015156257.1|//PREDICTED: E3 SUMO-protein ligase RanBP2-like [Gallus gallus]
428095	3866	62	24	-1.36165	4.84471e-05	Down	3.39762e-05	RAB38	GO:0016020//membrane;GO:0045335//phagocytic vesicle;GO:0042470//melanosome;GO:0005769//early endosome;GO:0005802//trans-Golgi network	GO:0035650//AP-1 adaptor complex binding;GO:0036461//BLOC-2 complex binding;GO:0035651//AP-3 adaptor complex binding;GO:0030742//GTP-dependent protein binding;GO:0005525//GTP binding	GO:0007264//small GTPase mediated signal transduction;GO:0072657//protein localization to membrane;GO:0090383//phagosome acidification;GO:0035646//endosome to melanosome transport;GO:1903232//melanosome assembly	K07923//Ras-related protein Rab-38	gi|326914516|ref|XP_003203571.1|//PREDICTED: ras-related protein Rab-38 [Meleagris gallopavo];gi|971378574|ref|XP_015135842.1|//PREDICTED: ras-related protein Rab-38 isoform X2 [Gallus gallus]
107057466	671	0	16.12	5.01836	4.85717e-05	Up	3.40772e-05	LOC107057466	NA	NA	NA	K19347//SUN domain-containing protein 1/2	gi|971445485|ref|XP_015158038.1|//PREDICTED: sperm-associated antigen 4 protein-like [Gallus gallus]
100858840	1415	19.69	54.49	1.47611	4.92995e-05	Up	3.46291e-05	LOC100858840	NA	NA	NA	K06502//CD69 antigen;K10072//C-type lectin domain family 2 member D	gi|971444464|ref|XP_015157577.1|//PREDICTED: C-type lectin domain family 2 member B-like isoform X1 [Gallus gallus];gi|971444466|ref|XP_015157578.1|//PREDICTED: C-type lectin domain family 2 member B-like isoform X2 [Gallus gallus]
418414	1085	0	16	5.00758	5.19696e-05	Up	3.66354e-05	LOC418414	NA	NA	NA	NA	gi|50729714|ref|XP_416629.1|//PREDICTED: uncharacterized protein LOC418414 [Gallus gallus]
107057013	3548	0	16	5.00758	5.19696e-05	Up	3.66354e-05	LOC107057013	NA	NA	NA	K14404//cleavage and polyadenylation specificity factor subunit 4	gi|971444225|ref|XP_015157471.1|//PREDICTED: uncharacterized protein LOC107057013 isoform X1 [Gallus gallus];gi|971444229|ref|XP_015157473.1|//PREDICTED: uncharacterized protein LOC107057013 isoform X3 [Gallus gallus];gi|971444227|ref|XP_015157472.1|//PREDICTED: uncharacterized protein LOC107057013 isoform X2 [Gallus gallus]
107056117	941	16.07	0	-4.99872	5.25454e-05	Down	3.70854e-05	LOC107056117	NA	NA	NA	K06699//proteasome activator subunit 4	gi|971442317|ref|XP_015156646.1|//PREDICTED: proteasome activator complex subunit 4-like [Gallus gallus]
100858973	1222	5.73	28.77	2.33554	5.77582e-05	Up	4.09987e-05	LOC100858973	NA	NA	NA	K12650//TRAF family member-associated NF-kappa-B activator	gi|971437218|ref|XP_003643173.2|//PREDICTED: uncharacterized protein LOC100858973 isoform X1 [Gallus gallus];gi|971437220|ref|XP_015155873.1|//PREDICTED: uncharacterized protein LOC100858973 isoform X2 [Gallus gallus]
107049657	1039	45.78	14.59	-1.64216	6.01736e-05	Down	4.28142e-05	LOC107049657	NA	NA	NA	K09228//KRAB domain-containing zinc finger protein	gi|971447940|ref|XP_015128887.1|//PREDICTED: zinc finger protein 239-like, partial [Gallus gallus]
107055749	710	15.55	0	-5.16885	6.47245e-05	Down	4.62422e-05	LOC107055749	GO:0070382//exocytic vesicle;GO:0042470//melanosome;GO:0019897//extrinsic component of plasma membrane	GO:0042043//neurexin family protein binding;GO:0019902//phosphatase binding;GO:0001786//phosphatidylserine binding;GO:0005546//phosphatidylinositol-4,5-bisphosphate binding;GO:0017137//Rab GTPase binding	GO:0006886//intracellular protein transport;GO:0070257//positive regulation of mucus secretion;GO:0072659//protein localization to plasma membrane;GO:0006904//vesicle docking involved in exocytosis;GO:0010923//negative regulation of phosphatase activity	K17598//synaptotagmin-like protein	gi|971441623|ref|XP_015156350.1|//PREDICTED: LOW QUALITY PROTEIN: synaptotagmin-like protein 2, partial [Gallus gallus]
107053378	1028	48	96	1.00758	6.60691e-05	Up	4.7249e-05	ASCL3	NA	NA	NA	K09067//achaete-scute complex protein	gi|971397166|ref|XP_015141965.1|//PREDICTED: achaete-scute homolog 3 [Gallus gallus]
374048	1521	17	1	-4.07988	6.8269e-05	Down	4.89845e-05	MYOD1	GO:0005654//nucleoplasm;GO:0005667//transcription factor complex;GO:0030016//myofibril;GO:0000790//nuclear chromatin	GO:0000978//RNA polymerase II core promoter proximal region sequence-specific DNA binding;GO:0001228//transcriptional activator activity, RNA polymerase II transcription regulatory region sequence-specific binding;GO:0031490//chromatin DNA binding;GO:0031625//ubiquitin protein ligase binding;GO:0046982//protein heterodimerization activity;GO:0035257//nuclear hormone receptor binding;GO:0008134//t…	GO:0009267//cellular response to starvation;GO:0000381//regulation of alternative mRNA splicing, via spliceosome;GO:0071385//cellular response to glucocorticoid stimulus;GO:0007518//myoblast fate determination;GO:0048741//skeletal muscle fiber development;GO:0043503//skeletal muscle fiber adaptation;GO:0014908//myotube differentiation involved in skeletal muscle regeneration;GO:2000818//negative …	K09064//myogenic factor 3	gi|770075539|ref|NP_989545.2|//myoblast determination protein 1 homolog [Gallus gallus]
416245	2418	8	33	2.05198	7.00731e-05	Up	5.03476e-05	NIPAL4	NA	NA	NA	K19364//magnesium transporter NIPA1	gi|513206835|ref|XP_414566.3|//PREDICTED: magnesium transporter NIPA4 isoform X1 [Gallus gallus];gi|513206838|ref|XP_004944974.1|//PREDICTED: magnesium transporter NIPA4 isoform X2 [Gallus gallus]
101747502	877	17.28	1.12	-3.93995	7.11085e-05	Down	5.11413e-05	LOC101747502	NA	NA	NA	K04328//free fatty acid receptor 2	gi|971449129|ref|XP_015129352.1|//PREDICTED: G-protein coupled receptor 42-like [Gallus gallus]
431347	3404	22	57.22	1.3866	7.1716e-05	Up	5.16283e-05	CELF3	NA	NA	NA	K13207//CUG-BP- and ETR3-like factor	gi|971433069|ref|XP_015135506.1|//PREDICTED: CUGBP Elav-like family member 3 isoform X1 [Gallus gallus];gi|363742939|ref|XP_003642747.1|//PREDICTED: CUGBP Elav-like family member 3 isoform X2 [Gallus gallus]
107057361	1455	20.73	2.38	-3.1151	7.21657e-05	Down	5.19924e-05	LOC107057361	NA	NA	NA	K02258//cytochrome c oxidase assembly protein subunit 11	gi|971445144|ref|XP_015157878.1|//PREDICTED: LOW QUALITY PROTEIN: multiple epidermal growth factor-like domains protein 6, partial [Gallus gallus]
423791	3277	27	65	1.27506	7.26012e-05	Up	5.23366e-05	SLC16A12	GO:0005887//integral component of plasma membrane	GO:0015129//lactate transmembrane transporter activity	GO:0035879//plasma membrane lactate transport	K11810//MFS transporter, MCP family, solute carrier family 16 (monocarboxylic acid transporters), member 12	gi|513191317|ref|XP_004942200.1|//PREDICTED: monocarboxylate transporter 12 isoform X1 [Gallus gallus]
395753	5069	46	15	-1.60909	7.34246e-05	Down	5.29815e-05	MAP6	GO:0005874//microtubule;GO:0048471//perinuclear region of cytoplasm	GO:0005516//calmodulin binding;GO:0008017//microtubule binding	GO:0006810//transport;GO:0000226//microtubule cytoskeleton organization;GO:0032418//lysosome localization;GO:0048813//dendrite morphogenesis	K10432//microtubule-associated protein 6	gi|45382519|ref|NP_990250.1|//microtubule-associated protein 6 homolog [Gallus gallus]
107049164	919	83.32	38.96	-1.08909	7.72856e-05	Down	5.59728e-05	LOC107049164	NA	NA	NA	K13368//17beta-estradiol 17-dehydrogenase / 3alpha(17beta)-hydroxysteroid dehydrogenase (NAD+) [EC:1.1.1.62 1.1.1.239];K08802//SNF related kinase [EC:2.7.11.1];K20128//metastasis suppressor protein 1	gi|971414073|ref|XP_015134654.1|//PREDICTED: C-factor-like [Gallus gallus]
107049741	2626	15.38	0	-4.9354	7.75638e-05	Down	5.6196e-05	LOC107049741	NA	NA	NA	K16620//bone morphogenetic protein 6	gi|971448299|ref|XP_015129041.1|//PREDICTED: uncharacterized protein LOC107049741 [Gallus gallus]
776390	2403	59	23	-1.3515	8.00583e-05	Down	5.80929e-05	ACPP	NA	NA	NA	K19283//prostatic aicd phosphatase [EC:3.1.3.2 3.1.3.5]	gi|513169293|ref|XP_004939503.1|//PREDICTED: prostatic acid phosphatase isoform X2 [Gallus gallus];gi|118086124|ref|XP_001235914.1|//PREDICTED: prostatic acid phosphatase isoform X1 [Gallus gallus]
101751444	1063	2.83	21.44	2.92901	8.45498e-05	Up	6.15766e-05	LOC101751444	NA	NA	NA	NA	gi|971420317|ref|XP_015150239.1|//PREDICTED: zinc finger CCCH domain-containing protein 11A-like [Gallus gallus]
423119	17143	30.6	69.89	1.19914	8.78321e-05	Up	6.42004e-05	LOC423119	GO:0016021//integral component of membrane	GO:0016491//oxidoreductase activity	GO:0055114//oxidation-reduction process;GO:0006629//lipid metabolic process	K10224//acyl-CoA (8-3)-desaturase (Delta-5 desaturase) [EC:1.14.19.44]	gi|971397906|ref|XP_015142318.1|//PREDICTED: fatty acid desaturase 1-like isoform X1 [Gallus gallus];gi|971397908|ref|XP_015142319.1|//PREDICTED: fatty acid desaturase 1-like isoform X2 [Gallus gallus]
107049247	1626	5	26.21	2.3977	9.52654e-05	Up	7.00333e-05	INHBE	NA	NA	NA	K04667//inhibin, beta	gi|971446071|ref|XP_015128061.1|//PREDICTED: inhibin beta E chain [Gallus gallus]
420947	4124	31.46	70.72	1.17618	0.000101932	Up	7.51911e-05	DDC	GO:0070062//extracellular exosome;GO:0005737//cytoplasm	GO:0036468//L-dopa decarboxylase activity;GO:0019899//enzyme binding;GO:0030170//pyridoxal phosphate binding	GO:0006520//cellular amino acid metabolic process;GO:0009636//response to toxic substance	K01593//aromatic-L-amino-acid decarboxylase [EC:4.1.1.28]	gi|363730651|ref|XP_419032.3|//PREDICTED: aromatic-L-amino-acid decarboxylase [Gallus gallus]
100857244	5271	14	43	1.62649	0.000106107	Up	7.85524e-05	TOPAZ1	NA	NA	NA	NA	gi|971380857|ref|XP_015137265.1|//PREDICTED: testis- and ovary-specific PAZ domain-containing protein 1 [Gallus gallus]
423838	1351	69	30	-1.19405	0.000106612	Down	7.89563e-05	SFRP5	GO:0005576//extracellular region;GO:0016021//integral component of membrane	GO:0042813//Wnt-activated receptor activity;GO:0017147//Wnt-protein binding;GO:0004930//G-protein coupled receptor activity	GO:0007186//G-protein coupled receptor signaling pathway;GO:0035567//non-canonical Wnt signaling pathway;GO:0043433//negative regulation of sequence-specific DNA binding transcription factor activity;GO:2000057//negative regulation of Wnt signaling pathway involved in digestive tract morphogenesis;GO:0090090//negative regulation of canonical Wnt signaling pathway;GO:0035414//negative regulation o…	K02222//secreted frizzled-related protein 5	gi|971825881|ref|NP_001305376.1|//secreted frizzled-related protein 5 precursor [Gallus gallus]
107055072	1384	9	34	1.92512	0.00010707	Up	7.93402e-05	LOC107055072	NA	NA	NA	K04848//voltage-gated sodium channel type IV beta	gi|971432053|ref|XP_015153744.1|//PREDICTED: uncharacterized protein LOC107055072 isoform X1 [Gallus gallus];gi|971432059|ref|XP_015153747.1|//PREDICTED: uncharacterized protein LOC107055072 isoform X3 [Gallus gallus];gi|971432057|ref|XP_015153746.1|//PREDICTED: uncharacterized protein LOC107055072 isoform X2 [Gallus gallus];gi|971432063|ref|XP_015153749.1|//PREDICTED: uncharacterized protein LOC…
424668	2237	9	34	1.92512	0.00010707	Up	7.93402e-05	C8H1ORF168	NA	NA	NA	K17698//FYN binding protein	gi|971409161|ref|XP_015146669.1|//PREDICTED: uncharacterized protein C1orf168 homolog isoform X1 [Gallus gallus];gi|971409163|ref|XP_015146670.1|//PREDICTED: uncharacterized protein C1orf168 homolog isoform X2 [Gallus gallus];gi|971409165|ref|XP_015146671.1|//PREDICTED: uncharacterized protein C1orf168 homolog isoform X3 [Gallus gallus]
107055299	784	19	2	-3.24035	0.000108422	Down	8.04026e-05	TCAP	NA	NA	NA	K19879//telethonin	gi|971435278|ref|XP_015155031.1|//PREDICTED: telethonin [Gallus gallus]
100857515	594	1.17	16.49	3.82459	0.000114871	Up	8.54089e-05	LOC100857515	NA	NA	NA	K14377//osteoclast-associated immunoglobulin-like receptor;K06264//platelet glycoprotein VI	gi|971448993|ref|XP_015129305.1|//PREDICTED: LOW QUALITY PROTEIN: leukocyte immunoglobulin-like receptor subfamily B member 4, partial [Gallus gallus]
107049573	555	4.21	24.11	2.52532	0.000114871	Up	8.54099e-05	LOC107049573	NA	NA	NA	K14377//osteoclast-associated immunoglobulin-like receptor;K06264//platelet glycoprotein VI	gi|971447678|ref|XP_015128789.1|//PREDICTED: LOW QUALITY PROTEIN: osteoclast-associated immunoglobulin-like receptor, partial [Gallus gallus]
428190	3666	1	16	4.00758	0.000114954	Up	8.54874e-05	CLCNKB	NA	NA	NA	K05018//chloride channel Kb	gi|363741983|ref|XP_425749.3|//PREDICTED: chloride channel protein ClC-Ka isoform X2 [Gallus gallus];gi|971429061|ref|XP_015152516.1|//PREDICTED: chloride channel protein ClC-Ka isoform X1 [Gallus gallus]
100858007	1938	0	14.59	4.87449	0.00011583	Up	8.62197e-05	CYP2C21L	NA	GO:0020037//heme binding;GO:0005506//iron ion binding;GO:0016712//oxidoreductase activity, acting on paired donors, with incorporation or reduction of molecular oxygen, reduced flavin or flavoprotein as one donor, and incorporation of one atom of oxygen;GO:0019825//oxygen binding	GO:0055114//oxidation-reduction process	K07413//cytochrome P450 family 2 subfamily C [EC:1.14.14.1]	gi|971402501|ref|XP_015144012.1|//PREDICTED: cytochrome P450 2C9-like [Gallus gallus]
422739	7447	24	59	1.30526	0.000116732	Up	8.69405e-05	SGCZ	NA	NA	NA	K12563//delta-sarcoglycan	gi|971394999|ref|XP_015141038.1|//PREDICTED: zeta-sarcoglycan [Gallus gallus]
107049152	663	14.61	0	-4.8613	0.000120086	Down	8.96063e-05	LOC107049152	NA	NA	NA	K18273//alpha-tectorin;K18808//toll-like receptor 13	gi|971450568|ref|XP_015129948.1|//PREDICTED: IgGFc-binding protein-like [Gallus gallus]
107057546	4325	5.64	27.09	2.27158	0.000121388	Up	9.06455e-05	LOC107057546	NA	NA	NA	K16620//bone morphogenetic protein 6;K09093//aryl hydrocarbon receptor	gi|971445661|ref|XP_015158114.1|//PREDICTED: uncharacterized protein LOC107057546 isoform X1 [Gallus gallus];gi|971445663|ref|XP_015158115.1|//PREDICTED: uncharacterized protein LOC107057546 isoform X2 [Gallus gallus];gi|971445659|ref|XP_015158113.1|//PREDICTED: uncharacterized protein LOC107057545 isoform X3 [Gallus gallus]
107056989	742	0	14.49	4.86457	0.00012255	Up	9.16504e-05	LOC107056989	NA	NA	NA	K17094//annexin A6	gi|971444098|ref|XP_015157411.1|//PREDICTED: annexin A6-like [Gallus gallus]
417467	2688	48	17	-1.48992	0.000126719	Down	9.50161e-05	MPO	NA	NA	NA	K10788//eosinophil peroxidase [EC:1.11.1.7];K10789//myeloperoxidase [EC:1.11.2.2]	gi|971426225|ref|XP_015151416.1|//PREDICTED: eosinophil peroxidase isoform X2 [Gallus gallus];gi|971426223|ref|XP_015151415.1|//PREDICTED: eosinophil peroxidase isoform X1 [Gallus gallus]
107054997	2031	39	81	1.06203	0.000126957	Up	9.52305e-05	TRNP1	NA	NA	NA	NA	gi|971430354|ref|XP_015153040.1|//PREDICTED: TMF-regulated nuclear protein 1 [Gallus gallus]
101752046	1956	0	14.34	4.84955	0.000133251	Up	0.000100454	LOC101752046	NA	NA	NA	K14165//atypical dual specificity phosphatase [EC:3.1.3.16 3.1.3.48];K04257//olfactory receptor	gi|971447512|ref|XP_015128717.1|//PREDICTED: uncharacterized protein LOC101752046 [Gallus gallus]
107055516	3284	17.11	1.49	-3.51387	0.000143752	Down	0.000108853	LOC107055516	NA	NA	NA	K13172//serine/arginine repetitive matrix protein 2	gi|971441220|ref|XP_015156181.1|//PREDICTED: serine/arginine repetitive matrix protein 1-like isoform X3 [Gallus gallus]
100857376	6405	21	3	-2.79977	0.000145823	Down	0.000110605	C5ORF49	NA	NA	NA	NA	gi|363730566|ref|XP_003640829.1|//PREDICTED: uncharacterized protein C5orf49 homolog [Gallus gallus]
107056369	384	61.61	25.83	-1.24654	0.000149772	Down	0.000113914	LOC107056369	NA	NA	NA	K00022//3-hydroxyacyl-CoA dehydrogenase [EC:1.1.1.35]	gi|971442898|ref|XP_015156888.1|//PREDICTED: hydroxyacyl-coenzyme A dehydrogenase, mitochondrial-like [Gallus gallus]
417041	1911	38	79	1.06344	0.000150156	Up	0.000114265	TRIM39.2	GO:0005622//intracellular	GO:0008270//zinc ion binding	NA	K12015//tripartite motif-containing protein 39 [EC:2.3.2.27]	gi|530677968|ref|NP_001006196.3|//tripartite motif containing 39 [Gallus gallus]
100859564	1534	35.04	9.85	-1.82323	0.00015372	Down	0.000117304	LOC100859564	NA	NA	NA	NA	gi|971448891|ref|XP_003643521.3|//PREDICTED: LOW QUALITY PROTEIN: uncharacterized protein LOC100859564 [Gallus gallus]
107049200	1020	25.63	5.1	-2.32168	0.000156031	Down	0.000119264	LOC107049200	NA	NA	NA	K06458//T-cell surface glycoprotein CD8 alpha chain	gi|971395999|ref|XP_015141450.1|//PREDICTED: T-cell surface glycoprotein CD8 alpha chain-like [Gallus gallus]
101747868	1888	0	14	4.81494	0.000161392	Up	0.000123722	LOC101747868	NA	NA	NA	K06846//lymphocyte antigen 6 complex locus protein D/E/G6/H	gi|513173766|ref|XP_004940135.1|//PREDICTED: ly6/PLAUR domain-containing protein 2-like [Gallus gallus]
107056555	601	0	13.99	4.81391	0.000162326	Up	0.000124484	LOC107056555	NA	NA	NA	K10402//kinesin family member 20	gi|971443317|ref|XP_015157066.1|//PREDICTED: kinesin-like protein KIF20B [Gallus gallus]
421138	4227	24	58	1.2806	0.000164293	Up	0.000126155	TOX	NA	NA	NA	K10802//high mobility group protein B1;K18808//toll-like receptor 13	gi|971383990|ref|XP_015138160.1|//PREDICTED: thymocyte selection-associated high mobility group box protein TOX isoform X2 [Gallus gallus];gi|971383988|ref|XP_015138159.1|//PREDICTED: thymocyte selection-associated high mobility group box protein TOX isoform X1 [Gallus gallus];gi|971383992|ref|XP_015138161.1|//PREDICTED: thymocyte selection-associated high mobility group box protein TOX isoform X…
107057197	804	14.03	0	-4.80286	0.00016596	Down	0.000127596	LOC107057197	NA	NA	NA	K11514//Borealin	gi|971444757|ref|XP_015157708.1|//PREDICTED: borealin isoform X3 [Gallus gallus]
418721	2128	14	0	-4.79977	0.00016857	Down	0.000129956	TMEM182	NA	NA	NA	K14722//solute carrier family 9 (sodium/hydrogen exchanger), member 2	gi|971376758|ref|XP_416920.2|//PREDICTED: transmembrane protein 182 [Gallus gallus]
107049916	4254	66.4	29.3	-1.1727	0.000174527	Down	0.000134914	LOC107049916	NA	NA	NA	K14165//atypical dual specificity phosphatase [EC:3.1.3.16 3.1.3.48];K04257//olfactory receptor	gi|971448724|ref|XP_015129201.1|//PREDICTED: uncharacterized protein LOC107049916 [Gallus gallus]
424851	2539	42	14	-1.57738	0.000181444	Down	0.000140617	KLHL30	GO:0031463//Cul3-RING ubiquitin ligase complex	GO:0004842//ubiquitin-protein transferase activity	GO:0016567//protein ubiquitination	K10466//kelch-like protein 30	gi|971410324|ref|XP_015132596.1|//PREDICTED: kelch-like protein 30 isoform X2 [Gallus gallus];gi|513199082|ref|XP_422662.4|//PREDICTED: kelch-like protein 30 isoform X1 [Gallus gallus]
107051028	359	13.83	0	-4.78215	0.000185858	Down	0.000144193	LOC107051028	NA	NA	NA	K12489//Arf-GAP with coiled-coil, ANK repeat and PH domain-containing protein	gi|971451233|ref|XP_015130209.1|//PREDICTED: arf-GAP with coiled-coil, ANK repeat and PH domain-containing protein 1-like, partial [Gallus gallus]
422761	4284	33	9	-1.86689	0.00018736	Down	0.000145542	LRRC66	GO:0016021//integral component of membrane;GO:0016012//sarcoglycan complex	NA	GO:0007517//muscle organ development	K19511//peroxidase [EC:1.11.1.7];K16659//reticulon-4 receptor;K16360//netrin-G3 ligand;K16665//leucine-rich repeat transmembrane neuronal protein 1/2	gi|513184155|ref|XP_004936089.1|//PREDICTED: leucine-rich repeat-containing protein 66 [Gallus gallus]
101749907	1535	2.45	19.01	2.96349	0.000190197	Up	0.000147958	LOC101749907	NA	NA	NA	K06856//immunoglobulin heavy chain;K10784//T cell receptor alpha chain V region	gi|971445620|ref|XP_015158094.1|//PREDICTED: uncharacterized protein LOC101749907 [Gallus gallus]
107049112	1629	18	48	1.42262	0.000200333	Up	0.000156627	LOC107049112	NA	NA	NA	NA	gi|971370548|ref|XP_015131279.1|//PREDICTED: uncharacterized protein C12orf40-like isoform X2 [Gallus gallus];gi|971370546|ref|XP_015131278.1|//PREDICTED: uncharacterized protein C12orf40-like isoform X1 [Gallus gallus];gi|971370550|ref|XP_015131280.1|//PREDICTED: uncharacterized protein C12orf40-like isoform X3 [Gallus gallus]
428072	1674	40	13	-1.61391	0.000202567	Down	0.000158488	MLNR	GO:0016021//integral component of membrane	GO:0016520//growth hormone-releasing hormone receptor activity	GO:0007186//G-protein coupled receptor signaling pathway	K05266//motilin receptor	gi|187937191|ref|NP_001120785.1|//motilin receptor [Gallus gallus]
107051325	2398	15	1	-3.89931	0.000215282	Down	0.000169128	LOC107051325	NA	NA	NA	K19721//collagen, type V/XI/XXIV/XXVII, alpha	gi|971451757|ref|XP_015130431.1|//PREDICTED: uncharacterized protein LOC107051325 [Gallus gallus]
772125	2465	44.29	15.63	-1.49508	0.000217219	Down	0.000170771	AMPD1	NA	NA	NA	K01490//AMP deaminase [EC:3.5.4.6]	gi|513224977|ref|XP_004935060.1|//PREDICTED: AMP deaminase 1 isoform X2 [Gallus gallus];gi|363743097|ref|XP_003642776.1|//PREDICTED: AMP deaminase 1 isoform X1 [Gallus gallus];gi|513224980|ref|XP_004935061.1|//PREDICTED: AMP deaminase 1 isoform X3 [Gallus gallus]
107056027	2581	21.55	53.38	1.31619	0.000218723	Up	0.000171985	LOC107056027	GO:0005887//integral component of plasma membrane	GO:0015179//L-amino acid transmembrane transporter activity;GO:0015297//antiporter activity	GO:0015807//L-amino acid transport;GO:1902475//L-alpha-amino acid transmembrane transport	K13872//solute carrier family 7 (L-type amino acid transporter), member 6	gi|971442145|ref|XP_015156578.1|//PREDICTED: Y+L amino acid transporter 1-like [Gallus gallus]
107056816	736	74.63	35.41	-1.06802	0.000221701	Down	0.000174605	LOC107056816	NA	NA	NA	NA	gi|971443813|ref|XP_015157290.1|//PREDICTED: LOW QUALITY PROTEIN: ubiquitin-like protein 7 [Gallus gallus]
429077	3667	56	23	-1.27621	0.000226724	Down	0.000178783	BRINP3	NA	NA	GO:0071300//cellular response to retinoic acid;GO:0045666//positive regulation of neuron differentiation;GO:0045930//negative regulation of mitotic cell cycle	NA	gi|118094245|ref|XP_426633.2|//PREDICTED: BMP/retinoic acid-inducible neural-specific protein 3 [Gallus gallus]
107049204	856	56	23	-1.27621	0.000226724	Down	0.000178783	LOC107049204	NA	NA	NA	NA	gi|971445883|ref|XP_015127977.1|//PREDICTED: periaxin-like [Gallus gallus]
107056450	573	0	13.4	4.75174	0.000226918	Up	0.000178967	LOC107056450	NA	NA	NA	NA	gi|971399933|ref|XP_421281.4|//PREDICTED: probable ergosterol biosynthetic protein 28 [Gallus gallus]
395446	5499	17	46	1.44368	0.00023122	Up	0.000182684	SALL1	GO:0010369//chromocenter;GO:0005634//nucleus;GO:0000792//heterochromatin;GO:0005737//cytoplasm	GO:0000978//RNA polymerase II core promoter proximal region sequence-specific DNA binding;GO:0046872//metal ion binding;GO:0042802//identical protein binding;GO:0001078//transcriptional repressor activity, RNA polymerase II core promoter proximal region sequence-specific binding;GO:0008013//beta-catenin binding	GO:0007507//heart development;GO:0042473//outer ear morphogenesis;GO:0042733//embryonic digit morphogenesis;GO:0000122//negative regulation of transcription from RNA polymerase II promoter;GO:0008406//gonad development;GO:0061034//olfactory bulb mitral cell layer development;GO:0030177//positive regulation of Wnt signaling pathway;GO:0022008//neurogenesis;GO:0045944//positive regulation of transc…	K19871//sal-like protein	gi|45382665|ref|NP_990038.1|//sal-like protein 1 [Gallus gallus]
101749992	6235	4	22.19	2.47942	0.000241485	Up	0.000191436	LOC101749992	NA	NA	NA	NA	gi|971440487|ref|XP_015136230.1|//PREDICTED: uncharacterized protein LOC101749992 isoform X2 [Gallus gallus];gi|971440395|ref|XP_015136198.1|//PREDICTED: LOW QUALITY PROTEIN: uncharacterized protein LOC101749525 [Gallus gallus]
107057026	1102	26.47	60.44	1.19873	0.000254586	Up	0.000202568	LOC107057026	NA	NA	NA	NA	gi|971420317|ref|XP_015150239.1|//PREDICTED: zinc finger CCCH domain-containing protein 11A-like [Gallus gallus]
770641	2435	4	22	2.46701	0.000266347	Up	0.000212709	GPR55	NA	NA	NA	K08413//G protein-coupled receptor 55	gi|971410226|ref|XP_015132558.1|//PREDICTED: G-protein coupled receptor 55 [Gallus gallus]
100858200	3613	4	22	2.46701	0.000266347	Up	0.000212709	CCR10	NA	NA	NA	K04185//C-C chemokine receptor type 10	gi|513226283|ref|XP_004948676.1|//PREDICTED: C-C chemokine receptor type 10 [Gallus gallus]
107056638	765	13.18	0	-4.7127	0.000268965	Down	0.000214874	LOC107056638	NA	NA	NA	K11090//lupus La protein	gi|971443475|ref|XP_015157144.1|//PREDICTED: lupus La protein-like [Gallus gallus]
396525	1693	57	24	-1.24035	0.000272698	Down	0.000217971	OPN2SW	GO:0016021//integral component of membrane	GO:0004930//G-protein coupled receptor activity;GO:0009881//photoreceptor activity	GO:0007186//G-protein coupled receptor signaling pathway;GO:0016038//absorption of visible light;GO:0007602//phototransduction;GO:0007601//visual perception;GO:0018298//protein-chromophore linkage	K04252//short wavelength-sensitive opsin	gi|45382921|ref|NP_990848.1|//blue-sensitive opsin [Gallus gallus]
415842	1673	5	24	2.27062	0.000287209	Up	0.000230133	DPEP1	NA	NA	NA	K01273//membrane dipeptidase [EC:3.4.13.19]	gi|513203958|ref|XP_004944377.1|//PREDICTED: dipeptidase 1 isoform X1 [Gallus gallus]
769745	4891	7	28	2.00758	0.000289094	Up	0.000231683	AGBL3	NA	NA	NA	K05840//dopamine receptor D5;K04257//olfactory receptor	gi|971372841|ref|XP_015145021.1|//PREDICTED: cytosolic carboxypeptidase 3 isoform X1 [Gallus gallus];gi|971372843|ref|XP_015145027.1|//PREDICTED: cytosolic carboxypeptidase 3 isoform X2 [Gallus gallus]
374249	1531	22	4	-2.45185	0.000290124	Down	0.00023263	GDF5	GO:0005615//extracellular space;GO:0005622//intracellular	GO:0008083//growth factor activity;GO:0005125//cytokine activity;GO:0042802//identical protein binding;GO:0005160//transforming growth factor beta receptor binding;GO:0036122//BMP binding	GO:0035137//hindlimb morphogenesis;GO:0040014//regulation of multicellular organism growth;GO:0007184//SMAD protein import into nucleus;GO:0030513//positive regulation of BMP signaling pathway;GO:0032332//positive regulation of chondrocyte differentiation;GO:2001054//negative regulation of mesenchymal cell apoptotic process;GO:0010862//positive regulation of pathway-restricted SMAD protein phosph…	K04664//growth differentiation factor 5	gi|45383482|ref|NP_989669.1|//growth/differentiation factor 5 precursor [Gallus gallus]
416645	1969	22	4	-2.45185	0.000290124	Down	0.00023263	RBFOX1	GO:0005634//nucleus;GO:0005737//cytoplasm	GO:0003723//RNA binding;GO:0003729//mRNA binding;GO:0000166//nucleotide binding	GO:0007399//nervous system development;GO:0000381//regulation of alternative mRNA splicing, via spliceosome;GO:2001014//regulation of skeletal muscle cell differentiation;GO:0050885//neuromuscular process controlling balance	K14946//RNA binding protein fox-1	gi|513208897|ref|XP_004945389.1|//PREDICTED: RNA binding protein fox-1 homolog 1 isoform X4 [Gallus gallus];gi|513208882|ref|XP_414942.4|//PREDICTED: RNA binding protein fox-1 homolog 1 isoform X1 [Gallus gallus];gi|513208913|ref|XP_004945394.1|//PREDICTED: RNA binding protein fox-1 homolog 1 isoform X6 [Gallus gallus];gi|513208885|ref|XP_004945385.1|//PREDICTED: RNA binding protein fox-1 homolog…
420302	869	32	9	-1.82249	0.000290942	Down	0.000233409	PSCA	NA	NA	NA	K06846//lymphocyte antigen 6 complex locus protein D/E/G6/H	gi|118087425|ref|XP_418414.2|//PREDICTED: prostate stem cell antigen [Gallus gallus]
771871	3436	36.31	11.4	-1.66375	0.00029271	Down	0.000234908	LOC771871	NA	NA	NA	K06458//T-cell surface glycoprotein CD8 alpha chain	gi|971442743|ref|XP_420863.5|//PREDICTED: T-cell surface glycoprotein CD8 alpha chain-like [Gallus gallus]
428614	3901	34	71	1.06987	0.000295452	Up	0.000237315	SLC35D3	NA	NA	NA	K15281//solute carrier family 35	gi|971388008|ref|XP_426171.3|//PREDICTED: LOW QUALITY PROTEIN: solute carrier family 35 member D3 [Gallus gallus]
107055926	1029	79.36	39.43	-1.00154	0.000299919	Down	0.000241197	LOC107055926	NA	NA	NA	NA	gi|971441962|ref|XP_015156496.1|//PREDICTED: uncharacterized protein LOC107055926 isoform X7 [Gallus gallus];gi|971441952|ref|XP_015156491.1|//PREDICTED: uncharacterized protein LOC107055926 isoform X2 [Gallus gallus];gi|971441954|ref|XP_015156492.1|//PREDICTED: DNA-directed RNA polymerase II subunit RPB1-like isoform X3 [Gallus gallus];gi|971441956|ref|XP_015156493.1|//PREDICTED: DNA-directed RN…
100857839	1104	14.39	1	-3.83941	0.000306581	Down	0.000247198	LOC100857839	NA	NA	NA	K06458//T-cell surface glycoprotein CD8 alpha chain	gi|971395993|ref|XP_015141447.1|//PREDICTED: T-cell surface glycoprotein CD8 alpha chain-like [Gallus gallus]
107055584	715	12.94	0	-4.68618	0.000308747	Down	0.000249117	LOC107055584	NA	NA	NA	K12172//E3 SUMO-protein ligase RanBP2	gi|971441347|ref|XP_015156240.1|//PREDICTED: RANBP2-like and GRIP domain-containing protein 1 [Gallus gallus]
771176	4822	48.81	18.99	-1.35435	0.000309247	Down	0.000249563	LOC771176	NA	NA	NA	K12172//E3 SUMO-protein ligase RanBP2	gi|971377032|ref|XP_015129603.1|//PREDICTED: E3 SUMO-protein ligase RanBP2-like [Gallus gallus]
101751887	2141	3	19.42	2.70209	0.000313301	Up	0.000253273	LOC101751887	NA	NA	NA	K14214//NF-kappa-B inhibitor delta	gi|513222278|ref|XP_004948109.1|//PREDICTED: NF-kappa-B inhibitor delta-like [Gallus gallus]
417567	1379	30	65	1.12306	0.000314464	Up	0.000254367	SEBOX	NA	NA	NA	K09333//retina and anterior neural fold homeobox-like protein;K09326//homeobox protein OTX1;K09327//homeobox protein prophet of Pit-1	gi|971426591|ref|XP_415813.4|//PREDICTED: homeobox protein SEBOX [Gallus gallus]
107056791	1117	0	12.76	4.68114	0.000327798	Up	0.000265909	LOC107056791	NA	NA	NA	K10360//myosin IX	gi|971443774|ref|XP_015157275.1|//PREDICTED: unconventional myosin-IXa-like [Gallus gallus]
776067	2438	57.14	24.51	-1.21355	0.000337171	Down	0.000274078	LOC776067	NA	NA	NA	K12172//E3 SUMO-protein ligase RanBP2	gi|971441395|ref|XP_015156259.1|//PREDICTED: RANBP2-like and GRIP domain-containing protein 8 [Gallus gallus]
107056235	792	27.77	61.49	1.15441	0.000338912	Up	0.000275635	LOC107056235	NA	NA	NA	K19937//Rab3 GTPase-activating protein non-catalytic subunit	gi|971442505|ref|XP_015156718.1|//PREDICTED: rab3 GTPase-activating protein non-catalytic subunit-like [Gallus gallus]
771246	2819	21	3.73	-2.48556	0.000355481	Down	0.000289807	HOXD10	GO:0005634//nucleus	GO:0003682//chromatin binding;GO:0043565//sequence-specific DNA binding;GO:0003700//transcription factor activity, sequence-specific DNA binding	GO:0009952//anterior/posterior pattern specification;GO:0035137//hindlimb morphogenesis;GO:0008344//adult locomotory behavior;GO:0030326//embryonic limb morphogenesis;GO:0048935//peripheral nervous system neuron development;GO:0035136//forelimb morphogenesis;GO:0021520//spinal cord motor neuron cell fate specification;GO:0048704//embryonic skeletal system morphogenesis;GO:0045944//positive regula…	K09295//homrobox protein Hox-D10	gi|363735862|ref|XP_001234539.2|//PREDICTED: homeobox protein Hox-D10 [Gallus gallus]
768786	1476	12.6	0	-4.64777	0.000376084	Down	0.000307339	LOC768786	GO:0005576//extracellular region;GO:0005737//cytoplasm	GO:0008061//chitin binding;GO:0004568//chitinase activity	GO:0006032//chitin catabolic process;GO:0005975//carbohydrate metabolic process	K01183//chitinase [EC:3.2.1.14]	gi|971433798|ref|XP_015154454.1|//PREDICTED: acidic mammalian chitinase [Gallus gallus]
395539	2146	3	19	2.67055	0.000393255	Up	0.000322527	FOXA2	NA	GO:0019904//protein domain specific binding;GO:0043565//sequence-specific DNA binding;GO:0003700//transcription factor activity, sequence-specific DNA binding;GO:0008134//transcription factor binding	GO:0006355//regulation of transcription, DNA-templated	K08035//forkhead box protein A2, hepatocyte nuclear factor 3-beta	gi|49170090|ref|NP_990101.1|//hepatocyte nuclear factor 3-beta [Gallus gallus]
107056704	700	0	12.43	4.64334	0.000397474	Up	0.000326432	LOC107056704	NA	NA	NA	K14846//ribosome production factor 1	gi|971443617|ref|XP_015157211.1|//PREDICTED: ribosome production factor 1-like, partial [Gallus gallus]
107056976	834	19.16	3.04	-2.64837	0.000408299	Down	0.000335818	LOC107056976	NA	NA	NA	K15294//complexin-1/2	gi|700409122|ref|XP_009957223.1|//PREDICTED: complexin-2, partial [Leptosomus discolor]
107049480	1804	12.43	0	-4.62817	0.000414989	Down	0.000341454	LOC107049480	NA	NA	NA	K16620//bone morphogenetic protein 6	gi|971447257|ref|XP_015128592.1|//PREDICTED: uncharacterized protein LOC107049480 [Gallus gallus]
422618	4072	48	19	-1.32945	0.000416133	Down	0.000342511	TECRL	NA	NA	NA	K10258//very-long-chain enoyl-CoA reductase [EC:1.3.1.93]	gi|50746611|ref|XP_420576.1|//PREDICTED: trans-2,3-enoyl-CoA reductase-like [Gallus gallus]
776038	5023	74.95	37.16	-1.0046	0.000422036	Down	0.000347606	SGIP1	GO:0030122//AP-2 adaptor complex	GO:0017124//SH3 domain binding;GO:0008017//microtubule binding;GO:0005543//phospholipid binding	GO:0048260//positive regulation of receptor-mediated endocytosis;GO:0097320//plasma membrane tubulation	K20065//SH3-containing GRB2-like protein 3-interacting protein 1	gi|971408961|ref|XP_015146587.1|//PREDICTED: SH3-containing GRB2-like protein 3-interacting protein 1 isoform X3 [Gallus gallus];gi|971408977|ref|XP_015146596.1|//PREDICTED: SH3-containing GRB2-like protein 3-interacting protein 1 isoform X10 [Gallus gallus];gi|971408967|ref|XP_015146590.1|//PREDICTED: SH3-containing GRB2-like protein 3-interacting protein 1 isoform X6 [Gallus gallus];gi|97140895…
107049077	1394	12.4	0	-4.62469	0.000422274	Down	0.000347861	LOC107049077	NA	NA	NA	K00545//catechol O-methyltransferase [EC:2.1.1.6]	gi|971378878|ref|XP_015136393.1|//PREDICTED: transmembrane O-methyltransferase isoform X2 [Gallus gallus];gi|971378876|ref|XP_015136392.1|//PREDICTED: transmembrane O-methyltransferase isoform X1 [Gallus gallus]
416989	5906	19	3	-2.65538	0.000423324	Down	0.000348786	SRRM4	NA	NA	NA	K13172//serine/arginine repetitive matrix protein 2	gi|513210964|ref|XP_415281.4|//PREDICTED: serine/arginine repetitive matrix protein 4 isoform X1 [Gallus gallus];gi|971421008|ref|XP_015130874.1|//PREDICTED: serine/arginine repetitive matrix protein 4 isoform X2 [Gallus gallus]
101750583	3457	37.08	74.14	1.00719	0.00042558	Up	0.000350823	LOC101750583	NA	NA	NA	NA	gi|513227292|ref|XP_004948894.1|//PREDICTED: uncharacterized protein KIAA1958-like [Gallus gallus]
107056799	1019	0	12.31	4.62934	0.000426447	Up	0.000351759	LOC107056799	NA	NA	GO:0006464//cellular protein modification process	K16582//tubulin polyglutamylase TTLL6/13 [EC:6.-.-.-]	gi|971443786|ref|XP_015157280.1|//PREDICTED: tubulin polyglutamylase TTLL13-like [Gallus gallus]
100857679	1576	66	31	-1.08262	0.000434401	Down	0.000358732	CORO6	NA	NA	NA	K13886//coronin-1B/1C/6	gi|971426694|ref|XP_015151584.1|//PREDICTED: coronin-6 isoform X2 [Gallus gallus];gi|971426692|ref|XP_015151583.1|//PREDICTED: coronin-6 isoform X1 [Gallus gallus];gi|971426696|ref|XP_015151585.1|//PREDICTED: coronin-6 isoform X3 [Gallus gallus]
100857974	6539	4	21	2.3999	0.000446353	Up	0.000369421	ONECUT2	NA	NA	NA	K08026//one cut domain, family member 1, hepatocyte nuclear factor 6	gi|363743976|ref|XP_003642951.1|//PREDICTED: one cut domain family member 2 [Gallus gallus]
395661	1391	17.73	45.37	1.36313	0.000450788	Up	0.000373557	CHAT2	GO:0005615//extracellular space;GO:0044194//cytolytic granule	GO:0003950//NAD+ ADP-ribosyltransferase activity;GO:0003956//NAD(P)+-protein-arginine ADP-ribosyltransferase activity	GO:0046677//response to antibiotic;GO:0006471//protein ADP-ribosylation	K06716//ADP-ribosyltransferase 1 [EC:2.4.2.31]	gi|45382347|ref|NP_990186.1|//NAD(P)(+)--arginine ADP-ribosyltransferase 2 precursor [Gallus gallus]
100859310	972	4.26	21.35	2.33289	0.000495996	Up	0.000413863	LOC100859310	NA	NA	NA	K10072//C-type lectin domain family 2 member D	gi|971444472|ref|XP_015157581.1|//PREDICTED: C-type lectin domain family 2 member E-like [Gallus gallus]
420075	3095	7	26.83	1.946	0.000496273	Up	0.000414163	RP11-330H6.5	GO:0016021//integral component of membrane	NA	GO:0007409//axonogenesis	K07523//netrin-G1 ligand;K16360//netrin-G3 ligand	gi|50760963|ref|XP_418194.1|//PREDICTED: leucine-rich repeat and immunoglobulin-like domain-containing nogo receptor-interacting protein 3 [Gallus gallus]
417553	1560	61.65	28.36	-1.11266	0.000503964	Down	0.000421215	CRK	GO:0070062//extracellular exosome;GO:0015629//actin cytoskeleton;GO:0005737//cytoplasm;GO:0005886//plasma membrane	GO:0005070//SH3/SH2 adaptor activity;GO:0045309//protein phosphorylated amino acid binding;GO:0046875//ephrin receptor binding;GO:0042169//SH2 domain binding	GO:0043087//regulation of GTPase activity;GO:0009967//positive regulation of signal transduction;GO:0048013//ephrin receptor signaling pathway;GO:0032956//regulation of actin cytoskeleton organization	K04438//proto-oncogene C-crk	gi|56118628|ref|NP_001007847.1|//adapter molecule crk [Gallus gallus]
416993	1010	0	12	4.59254	0.000509654	Up	0.000426825	C11ORF85	NA	NA	NA	NA	gi|971420914|ref|XP_015130839.1|//PREDICTED: uncharacterized protein C11orf85 homolog [Gallus gallus]
771662	694	0	12	4.59254	0.000509654	Up	0.000426825	GOLT1A	GO:0016021//integral component of membrane	NA	GO:0016192//vesicle-mediated transport	K14396//polyadenylate-binding protein 2	gi|971434272|ref|XP_015154608.1|//PREDICTED: vesicle transport protein GOT1A [Gallus gallus]
423649	3436	23	5	-2.19405	0.000511965	Down	0.000429048	LRRTM3	NA	NA	NA	K16665//leucine-rich repeat transmembrane neuronal protein 1/2	gi|971401268|ref|XP_015143583.1|//PREDICTED: leucine-rich repeat transmembrane neuronal protein 3 isoform X1 [Gallus gallus];gi|313747569|ref|NP_001186474.1|//leucine-rich repeat transmembrane neuronal protein 3 precursor [Gallus gallus]
769256	2497	25	6	-2.05131	0.000517391	Down	0.000433885	IL17REL	NA	NA	NA	K05168//interleukin 17 receptor E;K16608//tubulin monoglycylase TTLL3/8 [EC:6.3.2.-]	gi|971370667|ref|XP_015129225.1|//PREDICTED: putative interleukin-17 receptor E-like isoform X2 [Gallus gallus];gi|971370665|ref|XP_015129182.1|//PREDICTED: putative interleukin-17 receptor E-like isoform X1 [Gallus gallus];gi|971370669|ref|XP_001232493.4|//PREDICTED: putative interleukin-17 receptor E-like isoform X3 [Gallus gallus]
107052257	2138	0	11.4	5.57744	0.000522364	Up	0.000438421	LOC107052257	NA	NA	NA	NA	gi|971438784|ref|XP_015135619.1|//PREDICTED: uncharacterized protein LOC107052257 [Gallus gallus]
107057433	825	12.01	0	-4.57858	0.000527772	Down	0.000443181	LOC107057433	NA	NA	NA	K14537//nuclear GTP-binding protein	gi|971445393|ref|XP_015157992.1|//PREDICTED: nucleolar GTP-binding protein 2-like [Gallus gallus]
770495	3200	25	56	1.17108	0.000531292	Up	0.000446433	SLC13A3	NA	NA	NA	K14445//solute carrier family 13 (sodium-dependent dicarboxylate transporter), member 2/3/5	gi|363741613|ref|XP_003642529.1|//PREDICTED: solute carrier family 13 member 3 [Gallus gallus]
421689	4037	23	53	1.21194	0.000533326	Up	0.000448292	MAP7	GO:0005874//microtubule;GO:0048471//perinuclear region of cytoplasm	GO:0005198//structural molecule activity	GO:0000226//microtubule cytoskeleton organization	K10433//microtubule-associated protein 7	gi|971387793|ref|XP_015139589.1|//PREDICTED: ensconsin isoform X7 [Gallus gallus];gi|971387781|ref|XP_015139582.1|//PREDICTED: ensconsin isoform X1 [Gallus gallus];gi|971387787|ref|XP_015139586.1|//PREDICTED: ensconsin isoform X4 [Gallus gallus];gi|971387791|ref|XP_015139588.1|//PREDICTED: ensconsin isoform X6 [Gallus gallus];gi|971387783|ref|XP_015139583.1|//PREDICTED: ensconsin isoform X2 [Gall…
419276	1835	2	16	3.00758	0.000540393	Up	0.000454836	LOC419276	NA	NA	NA	K05399//lipopolysaccharide-binding protein;K14415//tRNA-splicing ligase RtcB [EC:6.5.1.3]	gi|971427581|ref|XP_015151939.1|//PREDICTED: bactericidal permeability-increasing protein-like isoform X2 [Gallus gallus];gi|971427579|ref|XP_015151938.1|//PREDICTED: bactericidal permeability-increasing protein-like isoform X1 [Gallus gallus]
107057469	1780	0	11.88	4.57804	0.000545899	Up	0.000460081	LOC107057469	NA	NA	NA	K19347//SUN domain-containing protein 1/2	gi|971445494|ref|XP_015158043.1|//PREDICTED: uncharacterized protein LOC107057469 isoform X2 [Gallus gallus];gi|971445492|ref|XP_015158041.1|//PREDICTED: uncharacterized protein LOC107057469 isoform X1 [Gallus gallus]
107055532	3558	6.04	24.72	2.04064	0.000558989	Up	0.000471895	LOC107055532	NA	NA	NA	K13172//serine/arginine repetitive matrix protein 2;K19998//sec1 family domain-containing protein 1	gi|971441218|ref|XP_015156180.1|//PREDICTED: serine/arginine repetitive matrix protein 1-like isoform X2 [Gallus gallus];gi|971441220|ref|XP_015156181.1|//PREDICTED: serine/arginine repetitive matrix protein 1-like isoform X3 [Gallus gallus];gi|971441212|ref|XP_015156176.1|//PREDICTED: serine/arginine repetitive matrix protein 1-like isoform X1 [Gallus gallus];gi|971441222|ref|XP_015156182.1|//PR…
107050639	1487	20.25	48.65	1.2721	0.000565031	Up	0.00047747	LOC107050639	NA	NA	NA	K08899//lemur tyrosine kinase 3 [EC:2.7.10.1];K17924//sorting nexin-10/11	gi|971450312|ref|XP_015129837.1|//PREDICTED: basic salivary proline-rich protein 1-like [Gallus gallus]
107054658	1299	8.09	28.53	1.82585	0.000574631	Up	0.000486466	LOC107054658	NA	NA	NA	NA	gi|971420386|ref|XP_015150266.1|//PREDICTED: zinc finger CCCH domain-containing protein 11A-like [Gallus gallus]
101751053	1274	8.12	28.58	1.82304	0.000575881	Up	0.000487604	LOC101751053	NA	NA	NA	NA	gi|971417936|ref|XP_004945024.2|//PREDICTED: UPF0317 protein KRH_21160-like [Gallus gallus]
395648	2984	65	31	-1.06059	0.000585372	Down	0.000496214	GPRIN2	NA	NA	NA	NA	gi|779174964|ref|NP_990175.2|//GRIN2-like protein [Gallus gallus]
422264	8424	62	29	-1.08863	0.000602607	Down	0.000511834	LOC422264	GO:0016021//integral component of membrane;GO:0005886//plasma membrane	GO:0005509//calcium ion binding	GO:0007156//homophilic cell adhesion via plasma membrane adhesion molecules	K16498//protocadherin delta 1	gi|971391980|ref|XP_420249.5|//PREDICTED: protocadherin-11 X-linked isoform X1 [Gallus gallus];gi|971391984|ref|XP_015133981.1|//PREDICTED: protocadherin-11 X-linked isoform X2 [Gallus gallus];gi|971391986|ref|XP_015133982.1|//PREDICTED: protocadherin-11 X-linked isoform X3 [Gallus gallus]
768789	4269	20	48	1.27062	0.000619222	Up	0.000527245	FOXE1	NA	NA	NA	K09398//forkhead box protein E	gi|856116657|tpg|DAA64793.1|//TPA_exp: forkhead-related transciptional factor 1 [Gallus gallus]
416875	6212	22.01	51.03	1.22077	0.000625146	Up	0.000532552	CUX2	NA	NA	NA	K09313//homeobox protein cut-like	gi|971421467|ref|XP_015131039.1|//PREDICTED: homeobox protein cut-like 2 isoform X3 [Gallus gallus];gi|971421473|ref|XP_004945639.2|//PREDICTED: homeobox protein cut-like 2 isoform X6 [Gallus gallus];gi|971421463|ref|XP_015131037.1|//PREDICTED: homeobox protein cut-like 2 isoform X1 [Gallus gallus];gi|971421465|ref|XP_015131038.1|//PREDICTED: homeobox protein cut-like 2 isoform X2 [Gallus gallus]…
107056124	913	0	11.49	4.52989	0.000685125	Up	0.000587479	LOC107056124	NA	NA	NA	K20364//multiple coagulation factor deficiency protein 2	gi|971442327|ref|XP_015156650.1|//PREDICTED: LOW QUALITY PROTEIN: multiple coagulation factor deficiency protein 2-like, partial [Gallus gallus]
771804	1233	53.12	23.33	-1.17949	0.000702914	Down	0.000603518	LOC771804	NA	NA	NA	K06458//T-cell surface glycoprotein CD8 alpha chain	gi|971395981|ref|XP_015141441.1|//PREDICTED: T-cell surface glycoprotein CD8 alpha chain-like isoform X1 [Gallus gallus];gi|971395991|ref|XP_015141446.1|//PREDICTED: T-cell surface glycoprotein CD8 alpha chain-like isoform X6 [Gallus gallus];gi|971395989|ref|XP_015141445.1|//PREDICTED: T-cell surface glycoprotein CD8 alpha chain-like isoform X5 [Gallus gallus];gi|971395983|ref|XP_015141442.1|//PR…
100859706	603	39.77	14.81	-1.41753	0.000720465	Down	0.000619998	LOC100859706	NA	NA	NA	K14377//osteoclast-associated immunoglobulin-like receptor;K06264//platelet glycoprotein VI	gi|971448447|ref|XP_015129096.1|//PREDICTED: immunoglobulin superfamily member 1-like, partial [Gallus gallus]
107049512	1402	1.34	13.74	3.36566	0.000734482	Up	0.000632984	LOC107049512	NA	NA	NA	K14377//osteoclast-associated immunoglobulin-like receptor;K06264//platelet glycoprotein VI	gi|971447435|ref|XP_015128681.1|//PREDICTED: LOW QUALITY PROTEIN: killer cell immunoglobulin-like receptor 3DL1 [Gallus gallus]
107056131	1289	11.37	0	-4.49958	0.000764061	Down	0.000660719	LOC107056131	NA	NA	NA	K20279//synaptojanin [EC:3.1.3.36]	gi|971442339|ref|XP_015156655.1|//PREDICTED: LOW QUALITY PROTEIN: synaptojanin-2-like [Gallus gallus]
101747578	2249	14.53	1.63	-3.14851	0.000766682	Down	0.000663307	LOC101747578	GO:0016021//integral component of membrane	GO:0004930//G-protein coupled receptor activity	GO:0007186//G-protein coupled receptor signaling pathway	K04328//free fatty acid receptor 2	gi|971449459|ref|XP_015129491.1|//PREDICTED: free fatty acid receptor 2-like [Gallus gallus]
425031	2716	29.74	9.05	-1.70883	0.000798329	Down	0.000692807	MME	GO:0030424//axon;GO:0030425//dendrite;GO:0070062//extracellular exosome;GO:0005903//brush border;GO:0005925//focal adhesion;GO:0008021//synaptic vesicle;GO:0044306//neuron projection terminus;GO:0016021//integral component of membrane;GO:0005886//plasma membrane	GO:0004222//metalloendopeptidase activity;GO:0008238//exopeptidase activity;GO:0008270//zinc ion binding	GO:0001822//kidney development;GO:0046449//creatinine metabolic process;GO:0090399//replicative senescence;GO:0050435//amyloid-beta metabolic process;GO:0006508//proteolysis;GO:0019233//sensory perception of pain;GO:0071345//cellular response to cytokine stimulus;GO:0071493//cellular response to UV-B;GO:0071492//cellular response to UV-A	K01389//neprilysin [EC:3.4.24.11]	gi|52138713|ref|NP_001004412.1|//neprilysin [Gallus gallus]
396449	895	28	59	1.08287	0.000822139	Up	0.000715194	RBP	NA	NA	NA	K13649//folate receptor	gi|45382617|ref|NP_990794.1|//riboflavin-binding protein precursor [Gallus gallus]
107055799	923	28.39	8.34	-1.75968	0.000823396	Down	0.000716453	LOC107055799	GO:0070776//MOZ/MORF histone acetyltransferase complex	GO:0042393//histone binding;GO:0008270//zinc ion binding	GO:0043966//histone H3 acetylation	K11349//bromodomain-containing protein 1	gi|971441701|ref|XP_015156385.1|//PREDICTED: bromodomain-containing protein 1-like, partial [Gallus gallus]
107049735	1175	24	6	-1.99242	0.000824128	Down	0.000717386	LOC107049735	NA	NA	NA	K09566//peptidyl-prolyl isomerase G (cyclophilin G) [EC:5.2.1.8]	gi|971448284|ref|XP_015129034.1|//PREDICTED: serine/arginine-rich splicing factor 4-like isoform X2 [Gallus gallus];gi|971448282|ref|XP_015129033.1|//PREDICTED: serine/arginine-rich splicing factor 4-like isoform X1 [Gallus gallus];gi|971448286|ref|XP_015129035.1|//PREDICTED: serine/arginine-rich splicing factor 4-like isoform X3 [Gallus gallus];gi|971448288|ref|XP_015129036.1|//PREDICTED: serine…
427800	3131	22	5.01	-2.12704	0.000838035	Down	0.000730312	UTS2R	NA	NA	NA	K04241//urotensin 2 receptor	gi|513213370|ref|XP_004946151.1|//PREDICTED: urotensin-2 receptor [Gallus gallus]
428707	3057	33	11	-1.57738	0.000847266	Down	0.000739186	HTR2C	GO:0005887//integral component of plasma membrane;GO:0005829//cytosol	GO:0051378//serotonin binding;GO:0001587//Gq/11-coupled serotonin receptor activity;GO:0008144//drug binding;GO:0071886//1-(4-iodo-2,5-dimethoxyphenyl)propan-2-amine binding	GO:0043397//regulation of corticotropin-releasing hormone secretion;GO:0042493//response to drug;GO:0051482//positive regulation of cytosolic calcium ion concentration involved in phospholipase C-activating G-protein coupled signaling pathway;GO:0010513//positive regulation of phosphatidylinositol biosynthetic process;GO:0045600//positive regulation of fat cell differentiation;GO:0001662//behavio…	K04157//5-hydroxytryptamine receptor 2	gi|971825808|ref|NP_001305350.1|//5-hydroxytryptamine receptor 2C precursor [Gallus gallus];gi|513180490|ref|XP_004940708.1|//PREDICTED: 5-hydroxytryptamine receptor 2C isoform X2 [Gallus gallus]
107055411	1061	18	44	1.29709	0.000853148	Up	0.000744675	HOXC4	NA	NA	NA	K09304//homeobox protein HoxA/B/C/D4	gi|971437072|ref|XP_015155814.1|//PREDICTED: homeobox protein Hox-C4 [Gallus gallus]
395606	1955	52	23	-1.1693	0.000859249	Down	0.000750864	CHRNA4	GO:0005892//acetylcholine-gated channel complex;GO:0009897//external side of plasma membrane;GO:0030054//cell junction;GO:0045211//postsynaptic membrane	GO:0042166//acetylcholine binding;GO:0005515//protein binding;GO:0015464//acetylcholine receptor activity	GO:0035095//behavioral response to nicotine;GO:0098655//cation transmembrane transport;GO:0014059//regulation of dopamine secretion;GO:0007274//neuromuscular synaptic transmission;GO:0019233//sensory perception of pain;GO:0007585//respiratory gaseous exchange;GO:0006281//DNA repair;GO:0060080//inhibitory postsynaptic potential;GO:0006816//calcium ion transport;GO:0001666//response to hypoxia;GO:0…	K04806//nicotinic acetylcholine receptor alpha-4	gi|45382229|ref|NP_990145.1|//neuronal acetylcholine receptor subunit alpha-4 precursor [Gallus gallus]
421358	16478	52	23	-1.1693	0.000859249	Down	0.000750864	USH2A	NA	NA	NA	K19636//usherin	gi|971387308|ref|XP_015139381.1|//PREDICTED: usherin isoform X3 [Gallus gallus];gi|971387302|ref|XP_015139379.1|//PREDICTED: usherin isoform X1 [Gallus gallus];gi|971387306|ref|XP_419417.4|//PREDICTED: usherin isoform X2 [Gallus gallus]
396175	1327	13	36	1.47707	0.000867644	Up	0.000759269	CD8B	NA	NA	NA	K06459//T-cell surface glycoprotein CD8 beta chain	gi|347921957|ref|NP_990578.2|//T-cell surface glycoprotein CD8 beta chain precursor [Gallus gallus]
428595	1992	20	47	1.24024	0.000871596	Up	0.000762971	PNLDC1	NA	NA	NA	K01148//poly(A)-specific ribonuclease [EC:3.1.13.4]	gi|513176249|ref|XP_004935629.1|//PREDICTED: poly(A)-specific ribonuclease PARN-like domain-containing protein 1 isoform X2 [Gallus gallus];gi|513176252|ref|XP_004935630.1|//PREDICTED: poly(A)-specific ribonuclease PARN-like domain-containing protein 1 isoform X3 [Gallus gallus];gi|513176246|ref|XP_426152.4|//PREDICTED: poly(A)-specific ribonuclease PARN-like domain-containing protein 1 isoform X…
107056041	511	0	10.44	5.45053	0.000886243	Up	0.000776412	LOC107056041	NA	NA	NA	K19526//vacuolar protein sorting-associated protein 13B	gi|971442169|ref|XP_015156586.1|//PREDICTED: vacuolar protein sorting-associated protein 13B-like, partial [Gallus gallus]
107053306	1273	12.69	1.06	-3.57397	0.000906303	Down	0.000794493	LOC107053306	GO:0009897//external side of plasma membrane;GO:0044214//spanning component of plasma membrane	NA	GO:0045065//cytotoxic T cell differentiation;GO:0007166//cell surface receptor signaling pathway;GO:0002456//T cell mediated immunity	K06458//T-cell surface glycoprotein CD8 alpha chain	gi|971395979|ref|XP_015141440.1|//PREDICTED: T-cell surface glycoprotein CD8 alpha chain-like [Gallus gallus]
426999	2169	0	11	4.46701	0.000911839	Up	0.000799728	ACSM3	GO:0005759//mitochondrial matrix	GO:0015645//fatty acid ligase activity	GO:0006633//fatty acid biosynthetic process	K01896//medium-chain acyl-CoA synthetase [EC:6.2.1.2]	gi|118098334|ref|XP_424601.2|//PREDICTED: acyl-coenzyme A synthetase ACSM3, mitochondrial isoform X1 [Gallus gallus];gi|971420470|ref|XP_015150306.1|//PREDICTED: acyl-coenzyme A synthetase ACSM3, mitochondrial isoform X2 [Gallus gallus]
424904	27941	11	0	-4.45185	0.000948094	Down	0.000833249	FCGBP	NA	NA	NA	K18273//alpha-tectorin	gi|971410902|ref|XP_015146991.1|//PREDICTED: uncharacterized protein FCGBP [Gallus gallus]
107056007	606	9.6	30.05	1.65384	0.000950798	Up	0.000835759	LOC107056007	GO:0005783//endoplasmic reticulum;GO:0005794//Golgi apparatus;GO:0005811//lipid droplet;GO:0016021//integral component of membrane	GO:0047184//1-acylglycerophosphocholine O-acyltransferase activity;GO:0005509//calcium ion binding;GO:0047159//1-alkenylglycerophosphocholine O-acyltransferase activity;GO:0047191//1-alkylglycerophosphocholine O-acyltransferase activity	GO:0008654//phospholipid biosynthetic process;GO:0060041//retina development in camera-type eye;GO:0045732//positive regulation of protein catabolic process;GO:0036151//phosphatidylcholine acyl-chain remodeling;GO:2001246//negative regulation of phosphatidylcholine biosynthetic process;GO:0043129//surfactant homeostasis	K13510//lysophosphatidylcholine acyltransferase / lyso-PAF acetyltransferase [EC:2.3.1.23 2.3.1.67]	gi|971442106|ref|XP_015156557.1|//PREDICTED: lysophosphatidylcholine acyltransferase 1-like [Gallus gallus]
107057233	318	26.69	56.57	1.09132	0.000970278	Up	0.000855323	LOC107057233	NA	NA	NA	NA	gi|971444859|ref|XP_015157754.1|//PREDICTED: outer dense fiber protein 3-like [Gallus gallus]
