# Supplementary material for: Integrative Analyses of mRNA Expression Profile Reveal the Involvement of IGF2BP1 in Chicken Adipogenesis
Source: Int J Mol Sci. 2019 Jun 14;20(12):2923. doi: 10.3390/ijms20122923 (PMC6627201; doi:10.3390/ijms20122923)
Supplement: Supplementary file 1 [file ijms-20-02923-s001.zip › ijms-499619-supplementary/supplementary file 2.xls]

## Sheet: HD_liver-VS-ND_liver.DEGseq_Met
GeneID	Length	HFD_liver-Expression	ND_liver-Expression	log2Ratio(ND_liver/HD_liver)	q-value(Storey et al. 2003)	Up-Down-Regulation(ND_liver/HD_liver)	p-value	Symbol	Cellular Component	Molecular Function	Biological Process	Kegg Orthology	Nr Description
396316	1389	105466	292198	1.46769	0	Up	0	HMGCL	NA	NA	NA	K01640//hydroxymethylglutaryl-CoA lyase [EC:4.1.3.4]	gi|311203838|ref|NP_001185644.1|//hydroxymethylglutaryl-CoA lyase, mitochondrial isoform 1 [Gallus gallus];gi|311203836|ref|NP_001185643.1|//hydroxymethylglutaryl-CoA lyase, mitochondrial isoform 2 [Gallus gallus];gi|311205842|ref|NP_001185646.1|//hydroxymethylglutaryl-CoA lyase, mitochondrial isoform 4 [Gallus gallus];gi|311203840|ref|NP_001185645.1|//hydroxymethylglutaryl-CoA lyase, mitochondri…
414343	693	172625	346572	1.00303	0	Up	0	AvBD9	GO:0005576//extracellular region	NA	GO:0050832//defense response to fungus;GO:0050829//defense response to Gram-negative bacterium;GO:0031640//killing of cells of other organism	NA	gi|48675889|ref|NP_001001611.1|//gallinacin-9 preproprotein [Gallus gallus]
396061	10642	102911	35144	-1.55253	0	Down	0	FASN	GO:0070062//extracellular exosome;GO:0005794//Golgi apparatus;GO:0042587//glycogen granule;GO:0005739//mitochondrion;GO:0005886//plasma membrane	GO:0004317//3-hydroxypalmitoyl-[acyl-carrier-protein] dehydratase activity;GO:0004320//oleoyl-[acyl-carrier-protein] hydrolase activity;GO:0031177//phosphopantetheine binding;GO:0004313//[acyl-carrier-protein] S-acetyltransferase activity;GO:0004319//enoyl-[acyl-carrier-protein] reductase (NADPH, B-specific) activity;GO:0016296//palmitoyl-[acyl-carrier-protein] hydrolase activity;GO:0047451//3-hy…	GO:0001649//osteoblast differentiation;GO:0002943//tRNA dihydrouridine synthesis;GO:0006089//lactate metabolic process;GO:0006633//fatty acid biosynthetic process;GO:0071353//cellular response to interleukin-4;GO:0055114//oxidation-reduction process;GO:0032100//positive regulation of appetite	K00665//fatty acid synthase, animal type [EC:2.3.1.85]	gi|319655768|ref|NP_990486.2|//fatty acid synthase [Gallus gallus]
424381	1770	51422	108593	1.07599	0	Up	0	PHGDH	NA	NA	NA	K00058//D-3-phosphoglycerate dehydrogenase [EC:1.1.1.95]	gi|971407303|ref|XP_422226.3|//PREDICTED: D-3-phosphoglycerate dehydrogenase [Gallus gallus]
396458	2763	3271	26363	3.00823	0	Up	0	PCK1	GO:0070062//extracellular exosome;GO:0005829//cytosol	GO:0000287//magnesium ion binding;GO:0004613//phosphoenolpyruvate carboxykinase (GTP) activity;GO:0031406//carboxylic acid binding;GO:0005525//GTP binding;GO:0030145//manganese ion binding	GO:0006475//internal protein amino acid acetylation;GO:0006094//gluconeogenesis;GO:0032868//response to insulin;GO:0051365//cellular response to potassium ion starvation;GO:0046327//glycerol biosynthetic process from pyruvate;GO:0061402//positive regulation of transcription from RNA polymerase II promoter in response to acidic pH	K01596//phosphoenolpyruvate carboxykinase (GTP) [EC:4.1.1.32]	gi|45382671|ref|NP_990802.1|//phosphoenolpyruvate carboxykinase, cytosolic [GTP] [Gallus gallus]
424618	2105	16103	52271	1.6962	0	Up	0	CYP4B1	GO:0016021//integral component of membrane	GO:0016705//oxidoreductase activity, acting on paired donors, with incorporation or reduction of molecular oxygen;GO:0020037//heme binding;GO:0005506//iron ion binding;GO:0004497//monooxygenase activity	GO:0055114//oxidation-reduction process	K07426//cytochrome P450 family 4 subfamily B polypeptide 1 [EC:1.14.14.1]	gi|971409327|ref|XP_015146729.1|//PREDICTED: cytochrome P450 4A6-like isoform X3 [Gallus gallus];gi|971409325|ref|XP_015146728.1|//PREDICTED: cytochrome P450 4A6-like isoform X2 [Gallus gallus];gi|118094503|ref|XP_422455.2|//PREDICTED: cytochrome P450 4B1-like isoform X1 [Gallus gallus]
425389	1274	33726.7	72426.9	1.10015	0	Up	0	BF2	GO:0009986//cell surface;GO:0042612//MHC class I protein complex;GO:0016021//integral component of membrane	GO:0042605//peptide antigen binding	GO:0006955//immune response;GO:0002474//antigen processing and presentation of peptide antigen via MHC class I	K06751//major histocompatibility complex, class I	gi|71897025|ref|NP_001026509.1|//Major histocompatibility complex class I antigen BF2 precursor [Gallus gallus]
420380	5254	32079	9022	-1.83259	0	Down	0	SCAP	GO:0016021//integral component of membrane;GO:0005789//endoplasmic reticulum membrane;GO:0000139//Golgi membrane	GO:0015485//cholesterol binding	GO:0042304//regulation of fatty acid biosynthetic process;GO:0032868//response to insulin;GO:0001666//response to hypoxia;GO:0032933//SREBP signaling pathway;GO:0045540//regulation of cholesterol biosynthetic process	K12385//Niemann-Pick C1 protein;K16302//metal transporter CNNM	gi|971379583|ref|XP_015136688.1|//PREDICTED: LOW QUALITY PROTEIN: sterol regulatory element-binding protein cleavage-activating protein [Gallus gallus]
100858159	2476	27563	59835	1.11578	0	Up	0	AOC1	NA	NA	NA	K11182//diamine oxidase [EC:1.4.3.22]	gi|971379473|ref|XP_015136639.1|//PREDICTED: amiloride-sensitive amine oxidase [copper-containing] isoform X2 [Gallus gallus];gi|971379469|ref|XP_015136637.1|//PREDICTED: amiloride-sensitive amine oxidase [copper-containing] isoform X1 [Gallus gallus]
107052719	3029	28742	8715	-1.72407	0	Down	0	LOC107052719	NA	NA	NA	K04257//olfactory receptor;K04004//complement factor H	gi|971371237|ref|XP_015138157.1|//PREDICTED: uncharacterized protein LOC107052719 isoform X1 [Gallus gallus];gi|971371239|ref|XP_015138163.1|//PREDICTED: uncharacterized protein LOC107052719 isoform X2 [Gallus gallus]
416928	959	2209	15686	2.82553	0	Up	0	IGLL1	NA	NA	NA	K06554//immunoglobulin lambda-like polypeptide 1	gi|971420846|ref|XP_015130804.1|//PREDICTED: Ig lambda chain V-1 region isoform X5 [Gallus gallus];gi|971420842|ref|XP_015130802.1|//PREDICTED: Ig lambda chain V-1 region isoform X3 [Gallus gallus];gi|971420844|ref|XP_015130803.1|//PREDICTED: Ig lambda chain V-1 region isoform X4 [Gallus gallus];gi|971420838|ref|XP_015130800.1|//PREDICTED: Ig lambda chain V-1 region isoform X1 [Gallus gallus];gi|…
423463	2187	28919	9808	-1.56247	0	Down	0	HSP90AA1	GO:0030424//axon;GO:0070062//extracellular exosome;GO:0005654//nucleoplasm;GO:0043209//myelin sheath;GO:0032587//ruffle membrane;GO:0042470//melanosome;GO:0043204//perikaryon;GO:0043235//receptor complex;GO:0009986//cell surface;GO:0005829//cytosol	GO:0030235//nitric-oxide synthase regulator activity;GO:0033142//progesterone receptor binding;GO:0030331//estrogen receptor binding;GO:0005524//ATP binding;GO:0051087//chaperone binding;GO:0051879//Hsp90 protein binding;GO:0001618//virus receptor activity;GO:0016887//ATPase activity;GO:0042826//histone deacetylase binding;GO:0042803//protein homodimerization activity;GO:0023026//MHC class II pro…	GO:0006457//protein folding;GO:0031396//regulation of protein ubiquitination;GO:0045040//protein import into mitochondrial outer membrane;GO:0010243//response to organonitrogen compound;GO:0009409//response to cold;GO:0009408//response to heat;GO:0032570//response to progesterone;GO:0050790//regulation of catalytic activity;GO:0046677//response to antibiotic;GO:0051131//chaperone-mediated protein…	K04079//molecular chaperone HtpG	gi|157954047|ref|NP_001103255.1|//heat shock protein HSP 90-alpha [Gallus gallus]
396025	6343	26320.9	53620.7	1.0241	0	Up	0	XDH	GO:0005615//extracellular space;GO:0005829//cytosol;GO:0005777//peroxisome;GO:0016529//sarcoplasmic reticulum	GO:0009055//electron carrier activity;GO:0016614//oxidoreductase activity, acting on CH-OH group of donors;GO:0051537//2 iron, 2 sulfur cluster binding;GO:0004855//xanthine oxidase activity;GO:0005506//iron ion binding;GO:0030151//molybdenum ion binding;GO:0050660//flavin adenine dinucleotide binding;GO:0004854//xanthine dehydrogenase activity;GO:0042803//protein homodimerization activity;GO:0016…	GO:0001937//negative regulation of endothelial cell proliferation;GO:2001213//negative regulation of vasculogenesis;GO:1900747//negative regulation of vascular endothelial growth factor signaling pathway;GO:2000379//positive regulation of reactive oxygen species metabolic process;GO:0010629//negative regulation of gene expression;GO:0055114//oxidation-reduction process;GO:1900745//positive regula…	K00106//xanthine dehydrogenase/oxidase [EC:1.17.1.4 1.17.3.2]	gi|46048759|ref|NP_990458.1|//xanthine dehydrogenase/oxidase [Gallus gallus];gi|971385609|ref|XP_015138835.1|//PREDICTED: xanthine dehydrogenase/oxidase isoform X1 [Gallus gallus]
107052718	3048	32107.3	12293.9	-1.38744	0	Down	0	LOC107052718	NA	NA	NA	K04257//olfactory receptor;K21125//mucin-5AC;K05249//neuromedin U;K01495//GTP cyclohydrolase I [EC:3.5.4.16]	gi|971371235|ref|XP_015138148.1|//PREDICTED: endogenous retrovirus group K member 11 Pol protein [Gallus gallus]
769339	2514	45078.7	21885.9	-1.04492	0	Down	0	LOC769339	GO:0005615//extracellular space	GO:0052689//carboxylic ester hydrolase activity	GO:0006633//fatty acid biosynthetic process	K01044//carboxylesterase 1 [EC:3.1.1.1]	gi|363745231|ref|XP_001232058.2|//PREDICTED: fatty acyl-CoA hydrolase precursor, medium chain-like isoform X1 [Gallus gallus];gi|971414556|ref|XP_015147946.1|//PREDICTED: fatty acyl-CoA hydrolase precursor, medium chain-like isoform X2 [Gallus gallus]
396487	2389	21119	6480	-1.70696	0	Down	0	HSPA5	GO:0005788//endoplasmic reticulum lumen;GO:0070062//extracellular exosome;GO:0005925//focal adhesion;GO:0043209//myelin sheath;GO:0005793//endoplasmic reticulum-Golgi intermediate compartment;GO:0030496//midbody;GO:0034663//endoplasmic reticulum chaperone complex;GO:0009986//cell surface;GO:0030176//integral component of endoplasmic reticulum membrane;GO:0008180//COP9 signalosome;GO:0005886//plas…	GO:0043022//ribosome binding;GO:0051787//misfolded protein binding;GO:0005524//ATP binding;GO:0019904//protein domain specific binding;GO:0051082//unfolded protein binding;GO:0031625//ubiquitin protein ligase binding;GO:0016887//ATPase activity	GO:0021680//cerebellar Purkinje cell layer development;GO:0021762//substantia nigra development;GO:0030335//positive regulation of cell migration;GO:0051603//proteolysis involved in cellular protein catabolic process;GO:0031398//positive regulation of protein ubiquitination;GO:0043066//negative regulation of apoptotic process;GO:0035437//maintenance of protein localization in endoplasmic reticulu…	K09490//heat shock 70kDa protein 5	gi|45382769|ref|NP_990822.1|//78 kDa glucose-regulated protein precursor [Gallus gallus]
769704	2330	41280.8	19450.4	-1.08815	0	Down	0	LOC769704	GO:0005615//extracellular space	GO:0052689//carboxylic ester hydrolase activity	NA	K01044//carboxylesterase 1 [EC:3.1.1.1]	gi|971414542|ref|XP_015147944.1|//PREDICTED: fatty acyl-CoA hydrolase precursor, medium chain-like isoform X3 [Gallus gallus];gi|971414536|ref|XP_015147941.1|//PREDICTED: fatty acyl-CoA hydrolase precursor, medium chain-like isoform X1 [Gallus gallus];gi|971414540|ref|XP_015147943.1|//PREDICTED: fatty acyl-CoA hydrolase precursor, medium chain-like isoform X2 [Gallus gallus]
423118	5490	18230	38948	1.09275	0	Up	0	CPT1A	GO:0005743//mitochondrial inner membrane;GO:0016021//integral component of membrane	GO:0004095//carnitine O-palmitoyltransferase activity;GO:1990698//palmitoleoyltransferase activity	GO:0009437//carnitine metabolic process;GO:0001676//long-chain fatty acid metabolic process;GO:0030855//epithelial cell differentiation	K08765//carnitine O-palmitoyltransferase 1, liver isoform [EC:2.3.1.21]	gi|61097993|ref|NP_001012916.1|//carnitine O-palmitoyltransferase 1, liver isoform [Gallus gallus];gi|971397833|ref|XP_015142284.1|//PREDICTED: carnitine O-palmitoyltransferase 1, liver isoform isoform X2 [Gallus gallus]
374163	2733	22902	8008	-1.51844	0	Down	0	HSP90B1	GO:0005788//endoplasmic reticulum lumen;GO:0031012//extracellular matrix;GO:0070062//extracellular exosome;GO:0005634//nucleus;GO:0005925//focal adhesion;GO:0030496//midbody;GO:0048471//perinuclear region of cytoplasm;GO:0034663//endoplasmic reticulum chaperone complex;GO:0005829//cytosol;GO:0005789//endoplasmic reticulum membrane;GO:0005886//plasma membrane	GO:0003723//RNA binding;GO:0005524//ATP binding;GO:0051082//unfolded protein binding;GO:0019903//protein phosphatase binding;GO:0046790//virion binding;GO:0050750//low-density lipoprotein particle receptor binding	GO:0006457//protein folding;GO:0030970//retrograde protein transport, ER to cytosol;GO:0043666//regulation of phosphoprotein phosphatase activity;GO:0071318//cellular response to ATP;GO:0030433//ubiquitin-dependent ERAD pathway;GO:0031247//actin rod assembly;GO:0043066//negative regulation of apoptotic process;GO:0001666//response to hypoxia	K09487//heat shock protein 90kDa beta	gi|45383562|ref|NP_989620.1|//endoplasmin precursor [Gallus gallus]
427964	4190	21500.4	7624	-1.49823	0	Down	0	GBE1	NA	NA	NA	K00700//1,4-alpha-glucan branching enzyme [EC:2.4.1.18]	gi|971375004|ref|XP_015153917.1|//PREDICTED: 1,4-alpha-glucan-branching enzyme isoform X6 [Gallus gallus];gi|971375006|ref|XP_015153925.1|//PREDICTED: 1,4-alpha-glucan-branching enzyme isoform X7 [Gallus gallus];gi|971374998|ref|XP_015153897.1|//PREDICTED: 1,4-alpha-glucan-branching enzyme isoform X3 [Gallus gallus];gi|971374994|ref|XP_015153887.1|//PREDICTED: 1,4-alpha-glucan-branching enzyme is…
101751402	1733	943	8239	3.12466	0	Up	0	PPP1R3G	NA	NA	NA	K07189//protein phosphatase 1 regulatory subunit 3A/B/C/D/E	gi|971382428|ref|XP_004939761.2|//PREDICTED: protein phosphatase 1 regulatory subunit 3G [Gallus gallus]
396212	376	4584	15809	1.78359	0	Up	0	MT4	NA	GO:0008270//zinc ion binding	GO:0070555//response to interleukin-1;GO:0032496//response to lipopolysaccharide	K14739//metallothionein 1/2	gi|46048711|ref|NP_990606.1|//metallothionein [Gallus gallus]
418773	1611	14716	4206	-1.80935	0	Down	0	GGACT	GO:0070062//extracellular exosome	GO:0003839//gamma-glutamylcyclotransferase activity	GO:0042219//cellular modified amino acid catabolic process	K19761//gamma-glutamylaminecyclotransferase [EC:2.3.2.-]	gi|118084648|ref|XP_001231825.1|//PREDICTED: gamma-glutamylaminecyclotransferase isoform X2 [Gallus gallus];gi|50730609|ref|XP_416969.1|//PREDICTED: gamma-glutamylaminecyclotransferase isoform X1 [Gallus gallus]
418190	2713	24879	10603	-1.23294	0	Down	0	SLCO1A2	GO:0005887//integral component of plasma membrane	GO:0015125//bile acid transmembrane transporter activity;GO:0015347//sodium-independent organic anion transmembrane transporter activity	GO:0043252//sodium-independent organic anion transport;GO:0098779//positive regulation of mitophagy in response to mitochondrial depolarization;GO:0015721//bile acid and bile salt transport;GO:0008206//bile acid metabolic process	K03460//solute carrier organic anion transporter family, member 1A	gi|971373368|ref|XP_015147275.1|//PREDICTED: solute carrier organic anion transporter family member 1A2 [Gallus gallus]
107051274	1705	462	6128	3.72697	0	Up	0	LOC107051274	NA	NA	NA	NA	gi|971451667|ref|XP_015130394.1|//PREDICTED: collagen alpha-2(IV) chain-like [Gallus gallus]
415746	4770	6101.37	17358.9	1.50599	0	Up	0	GPT2	NA	NA	NA	K00814//alanine transaminase [EC:2.6.1.2]	gi|971414469|ref|XP_015147909.1|//PREDICTED: alanine aminotransferase 2 [Gallus gallus]
415706	2576	22798	9610	-1.24878	0	Down	0	OSGIN1	NA	GO:0008083//growth factor activity;GO:0016491//oxidoreductase activity	GO:0030308//negative regulation of cell growth;GO:0043065//positive regulation of apoptotic process;GO:0055114//oxidation-reduction process	NA	gi|118096257|ref|XP_414073.2|//PREDICTED: oxidative stress-induced growth inhibitor 1 [Gallus gallus]
396540	1520	13054	27817	1.08899	0	Up	0	ADSL	GO:0005829//cytosol;GO:0005739//mitochondrion	GO:0070626//(S)-2-(5-amino-1-(5-phospho-D-ribosyl)imidazole-4-carboxamido)succinate AMP-lyase (fumarate-forming) activity;GO:0004018//N6-(1,2-dicarboxyethyl)AMP AMP-lyase (fumarate-forming) activity	GO:0044208//'de novo' AMP biosynthetic process;GO:0051262//protein tetramerization;GO:0006189//'de novo' IMP biosynthetic process	K01756//adenylosuccinate lyase [EC:4.3.2.2]	gi|205371816|sp|P21265.2|PUR8_CHICK//RecName: Full=Adenylosuccinate lyase; Short=ADSL; Short=ASL; AltName: Full=Adenylosuccinase; Short=ASase
423612	1991	23191	10759	-1.1105	0	Down	0	GLUD1	NA	NA	NA	K00261//glutamate dehydrogenase (NAD(P)+) [EC:1.4.1.3]	gi|971401116|ref|XP_015143519.1|//PREDICTED: glutamate dehydrogenase 1, mitochondrial [Gallus gallus]
423895	5790	13966	4949	-1.49919	0	Down	0	GPAM	GO:0005743//mitochondrial inner membrane;GO:0005886//plasma membrane	GO:0004366//glycerol-3-phosphate O-acyltransferase activity	GO:0055091//phospholipid homeostasis;GO:0051607//defense response to virus;GO:0070970//interleukin-2 secretion;GO:0008654//phospholipid biosynthetic process;GO:0006650//glycerophospholipid metabolic process;GO:0055089//fatty acid homeostasis;GO:0050707//regulation of cytokine secretion;GO:0006631//fatty acid metabolic process;GO:0009749//response to glucose;GO:0070236//negative regulation of acti…	K00629//glycerol-3-phosphate O-acyltransferase 1/2 [EC:2.3.1.15]	gi|971403582|ref|XP_015144451.1|//PREDICTED: glycerol-3-phosphate acyltransferase 1, mitochondrial isoform X1 [Gallus gallus];gi|971403594|ref|XP_015144457.1|//PREDICTED: glycerol-3-phosphate acyltransferase 1, mitochondrial isoform X2 [Gallus gallus]
431336	5425	9566.81	21193.5	1.14503	0	Up	0	DUSP16	GO:0005654//nucleoplasm;GO:0005737//cytoplasm	GO:0017017//MAP kinase tyrosine/serine/threonine phosphatase activity;GO:0004725//protein tyrosine phosphatase activity	GO:0035335//peptidyl-tyrosine dephosphorylation;GO:0000188//inactivation of MAPK activity	K04459//dual specificity MAP kinase phosphatase [EC:3.1.3.16 3.1.3.48]	gi|363728215|ref|XP_428887.3|//PREDICTED: dual specificity protein phosphatase 16 [Gallus gallus]
429249	6350	10200	22120	1.1143	0	Up	0	LOC429249	NA	NA	NA	K18273//alpha-tectorin	gi|971448161|ref|XP_015128983.1|//PREDICTED: IgGFc-binding protein-like, partial [Gallus gallus]
771940	4134	23420	11203.9	-1.06621	0	Down	0	CP	NA	NA	NA	K13624//ceruloplasmin [EC:1.16.3.1]	gi|971411813|ref|XP_015147339.1|//PREDICTED: ceruloplasmin [Gallus gallus]
426250	2743	4877	13669	1.48436	0	Up	0	SLC20A1	NA	NA	NA	K14640//solute carrier family 20 (sodium-dependent phosphate transporter)	gi|971430249|ref|XP_015152988.1|//PREDICTED: sodium-dependent phosphate transporter 1 [Gallus gallus]
423730	3457	12654.5	4332.54	-1.54884	0	Down	0	COMTD1	NA	NA	NA	K00545//catechol O-methyltransferase [EC:2.1.1.6]	gi|971401941|ref|XP_015143781.1|//PREDICTED: catechol O-methyltransferase domain-containing protein 1 [Gallus gallus]
769847	1337	6800.96	1232.95	-2.46611	0	Down	0	GSTT1L	NA	NA	NA	K00799//glutathione S-transferase [EC:2.5.1.18]	gi|971421234|ref|XP_001231971.4|//PREDICTED: glutathione S-transferase theta-1-like [Gallus gallus]
428743	2875	8986	19237	1.09565	0	Up	0	ETNPPL	NA	GO:0042802//identical protein binding;GO:0008483//transaminase activity;GO:0030170//pyridoxal phosphate binding	NA	K14286//ethanolamine-phosphate phospho-lyase [EC:4.2.3.2]	gi|971394154|ref|XP_015132066.1|//PREDICTED: ethanolamine-phosphate phospho-lyase isoform X1 [Gallus gallus];gi|971394156|ref|XP_015132067.1|//PREDICTED: ethanolamine-phosphate phospho-lyase isoform X2 [Gallus gallus]
423896	2979	12084.9	4402.53	-1.45928	0	Down	0	ACSL5	GO:0005783//endoplasmic reticulum;GO:0005730//nucleolus;GO:0005743//mitochondrial inner membrane;GO:0016021//integral component of membrane	GO:0004467//long-chain fatty acid-CoA ligase activity	GO:2001236//regulation of extrinsic apoptotic signaling pathway;GO:0001676//long-chain fatty acid metabolic process	K01897//long-chain acyl-CoA synthetase [EC:6.2.1.3]	gi|71895089|ref|NP_001026408.1|//long-chain-fatty-acid--CoA ligase 5 [Gallus gallus]
419409	2490	1574.67	7032.65	2.15654	0	Up	0	LOC419409	NA	NA	NA	K02599//Notch 1	gi|513219593|ref|XP_004947458.1|//PREDICTED: Golgi integral membrane protein 4-like isoform X2 [Gallus gallus];gi|118101024|ref|XP_417571.2|//PREDICTED: Golgi integral membrane protein 4-like isoform X1 [Gallus gallus]
772339	3119	9190	2811	-1.71146	0	Down	0	SERPINA3	GO:0005615//extracellular space	GO:0004867//serine-type endopeptidase inhibitor activity	GO:0010951//negative regulation of endopeptidase activity	K04525//serpin peptidase inhibitor, clade A	gi|971400187|ref|XP_015143259.1|//PREDICTED: alpha-1-antiproteinase [Gallus gallus]
424011	11406	2217	8040	1.85611	0	Up	0	ABCA12	GO:0005829//cytosol;GO:0005743//mitochondrial inner membrane;GO:0016021//integral component of membrane;GO:0005886//plasma membrane;GO:0097209//epidermal lamellar body	GO:0005319//lipid transporter activity;GO:0034191//apolipoprotein A-I receptor binding;GO:0005524//ATP binding;GO:0016887//ATPase activity	GO:0010875//positive regulation of cholesterol efflux;GO:0045055//regulated exocytosis;GO:0072659//protein localization to plasma membrane;GO:2000010//positive regulation of protein localization to cell surface;GO:0031424//keratinization;GO:0033700//phospholipid efflux;GO:0061436//establishment of skin barrier;GO:0035627//ceramide transport;GO:0055088//lipid homeostasis;GO:0048286//lung alveolus …	K05646//ATP-binding cassette, subfamily A (ABC1), member 12	gi|971404449|ref|XP_015144789.1|//PREDICTED: ATP-binding cassette sub-family A member 12 isoform X1 [Gallus gallus];gi|971404451|ref|XP_015144790.1|//PREDICTED: ATP-binding cassette sub-family A member 12 isoform X2 [Gallus gallus]
414834	1824	6160	1292	-2.25581	0	Down	0	CYP7A1	GO:0016021//integral component of membrane;GO:0005789//endoplasmic reticulum membrane	GO:0020037//heme binding;GO:0008123//cholesterol 7-alpha-monooxygenase activity;GO:0005506//iron ion binding	GO:0071333//cellular response to glucose stimulus;GO:0006707//cholesterol catabolic process;GO:0042632//cholesterol homeostasis;GO:0070857//regulation of bile acid biosynthetic process;GO:0055114//oxidation-reduction process	K00489//cholesterol 7alpha-monooxygenase [EC:1.14.14.23]	gi|48976103|ref|NP_001001753.1|//cholesterol 7-alpha-monooxygenase [Gallus gallus]
414833	1756	3128.78	86.41	-5.18074	0	Down	0	CYP2C45	NA	GO:0020037//heme binding;GO:0005506//iron ion binding;GO:0016712//oxidoreductase activity, acting on paired donors, with incorporation or reduction of molecular oxygen, reduced flavin or flavoprotein as one donor, and incorporation of one atom of oxygen;GO:0019825//oxygen binding	GO:0055114//oxidation-reduction process	K07413//cytochrome P450 family 2 subfamily C [EC:1.14.14.1]	gi|49170110|ref|NP_001001752.1|//cytochrome P-450 2C45 [Gallus gallus]
422117	2528	7270	15966	1.13249	0	Up	0	SLC16A5	GO:0016021//integral component of membrane	NA	GO:0055085//transmembrane transport	K08182//MFS transporter, MCP family, solute carrier family 16 (monocarboxylic acid transporters), member 5	gi|513214495|ref|XP_420120.4|//PREDICTED: monocarboxylate transporter 6 [Gallus gallus]
404756	683	18617.5	9243.07	-1.0127	0	Down	0	THRSPB	NA	NA	NA	K08328//guanylate cyclase activator 1	gi|47087175|ref|NP_998743.1|//thyroid hormone responsive spot 14 beta [Gallus gallus]
101751749	2007	4435.7	11493.8	1.37114	0	Up	0	LOC101751749	GO:0005737//cytoplasm	GO:0004642//phosphoribosylformylglycinamidine synthase activity;GO:0005524//ATP binding	GO:0006541//glutamine metabolic process;GO:0006164//purine nucleotide biosynthetic process;GO:0009156//ribonucleoside monophosphate biosynthetic process	K01952//phosphoribosylformylglycinamidine synthase [EC:6.3.5.3]	gi|971447936|ref|XP_015128884.1|//PREDICTED: LOW QUALITY PROTEIN: phosphoribosylformylglycinamidine synthase-like, partial [Gallus gallus]
425055	1646	9925	3693	-1.42876	0	Down	0	CYP8B1	NA	NA	NA	K07431//sterol 12-alpha-hydroxylase [EC:1.14.18.8 1.14.13.96]	gi|53986561|ref|NP_001005571.1|//cytochrome P450, family 8, subfamily B [Gallus gallus]
416728	2349	14811	7072	-1.06896	0	Down	0	HAO1	NA	NA	NA	K11517//(S)-2-hydroxy-acid oxidase [EC:1.1.3.15]	gi|971386248|ref|XP_015138965.1|//PREDICTED: hydroxyacid oxidase 1 isoform X1 [Gallus gallus];gi|765099193|ref|NP_001186371.2|//hydroxyacid oxidase 1 [Gallus gallus];gi|971386250|ref|XP_015138966.1|//PREDICTED: hydroxyacid oxidase 1 isoform X2 [Gallus gallus]
374189	2164	9555	3697	-1.37238	0	Down	0	ME1	GO:0005739//mitochondrion	GO:0004471//malate dehydrogenase (decarboxylating) (NAD+) activity;GO:0004473//malate dehydrogenase (decarboxylating) (NADP+) activity;GO:0008948//oxaloacetate decarboxylase activity;GO:0051287//NAD binding;GO:0030145//manganese ion binding	GO:1902031//regulation of NADP metabolic process;GO:0051262//protein tetramerization;GO:0055114//oxidation-reduction process;GO:0006108//malate metabolic process	K00029//malate dehydrogenase (oxaloacetate-decarboxylating)(NADP+) [EC:1.1.1.40]	gi|45383538|ref|NP_989634.1|//NADP-dependent malic enzyme [Gallus gallus];gi|971389308|ref|XP_015140081.1|//PREDICTED: NADP-dependent malic enzyme isoform X1 [Gallus gallus]
416811	3340	5262	1234	-2.09475	0	Down	0	AACS	GO:0005829//cytosol	GO:0030729//acetoacetate-CoA ligase activity;GO:0005524//ATP binding	GO:0006631//fatty acid metabolic process	K01907//acetoacetyl-CoA synthetase [EC:6.2.1.16]	gi|55741618|ref|NP_001006184.1|//acetoacetyl-CoA synthetase [Gallus gallus]
415644	2566	8127	3045	-1.41876	0	Down	0	HERPUD1	NA	NA	NA	K14027//homocysteine-responsive endoplasmic reticulum-resident ubiquitin-like domain member 1 protein	gi|363737973|ref|XP_414010.3|//PREDICTED: homocysteine-responsive endoplasmic reticulum-resident ubiquitin-like domain member 1 protein [Gallus gallus]
395300	1595	11283	5208	-1.11783	0	Down	0	SULT1C3	GO:0005737//cytoplasm	GO:0004062//aryl sulfotransferase activity;GO:0004027//alcohol sulfotransferase activity	GO:0006790//sulfur compound metabolic process	K01025//null	gi|45382969|ref|NP_989932.1|//sulfotransferase 1C1 [Gallus gallus]
416033	2447	2614	7184	1.45605	0	Up	0	SLC41A3	GO:0016021//integral component of membrane	GO:0008324//cation transmembrane transporter activity	GO:0098655//cation transmembrane transport	K15122//solute carrier family 41	gi|326927964|ref|XP_003210156.1|//PREDICTED: solute carrier family 41 member 3 isoform X2 [Meleagris gallopavo];gi|513205289|ref|XP_004944660.1|//PREDICTED: solute carrier family 41 member 3 isoform X1 [Gallus gallus]
415531	2133	9961.84	4547.95	-1.13368	0	Down	0	SLC51B	NA	NA	NA	K14361//organic solute transporter subunit beta	gi|971413660|ref|XP_015147742.1|//PREDICTED: organic solute transporter subunit beta [Gallus gallus]
100858007	1938	1827.22	50.59	-5.17714	0	Down	0	CYP2C21L	NA	GO:0020037//heme binding;GO:0005506//iron ion binding;GO:0016712//oxidoreductase activity, acting on paired donors, with incorporation or reduction of molecular oxygen, reduced flavin or flavoprotein as one donor, and incorporation of one atom of oxygen;GO:0019825//oxygen binding	GO:0055114//oxidation-reduction process	K07413//cytochrome P450 family 2 subfamily C [EC:1.14.14.1]	gi|971402501|ref|XP_015144012.1|//PREDICTED: cytochrome P450 2C9-like [Gallus gallus]
395504	2153	6338	2332	-1.44494	0	Down	0	GATM	GO:0005743//mitochondrial inner membrane	GO:0015068//glycine amidinotransferase activity	GO:0006601//creatine biosynthetic process	K00613//glycine amidinotransferase [EC:2.1.4.1]	gi|45382065|ref|NP_990076.1|//glycine amidinotransferase, mitochondrial [Gallus gallus];gi|971412946|ref|XP_015147461.1|//PREDICTED: glycine amidinotransferase, mitochondrial isoform X1 [Gallus gallus]
425328	1843	2852	481	-2.57035	0	Down	0	PPP1R3C	NA	NA	NA	K07189//protein phosphatase 1 regulatory subunit 3A/B/C/D/E	gi|118092827|ref|XP_423102.2|//PREDICTED: protein phosphatase 1 regulatory subunit 3C [Gallus gallus]
419027	9457	604	3125	2.36875	0	Up	0	GAB2	NA	NA	NA	K08091//growth factor receptor bound protein 2-associated protein 2	gi|971378778|ref|XP_004938986.2|//PREDICTED: LOW QUALITY PROTEIN: GRB2-associated-binding protein 2 [Gallus gallus]
424811	2327	4183	9066	1.11345	0	Up	0	MOGAT1	NA	NA	NA	K14458//2-acylglycerol O-acyltransferase 1 [EC:2.3.1.22]	gi|971410139|ref|XP_015132520.1|//PREDICTED: 2-acylglycerol O-acyltransferase 1 [Gallus gallus]
419679	1928	4902	9933	1.01638	0	Up	0	MFSD2A	NA	NA	NA	K08824//cyclin-dependent kinase-like [EC:2.7.11.22]	gi|971431230|ref|XP_417826.4|//PREDICTED: sodium-dependent lysophosphatidylcholine symporter 1 [Gallus gallus]
425353	8127	1202	4101	1.76806	0	Up	0	DYSF	NA	NA	NA	K18261//dysferlin	gi|971396283|ref|XP_015141556.1|//PREDICTED: dysferlin [Gallus gallus]
107055673	1074	3680.13	8041.95	1.12531	0	Up	0	LOC107055673	GO:0070062//extracellular exosome;GO:0045121//membrane raft;GO:0005829//cytosol;GO:0043209//myelin sheath;GO:0005739//mitochondrion	GO:0004459//L-lactate dehydrogenase activity	GO:0006090//pyruvate metabolic process;GO:0005975//carbohydrate metabolic process;GO:0055114//oxidation-reduction process	K00016//L-lactate dehydrogenase [EC:1.1.1.27]	gi|971441515|ref|XP_015156310.1|//PREDICTED: L-lactate dehydrogenase B chain-like [Gallus gallus]
378924	2824	2360.14	6009.83	1.34597	0	Up	0	HAL	GO:0005737//cytoplasm	GO:0004397//histidine ammonia-lyase activity	GO:0019557//histidine catabolic process to glutamate and formate;GO:0019556//histidine catabolic process to glutamate and formamide	K01745//histidine ammonia-lyase [EC:4.3.1.3]	gi|45383354|ref|NP_989735.1|//histidine ammonia-lyase [Gallus gallus];gi|971371516|ref|XP_015139202.1|//PREDICTED: histidine ammonia-lyase isoform X1 [Gallus gallus]
395802	8103	7203	3213	-1.16716	0	Down	0	PROX1	GO:0005634//nucleus;GO:0005737//cytoplasm	GO:0050692//DBD domain binding;GO:0050693//LBD domain binding;GO:0001046//core promoter sequence-specific DNA binding;GO:0003714//transcription corepressor activity;GO:0003705//transcription factor activity, RNA polymerase II distal enhancer sequence-specific binding;GO:0001078//transcriptional repressor activity, RNA polymerase II core promoter proximal region sequence-specific binding;GO:001692…	GO:0060412//ventricular septum morphogenesis;GO:0021516//dorsal spinal cord development;GO:0043433//negative regulation of sequence-specific DNA binding transcription factor activity;GO:0010595//positive regulation of endothelial cell migration;GO:0060298//positive regulation of sarcomere organization;GO:0021915//neural tube development;GO:0046619//optic placode formation involved in camera-type …	K20211//prospero homeobox 1	gi|971386588|ref|XP_015139108.1|//PREDICTED: prospero homeobox protein 1 isoform X2 [Gallus gallus];gi|56785422|ref|NP_001005616.1|//prospero homeobox protein 1 [Gallus gallus];gi|971386584|ref|XP_015139106.1|//PREDICTED: prospero homeobox protein 1 isoform X1 [Gallus gallus]
373905	980	6475	2789	-1.21761	0	Down	0	BASP1	GO:0070062//extracellular exosome;GO:0030426//growth cone;GO:0008180//COP9 signalosome;GO:0031234//extrinsic component of cytoplasmic side of plasma membrane;GO:0016607//nuclear speck;GO:0030054//cell junction;GO:0030863//cortical cytoskeleton	GO:0003714//transcription corepressor activity;GO:0019904//protein domain specific binding;GO:0044212//transcription regulatory region DNA binding	GO:0045892//negative regulation of transcription, DNA-templated;GO:0021762//substantia nigra development;GO:0072112//glomerular visceral epithelial cell differentiation	K17272//brain acid soluble protein 1	gi|45383878|ref|NP_989447.1|//brain acid soluble protein 1 homolog [Gallus gallus]
430189	771	3806	7992	1.0678	0	Up	0	HLA-DRA	GO:0042613//MHC class II protein complex;GO:0016021//integral component of membrane	NA	GO:0019882//antigen processing and presentation;GO:0006955//immune response	K06752//major histocompatibility complex, class II	gi|350538723|ref|NP_001231990.1|//B-LA precursor [Gallus gallus]
100859733	881	3509	7532	1.09949	0	Up	0	CIDEC	NA	NA	NA	K02310//DNA fragmentation factor, 45 kD, alpha subunit	gi|478621120|ref|NP_001264607.1|//cell death activator CIDE-3 [Gallus gallus]
422630	3569	4030	1284	-1.65262	0	Down	0	PPP1R3B	NA	NA	NA	K07189//protein phosphatase 1 regulatory subunit 3A/B/C/D/E	gi|971393731|ref|XP_015131929.1|//PREDICTED: protein phosphatase 1 regulatory subunit 3B isoform X2 [Gallus gallus];gi|118090238|ref|XP_420586.2|//PREDICTED: protein phosphatase 1 regulatory subunit 3B isoform X1 [Gallus gallus]
395712	4747	7510.37	3555.31	-1.08139	0	Down	0	ABCB1LB	GO:0016021//integral component of membrane	GO:0005524//ATP binding;GO:0042626//ATPase activity, coupled to transmembrane movement of substances	GO:0055085//transmembrane transport	K05658//ATP-binding cassette, subfamily B (MDR/TAP), member 1 [EC:3.6.3.44]	gi|848131345|gb|AKN23386.1|//multidrug resistance protein 1 [Gallus gallus];gi|45382457|ref|NP_990225.1|//multidrug resistance protein 1 [Gallus gallus]
395939	1409	199	1752	3.13568	9.39126e-304	Up	2.9671e-305	DIO3	NA	NA	NA	K07754//thyroxine 5-deiodinase [EC:1.21.99.3]	gi|169790979|ref|NP_001116120.1|//thyroxine 5-deiodinase [Gallus gallus]
418612	4055	5883	2532	-1.21876	5.7303e-300	Down	1.8282e-301	PHKA2	NA	NA	NA	K07190//phosphorylase kinase alpha/beta subunit	gi|513163549|ref|XP_004934744.1|//PREDICTED: phosphorylase b kinase regulatory subunit alpha, liver isoform isoform X1 [Gallus gallus];gi|363728840|ref|XP_416811.3|//PREDICTED: phosphorylase b kinase regulatory subunit alpha, liver isoform isoform X2 [Gallus gallus];gi|971376044|ref|XP_015128300.1|//PREDICTED: phosphorylase b kinase regulatory subunit alpha, liver isoform isoform X3 [Gallus gallu…
100859478	1774	2720.35	666.24	-2.03216	6.41317e-291	Down	2.07586e-292	LOC100859478	NA	NA	NA	K06556//CD200 antigen;K19756//radial spoke head protein 4A	gi|971393986|ref|XP_015132013.1|//PREDICTED: uncharacterized protein LOC100859478 [Gallus gallus]
428441	3401	5976	2643	-1.17949	2.47048e-289	Down	8.03487e-291	KAT2B	NA	NA	NA	K06062//histone acetyltransferase [EC:2.3.1.48]	gi|971380939|ref|XP_015137289.1|//PREDICTED: histone acetyltransferase KAT2B isoform X1 [Gallus gallus];gi|971380943|ref|XP_015137291.1|//PREDICTED: histone acetyltransferase KAT2B isoform X3 [Gallus gallus];gi|971380941|ref|XP_015137290.1|//PREDICTED: histone acetyltransferase KAT2B isoform X2 [Gallus gallus]
429737	1750	3012	6463	1.099	6.60966e-279	Up	2.20088e-280	TCN2	NA	NA	NA	K14619//transcobalamin-2	gi|971422129|ref|XP_015150416.1|//PREDICTED: transcobalamin-2 [Gallus gallus]
395933	2283	3006	860	-1.80792	4.71331e-275	Down	1.58403e-276	LOC395933	NA	GO:0008146//sulfotransferase activity	NA	K01025//null	gi|45384226|ref|NP_990391.1|//sulfotransferase [Gallus gallus]
421186	2238	6055	2785	-1.12293	4.7603e-271	Down	1.64406e-272	FKBP5	GO:0070062//extracellular exosome;GO:0005654//nucleoplasm;GO:0016021//integral component of membrane;GO:0005789//endoplasmic reticulum membrane	GO:0003755//peptidyl-prolyl cis-trans isomerase activity;GO:0031072//heat shock protein binding;GO:0005528//FK506 binding	GO:0000413//protein peptidyl-prolyl isomerization;GO:0061077//chaperone-mediated protein folding	K09571//FK506-binding protein 4/5 [EC:5.2.1.8]	gi|53749682|ref|NP_001005431.1|//peptidyl-prolyl cis-trans isomerase FKBP5 [Gallus gallus]
419198	3523	3966.39	1472.33	-1.43221	1.67618e-259	Down	5.97072e-261	HNF4A	GO:0005634//nucleus;GO:0005737//cytoplasm	GO:0003707//steroid hormone receptor activity;GO:0001228//transcriptional activator activity, RNA polymerase II transcription regulatory region sequence-specific binding;GO:0005102//receptor binding;GO:0003705//transcription factor activity, RNA polymerase II distal enhancer sequence-specific binding;GO:0004879//RNA polymerase II transcription factor activity, ligand-activated sequence-specific D…	GO:0007596//blood coagulation;GO:0023019//signal transduction involved in regulation of gene expression;GO:0042593//glucose homeostasis;GO:0050796//regulation of insulin secretion;GO:0070328//triglyceride homeostasis;GO:0009749//response to glucose;GO:0019216//regulation of lipid metabolic process;GO:2000189//positive regulation of cholesterol homeostasis;GO:0006591//ornithine metabolic process;G…	K07292//hepatocyte nuclear factor 4-alpha	gi|71894981|ref|NP_001026026.1|//hepatocyte nuclear factor 4-alpha [Gallus gallus];gi|971427395|ref|XP_015151852.1|//PREDICTED: hepatocyte nuclear factor 4-alpha isoform X1 [Gallus gallus]
426430	2060	1938	4699	1.2753	5.86846e-257	Up	2.11767e-258	OAT	NA	NA	NA	K00819//ornithine--oxo-acid transaminase [EC:2.6.1.13]	gi|57529515|ref|NP_001006567.1|//ornithine aminotransferase, mitochondrial [Gallus gallus]
770172	1683	3289	6615	1.00561	5.35588e-247	Up	1.98247e-248	MRPL38	NA	NA	NA	K16471//Fas-binding factor 1;K17419//large subunit ribosomal protein L38	gi|167860100|ref|NP_001108101.1|//39S ribosomal protein L38, mitochondrial [Gallus gallus]
417833	3053	2806	903	-1.6382	8.75866e-224	Down	3.52687e-225	MSRB3	GO:0005783//endoplasmic reticulum;GO:0005739//mitochondrion	GO:0033743//peptide-methionine (R)-S-oxide reductase activity;GO:0008270//zinc ion binding	GO:0006979//response to oxidative stress;GO:0030091//protein repair;GO:0055114//oxidation-reduction process	K07305//peptide-methionine (R)-S-oxide reductase [EC:1.8.4.12]	gi|971370993|ref|XP_015137097.1|//PREDICTED: methionine-R-sulfoxide reductase B3 isoform X1 [Gallus gallus];gi|971371007|ref|XP_015137131.1|//PREDICTED: methionine-R-sulfoxide reductase B3 isoform X6 [Gallus gallus];gi|971371009|ref|XP_015137141.1|//PREDICTED: methionine-R-sulfoxide reductase B3 isoform X7 [Gallus gallus];gi|971370997|ref|XP_015137108.1|//PREDICTED: methionine-R-sulfoxide reducta…
772201	2306	2528	5321	1.07122	1.68535e-220	Up	6.94304e-222	ASPG	NA	NA	NA	K13278//60kDa lysophospholipase [EC:3.1.1.5 3.1.1.47 3.5.1.1]	gi|118092065|ref|XP_001234724.1|//PREDICTED: 60 kDa lysophospholipase isoform X2 [Gallus gallus];gi|971400422|ref|XP_015143336.1|//PREDICTED: 60 kDa lysophospholipase isoform X1 [Gallus gallus]
107057545	7798	959.71	2833.08	1.55922	4.4551e-210	Up	1.93194e-211	LOC107057545	NA	NA	NA	K16620//bone morphogenetic protein 6;K09093//aryl hydrocarbon receptor	gi|971445659|ref|XP_015158113.1|//PREDICTED: uncharacterized protein LOC107057545 isoform X3 [Gallus gallus];gi|971445655|ref|XP_015158110.1|//PREDICTED: uncharacterized protein LOC107057545 isoform X1 [Gallus gallus];gi|971445657|ref|XP_015158112.1|//PREDICTED: uncharacterized protein LOC107057545 isoform X2 [Gallus gallus]
770159	3697	2301	4885	1.08362	2.50013e-206	Up	1.09579e-207	RP11-552F3.12	GO:0005814//centriole;GO:0000922//spindle pole;GO:0043296//apical junction complex;GO:0045095//keratin filament	NA	GO:0043297//apical junction assembly;GO:0090162//establishment of epithelial cell polarity	K16471//Fas-binding factor 1	gi|971424138|ref|XP_015150669.1|//PREDICTED: fas-binding factor 1 homolog isoform X2 [Gallus gallus];gi|971424140|ref|XP_015150670.1|//PREDICTED: fas-binding factor 1 homolog isoform X3 [Gallus gallus];gi|971424152|ref|XP_015150676.1|//PREDICTED: fas-binding factor 1 homolog isoform X9 [Gallus gallus];gi|971424142|ref|XP_015150671.1|//PREDICTED: fas-binding factor 1 homolog isoform X4 [Gallus gal…
422417	6961	4002.8	1722.7	-1.21882	1.86112e-204	Down	8.24364e-206	FNIP2	NA	NA	NA	K20401//folliculin-interacting protein 2	gi|513181828|ref|XP_004940965.1|//PREDICTED: folliculin-interacting protein 2 isoform X5 [Gallus gallus];gi|971392676|ref|XP_015140817.1|//PREDICTED: folliculin-interacting protein 2 isoform X4 [Gallus gallus];gi|971392672|ref|XP_015140815.1|//PREDICTED: folliculin-interacting protein 2 isoform X2 [Gallus gallus];gi|971392681|ref|XP_015140819.1|//PREDICTED: folliculin-interacting protein 2 isofor…
428231	2141	931	2741	1.55537	1.47766e-202	Up	6.61377e-204	MYCL	NA	NA	NA	K09110//L-myc proto-oncogene protein	gi|363742408|ref|XP_425790.2|//PREDICTED: protein L-Myc [Gallus gallus]
421226	4500	1408	245	-2.52528	2.40284e-196	Down	1.10525e-197	BUB1	NA	NA	NA	K02178//checkpoint serine/threonine-protein kinase [EC:2.7.11.1]	gi|61098015|ref|NP_001012888.1|//mitotic checkpoint serine/threonine-protein kinase BUB1 [Gallus gallus]
416245	2418	3335	1330	-1.32874	6.10402e-195	Down	2.81715e-196	NIPAL4	NA	NA	NA	K19364//magnesium transporter NIPA1	gi|513206835|ref|XP_414566.3|//PREDICTED: magnesium transporter NIPA4 isoform X1 [Gallus gallus];gi|513206838|ref|XP_004944974.1|//PREDICTED: magnesium transporter NIPA4 isoform X2 [Gallus gallus]
768350	1071	421.32	1729.56	2.03494	2.30474e-185	Up	1.09225e-186	LOC768350	NA	NA	NA	K06751//major histocompatibility complex, class I	gi|971444484|ref|XP_015157585.1|//PREDICTED: MHC-like class I Y isoform X1 [Gallus gallus];gi|296040499|ref|NP_001171648.1|//MHC-like class I Y [Gallus gallus];gi|971444488|ref|XP_015157587.1|//PREDICTED: MHC-like class I Y isoform X3 [Gallus gallus];gi|971444486|ref|XP_015157586.1|//PREDICTED: MHC-like class I Y isoform X2 [Gallus gallus];gi|971444490|ref|XP_015157589.1|//PREDICTED: MHC-like cla…
395128	1302	2298.28	739.03	-1.63933	1.13023e-183	Down	5.40882e-185	HES4	GO:0005634//nucleus	GO:0003677//DNA binding;GO:0001222//transcription corepressor binding;GO:0046982//protein heterodimerization activity;GO:0042803//protein homodimerization activity	GO:0006355//regulation of transcription, DNA-templated	K06054//hairy and enhancer of split 1	gi|45383217|ref|NP_989803.1|//transcription factor HES-1 isoform 2 [Gallus gallus];gi|54292102|ref|NP_001005848.1|//transcription factor HES-1 isoform 1 [Gallus gallus]
100859408	1644	112.43	1029.08	3.19177	9.90797e-182	Up	4.77225e-183	LOC100859408	GO:0042612//MHC class I protein complex;GO:0016021//integral component of membrane	GO:0042605//peptide antigen binding	GO:0006955//immune response;GO:0002474//antigen processing and presentation of peptide antigen via MHC class I	K06751//major histocompatibility complex, class I	gi|971444593|ref|XP_015157636.1|//PREDICTED: class I histocompatibility antigen, F10 alpha chain-like [Gallus gallus]
417367	3427	1582	3643	1.2009	1.40726e-181	Up	6.8e-183	TRIM65	NA	NA	NA	K12031//tripartite motif-containing protein 65;K12023//tripartite motif-containing protein 47	gi|118099645|ref|XP_415625.2|//PREDICTED: tripartite motif-containing protein 65 [Gallus gallus]
107055521	716	2519.9	891.43	-1.50165	2.83437e-177	Down	1.38714e-178	LOC107055521	NA	NA	NA	NA	gi|971441183|ref|XP_015156161.1|//PREDICTED: uncharacterized protein LOC107055521 [Gallus gallus]
374110	727	1938	4137	1.09153	5.80088e-177	Up	2.84794e-178	PTGDS	GO:0070062//extracellular exosome;GO:0005615//extracellular space;GO:0005791//rough endoplasmic reticulum	GO:0004667//prostaglandin-D synthase activity;GO:0005504//fatty acid binding;GO:0005215//transporter activity;GO:0005501//retinoid binding;GO:0036094//small molecule binding	GO:0006810//transport;GO:2000255//negative regulation of male germ cell proliferation;GO:0001516//prostaglandin biosynthetic process;GO:0045187//regulation of circadian sleep/wake cycle, sleep	K01830//prostaglandin-H2 D-isomerase [EC:5.3.99.2]	gi|45383612|ref|NP_989590.1|//prostaglandin-H2 D-isomerase precursor [Gallus gallus]
427495	6055	3161.27	1299.79	-1.28471	1.65083e-175	Down	8.30928e-177	LIPC	NA	NA	NA	K01046//triacylglycerol lipase [EC:3.1.1.3]	gi|513201276|ref|XP_425067.4|//PREDICTED: hepatic triacylglycerol lipase [Gallus gallus]
424474	5987	4224.96	2034.33	-1.05687	8.26587e-172	Down	4.21175e-173	AGL	GO:0005634//nucleus;GO:0005737//cytoplasm;GO:0016234//inclusion body	GO:0004135//amylo-alpha-1,6-glucosidase activity;GO:0031593//polyubiquitin modification-dependent protein binding;GO:0030247//polysaccharide binding;GO:0004134//4-alpha-glucanotransferase activity	GO:0005978//glycogen biosynthetic process;GO:0005980//glycogen catabolic process	K01196//glycogen debranching enzyme [EC:2.4.1.25 3.2.1.33]	gi|971408139|ref|XP_015146236.1|//PREDICTED: glycogen debranching enzyme isoform X2 [Gallus gallus];gi|971408131|ref|XP_015146231.1|//PREDICTED: glycogen debranching enzyme isoform X1 [Gallus gallus]
424326	1857	281	1357	2.2693	7.20282e-167	Up	3.75933e-168	UPP2	NA	NA	NA	K00757//uridine phosphorylase [EC:2.4.2.3]	gi|118093961|ref|XP_422171.2|//PREDICTED: uridine phosphorylase 2 isoform X2 [Gallus gallus];gi|971406783|ref|XP_015145676.1|//PREDICTED: uridine phosphorylase 2 isoform X1 [Gallus gallus]
769097	2066	2795	1105	-1.34128	6.4678e-166	Down	3.38573e-167	ASMTL	NA	NA	NA	K00543//acetylserotonin N-methyltransferase [EC:2.1.1.4]	gi|363728914|ref|XP_001231914.2|//PREDICTED: N-acetylserotonin O-methyltransferase-like protein isoform X2 [Gallus gallus];gi|513163970|ref|XP_004938504.1|//PREDICTED: N-acetylserotonin O-methyltransferase-like protein isoform X1 [Gallus gallus]
396449	895	2070	666	-1.63852	1.99184e-165	Down	1.04884e-166	RBP	NA	NA	NA	K13649//folate receptor	gi|45382617|ref|NP_990794.1|//riboflavin-binding protein precursor [Gallus gallus]
418582	4462	2357	836	-1.49786	2.80346e-165	Down	1.4849e-166	PRRG1	GO:0005576//extracellular region;GO:0016021//integral component of membrane	GO:0005509//calcium ion binding	NA	K01314//coagulation factor X [EC:3.4.21.6]	gi|971375760|ref|XP_015157325.1|//PREDICTED: transmembrane gamma-carboxyglutamic acid protein 1 isoform X3 [Gallus gallus];gi|479277995|ref|NP_001264665.1|//transmembrane gamma-carboxyglutamic acid protein 1 [Gallus gallus] ;gi|971375758|ref|XP_015157319.1|//PREDICTED: transmembrane gamma-carboxyglutamic acid protein 1 isoform X2 [Gallus gallus]
107049120	1108	63.88	826.97	3.69192	2.07274e-164	Up	1.10108e-165	LOC107049120	GO:0042612//MHC class I protein complex	GO:0042605//peptide antigen binding	GO:0006955//immune response;GO:0002474//antigen processing and presentation of peptide antigen via MHC class I	K06751//major histocompatibility complex, class I	gi|971444560|ref|XP_015157623.1|//PREDICTED: class I histocompatibility antigen, F10 alpha chain-like [Gallus gallus]
417345	4374	1121	2798	1.31713	2.88769e-161	Up	1.54741e-162	LOC417345	GO:0016021//integral component of membrane	NA	NA	K06457//T-cell surface glycoprotein CD7	gi|513213372|ref|XP_004946152.1|//PREDICTED: T-cell antigen CD7 isoform X2 [Gallus gallus];gi|513213375|ref|XP_004946153.1|//PREDICTED: T-cell antigen CD7 isoform X3 [Gallus gallus];gi|513213377|ref|XP_004946154.1|//PREDICTED: T-cell antigen CD7 isoform X4 [Gallus gallus];gi|971424395|ref|XP_015150757.1|//PREDICTED: T-cell antigen CD7 isoform X1 [Gallus gallus];gi|50757691|ref|XP_429498.1|//PREDI…
414896	933	1890.13	3941.81	1.05789	2.39261e-160	Up	1.28953e-161	GSTA3	GO:0005829//cytosol	GO:0004364//glutathione transferase activity	GO:0006749//glutathione metabolic process;GO:0098754//detoxification;GO:0043390//aflatoxin B1 metabolic process	K00799//glutathione S-transferase [EC:2.5.1.18]	gi|49169816|ref|NP_001001777.1|//glutathione S-transferase [Gallus gallus]
427957	3869	1641	446	-1.88194	4.74028e-159	Down	2.58419e-160	SLC19A2	NA	NA	NA	K14610//solute carrier family 19 (thiamine transporter), member 2/3	gi|971374528|ref|XP_015152175.1|//PREDICTED: thiamine transporter 1 [Gallus gallus]
768536	2628	1939	612	-1.66619	9.3824e-159	Down	5.1294e-160	TAAR1	GO:0016021//integral component of membrane	GO:0001594//trace-amine receptor activity	GO:0007186//G-protein coupled receptor signaling pathway;GO:0006171//cAMP biosynthetic process	K05051//trace amine associated receptor	gi|971387932|ref|XP_015139651.1|//PREDICTED: trace amine-associated receptor 1 [Gallus gallus]
416964	2589	1825.63	3822.99	1.06383	5.75216e-157	Up	3.17146e-158	PIK3IP1	NA	NA	NA	K01343//tissue plasminogen activator [EC:3.4.21.68];K01348//urokinase plasminogen activator [EC:3.4.21.73];K01315//plasminogen [EC:3.4.21.7]	gi|363740036|ref|XP_415257.3|//PREDICTED: phosphoinositide-3-kinase-interacting protein 1 [Gallus gallus]
419759	2241	2448	935	-1.39105	1.03739e-153	Down	5.78392e-155	ZBTB16	NA	NA	NA	K10055//zinc finger and BTB domain-containing protein 16	gi|971431938|ref|XP_015153698.1|//PREDICTED: zinc finger and BTB domain-containing protein 16 [Gallus gallus]
416960	3764	2214	792	-1.48556	1.91828e-153	Down	1.0725e-154	PISD	NA	NA	NA	K01613//phosphatidylserine decarboxylase [EC:4.1.1.65]	gi|513210776|ref|XP_004934423.1|//PREDICTED: phosphatidylserine decarboxylase proenzyme isoform X5 [Gallus gallus];gi|971421155|ref|XP_015130922.1|//PREDICTED: phosphatidylserine decarboxylase proenzyme isoform X1 [Gallus gallus];gi|971421159|ref|XP_015130924.1|//PREDICTED: phosphatidylserine decarboxylase proenzyme isoform X4 [Gallus gallus];gi|363740024|ref|XP_415253.3|//PREDICTED: phosphatidyl…
422551	7793	531	1771	1.7353	2.50307e-153	Up	1.40333e-154	ENPP6	NA	NA	NA	K08743//ectonucleotide pyrophosphatase/phosphodiesterase family member 6 [EC:3.1.4.-]	gi|50746471|ref|XP_420512.1|//PREDICTED: ectonucleotide pyrophosphatase/phosphodiesterase family member 6 [Gallus gallus]
416328	1769	2051.98	4114.95	1.00138	5.27022e-153	Up	2.96288e-154	SLC22A5	GO:0016021//integral component of membrane	GO:0022857//transmembrane transporter activity	GO:0055085//transmembrane transport	K08202//MFS transporter, OCT family, solute carrier family 22 (organic cation transporter), member 4/5	gi|113951651|ref|NP_001039293.1|//solute carrier family 22 member 5 [Gallus gallus];gi|971418422|ref|XP_015149513.1|//PREDICTED: solute carrier family 22 member 5 isoform X1 [Gallus gallus]
424067	3392	3927.94	1935	-1.02392	8.80102e-152	Down	4.97513e-153	SPATS2L	NA	NA	NA	NA	gi|56605960|ref|NP_001008474.1|//SPATS2-like protein [Gallus gallus] ;gi|971404707|ref|XP_015144900.1|//PREDICTED: SPATS2-like protein isoform X1 [Gallus gallus]
395278	1558	2735	1128	-1.28026	3.51842e-151	Down	1.99438e-152	GJA1	GO:0005922//connexin complex;GO:0016021//integral component of membrane;GO:0014704//intercalated disc	GO:0022857//transmembrane transporter activity	GO:0055085//transmembrane transport;GO:0007507//heart development;GO:0007267//cell-cell signaling	K07372//gap junction protein, alpha 1	gi|49170080|ref|NP_989917.1|//gap junction alpha-1 protein [Gallus gallus]
107054923	7255	1368	3104	1.17958	1.43058e-150	Up	8.13123e-152	C21H1orf233	NA	NA	NA	K11094//U2 small nuclear ribonucleoprotein B'';K15544//RNA polymerase II subunit A C-terminal domain phosphatase SSU72 [EC:3.1.3.16]	gi|971429289|ref|XP_015152600.1|//PREDICTED: fibronectin type-III domain-containing transmembrane protein C1orf233 homolog [Gallus gallus]
420650	5127	2286	861	-1.41122	9.42616e-147	Down	5.4307e-148	SGOL1	NA	NA	NA	K11580//shugoshin-like 1	gi|971380157|ref|XP_015136978.1|//PREDICTED: shugoshin-like 1 isoform X1 [Gallus gallus];gi|313851040|ref|NP_001186577.1|//shugoshin-like 1 [Gallus gallus]
419170	4607	2337	896	-1.38557	6.42429e-146	Down	3.71118e-147	PPP1R16B	GO:0005634//nucleus;GO:0042995//cell projection;GO:0005886//plasma membrane;GO:0048471//perinuclear region of cytoplasm	NA	GO:0014066//regulation of phosphatidylinositol 3-kinase signaling;GO:1903589//positive regulation of blood vessel endothelial cell proliferation involved in sprouting angiogenesis;GO:0035307//positive regulation of protein dephosphorylation;GO:0061028//establishment of endothelial barrier;GO:0050790//regulation of catalytic activity;GO:1902309//negative regulation of peptidyl-serine dephosphoryla…	K17459//protein phosphatase 1 regulatory inhibitor subunit 16B	gi|71895003|ref|NP_001026022.1|//protein phosphatase 1 regulatory inhibitor subunit 16B [Gallus gallus] ;gi|971427376|ref|XP_015151841.1|//PREDICTED: protein phosphatase 1 regulatory inhibitor subunit 16B isoform X1 [Gallus gallus]
422683	4815	2768	1175	-1.23866	2.40059e-145	Down	1.39792e-146	SEC24D	GO:0030127//COPII vesicle coat	GO:0008270//zinc ion binding	GO:0006886//intracellular protein transport;GO:0006888//ER to Golgi vesicle-mediated transport	K14007//protein transport protein SEC24	gi|513183608|ref|XP_004941299.1|//PREDICTED: protein transport protein Sec24D [Gallus gallus]
416626	4816	3094	1403	-1.14344	4.14669e-143	Down	2.44683e-144	CYTH3	GO:0001726//ruffle;GO:0005829//cytosol;GO:0031234//extrinsic component of cytoplasmic side of plasma membrane	GO:0005547//phosphatidylinositol-3,4,5-trisphosphate binding;GO:0005086//ARF guanyl-nucleotide exchange factor activity	GO:0048193//Golgi vesicle transport;GO:0032012//regulation of ARF protein signal transduction;GO:0045785//positive regulation of cell adhesion;GO:0043547//positive regulation of GTPase activity;GO:0090162//establishment of epithelial cell polarity	K18441//cytohesin	gi|513208768|ref|XP_004945362.1|//PREDICTED: cytohesin-3 isoform X1 [Gallus gallus];gi|513208771|ref|XP_414927.3|//PREDICTED: cytohesin-3 isoform X2 [Gallus gallus];gi|690433574|ref|XP_009318324.1|//PREDICTED: cytohesin-3 [Pygoscelis adeliae]
418518	6774	3715.43	1855.85	-1.00393	4.50053e-139	Down	2.72533e-140	TTC3	NA	NA	NA	K15712//E3 ubiquitin-protein ligase TTC3 [EC:2.3.2.27]	gi|971375665|ref|XP_015156920.1|//PREDICTED: E3 ubiquitin-protein ligase TTC3 isoform X4 [Gallus gallus];gi|513162834|ref|XP_416727.4|//PREDICTED: E3 ubiquitin-protein ligase TTC3 isoform X1 [Gallus gallus];gi|971375657|ref|XP_015156894.1|//PREDICTED: E3 ubiquitin-protein ligase TTC3 isoform X2 [Gallus gallus];gi|971375667|ref|XP_015156926.1|//PREDICTED: E3 ubiquitin-protein ligase TTC3 isoform X…
107051034	648	919.3	2323.17	1.33501	7.06112e-137	Up	4.29778e-138	LOC107051034	NA	NA	NA	K01952//phosphoribosylformylglycinamidine synthase [EC:6.3.5.3]	gi|971451244|ref|XP_015130214.1|//PREDICTED: phosphoribosylformylglycinamidine synthase-like, partial [Gallus gallus]
419001	1342	3595	1788	-1.01013	5.83888e-136	Down	3.5629e-137	C1H11ORF54	NA	NA	NA	K17266//major vault protein	gi|471434827|ref|NP_001264206.1|//ester hydrolase C11orf54 homolog [Gallus gallus]
107050076	1712	573.53	1744.38	1.60229	5.75779e-135	Up	3.54017e-136	LOC107050076	NA	NA	NA	K17495//CUB and sushi domain-containing protein;K18273//alpha-tectorin;K17341//hemicentin;K06496//selectin, platele	gi|971449120|ref|XP_015129351.1|//PREDICTED: IgGFc-binding protein-like, partial [Gallus gallus]
417757	5407	747	2023	1.43483	4.9648e-133	Up	3.06798e-134	AASS	GO:0005739//mitochondrion	GO:0047130//saccharopine dehydrogenase (NADP+, L-lysine-forming) activity;GO:0047131//saccharopine dehydrogenase (NAD+, L-glutamate-forming) activity	GO:0019477//L-lysine catabolic process;GO:0055114//oxidation-reduction process	K14157//alpha-aminoadipic semialdehyde synthase [EC:1.5.1.8 1.5.1.9]	gi|118082239|ref|XP_416001.2|//PREDICTED: alpha-aminoadipic semialdehyde synthase, mitochondrial [Gallus gallus]
396446	4735	3363.84	1644.22	-1.03519	1.76563e-132	Down	1.0938e-133	ATP2A2	GO:0005887//integral component of plasma membrane;GO:0090534//calcium ion-transporting ATPase complex;GO:0014704//intercalated disc;GO:0014801//longitudinal sarcoplasmic reticulum;GO:0097470//ribbon synapse;GO:0033017//sarcoplasmic reticulum membrane	GO:0005524//ATP binding;GO:0008022//protein C-terminus binding;GO:0044548//S100 protein binding;GO:0005388//calcium-transporting ATPase activity;GO:0005509//calcium ion binding;GO:0019899//enzyme binding	GO:0010882//regulation of cardiac muscle contraction by calcium ion signaling;GO:0070588//calcium ion transmembrane transport;GO:0042493//response to drug;GO:0014883//transition between fast and slow fiber;GO:0006996//organelle organization;GO:0033292//T-tubule organization;GO:0070296//sarcoplasmic reticulum calcium ion transport;GO:0002026//regulation of the force of heart contraction;GO:1903233…	K05853//Ca2+ transporting ATPase, sarcoplasmic/endoplasmic reticulum [EC:3.6.3.8]	gi|430736677|ref|NP_001258903.1|//sarcoplasmic/endoplasmic reticulum calcium ATPase 2 isoform 2 [Gallus gallus];gi|430736679|ref|NP_001258902.1|//sarcoplasmic/endoplasmic reticulum calcium ATPase 2 isoform 1 [Gallus gallus]
423613	3931	2260	915	-1.30696	3.80608e-129	Down	2.38732e-130	FAM35A	NA	NA	NA	NA	gi|971401114|ref|XP_015143518.1|//PREDICTED: protein FAM35A [Gallus gallus]
428247	6588	886	147	-2.59397	1.10504e-127	Down	6.99968e-129	HTR3A	NA	NA	NA	K04819//5-hydroxytryptamine receptor 3	gi|513222304|ref|XP_004948120.1|//PREDICTED: 5-hydroxytryptamine receptor 3A [Gallus gallus]
429163	4673	2451.55	1049.96	-1.22584	8.88409e-127	Down	5.66876e-128	ARHGEF26	NA	NA	NA	K13744//Rho guanine nucleotide exchange factor 26	gi|971411738|ref|XP_426718.4|//PREDICTED: rho guanine nucleotide exchange factor 26 [Gallus gallus]
417855	6854	2822	1328	-1.08994	5.5233e-121	Down	3.6184e-122	ZFC3H1	NA	NA	NA	NA	gi|363727581|ref|XP_416097.3|//PREDICTED: zinc finger C3H1 domain-containing protein isoform X1 [Gallus gallus];gi|971371325|ref|XP_015138463.1|//PREDICTED: zinc finger C3H1 domain-containing protein isoform X2 [Gallus gallus]
425047	3939	1826.05	675.06	-1.43812	8.47072e-121	Down	5.56243e-122	HPS3	GO:0031084//BLOC-2 complex	NA	GO:0043473//pigmentation;GO:0006996//organelle organization	K20190//Hermansky-Pudlak syndrome 3 protein	gi|118095415|ref|XP_422849.2|//PREDICTED: Hermansky-Pudlak syndrome 3 protein [Gallus gallus]
395488	1831	988.28	2319.1	1.22809	4.00706e-120	Up	2.63751e-121	MARCO	NA	NA	NA	K13884//macrophage receptor with collagenous structure	gi|46048900|ref|NP_990067.1|//macrophage receptor MARCO [Gallus gallus]
396467	3033	2263.89	979.62	-1.21099	6.09189e-115	Down	4.11355e-116	ATP1A3	GO:0030424//axon;GO:0005634//nucleus;GO:0005783//endoplasmic reticulum;GO:0043209//myelin sheath;GO:1903561//extracellular vesicle;GO:0044327//dendritic spine head;GO:0005890//sodium:potassium-exchanging ATPase complex;GO:0005794//Golgi apparatus;GO:0044326//dendritic spine neck;GO:0042383//sarcolemma	GO:0043395//heparan sulfate proteoglycan binding;GO:0046872//metal ion binding;GO:0005524//ATP binding;GO:0086037//sodium:potassium-exchanging ATPase activity involved in regulation of cardiac muscle cell membrane potential;GO:0031748//D1 dopamine receptor binding;GO:0051087//chaperone binding;GO:1990239//steroid hormone binding	GO:0008542//visual learning;GO:0008344//adult locomotory behavior;GO:1903416//response to glycoside;GO:0035235//ionotropic glutamate receptor signaling pathway;GO:0030007//cellular potassium ion homeostasis;GO:0086064//cell communication by electrical coupling involved in cardiac conduction;GO:0060048//cardiac muscle contraction;GO:0006883//cellular sodium ion homeostasis;GO:0071383//cellular res…	K01539//sodium/potassium-transporting ATPase subunit alpha [EC:3.6.3.9]	gi|45382681|ref|NP_990806.1|//sodium/potassium-transporting ATPase subunit alpha-3 [Gallus gallus]
422302	1827	2580	1197	-1.11043	4.69038e-114	Down	3.18897e-115	NSDHL	GO:0005783//endoplasmic reticulum;GO:0005811//lipid droplet;GO:0016021//integral component of membrane	GO:0003854//3-beta-hydroxy-delta5-steroid dehydrogenase activity	GO:0006694//steroid biosynthetic process;GO:0008203//cholesterol metabolic process;GO:0007224//smoothened signaling pathway;GO:0055114//oxidation-reduction process	K07748//sterol-4alpha-carboxylate 3-dehydrogenase (decarboxylating) [EC:1.1.1.170]	gi|50745878|ref|XP_420279.1|//PREDICTED: sterol-4-alpha-carboxylate 3-dehydrogenase, decarboxylating [Gallus gallus]
420212	3695	2547	1175	-1.11862	6.09674e-114	Down	4.15459e-115	WWP1	GO:0070062//extracellular exosome;GO:0005634//nucleus;GO:0005737//cytoplasm	GO:0061630//ubiquitin protein ligase activity;GO:0016874//ligase activity	GO:0045892//negative regulation of transcription, DNA-templated;GO:0043161//proteasome-mediated ubiquitin-dependent protein catabolic process;GO:0042787//protein ubiquitination involved in ubiquitin-dependent protein catabolic process	K05633//atrophin-1 interacting protein 5 (WW domain containing E3 ubiquitin protein ligase 1) [EC:2.3.2.26]	gi|60302758|ref|NP_001012572.1|//NEDD4-like E3 ubiquitin-protein ligase WWP1 [Gallus gallus] ;gi|971384318|ref|XP_015138302.1|//PREDICTED: NEDD4-like E3 ubiquitin-protein ligase WWP1 isoform X2 [Gallus gallus]
417534	721	661.34	1750.26	1.40162	2.7918e-111	Up	1.95002e-112	CCLI10	GO:0005615//extracellular space	GO:0008009//chemokine activity;GO:0048020//CCR chemokine receptor binding	GO:0007186//G-protein coupled receptor signaling pathway;GO:0048247//lymphocyte chemotaxis;GO:0030593//neutrophil chemotaxis;GO:0070098//chemokine-mediated signaling pathway;GO:0043547//positive regulation of GTPase activity;GO:0050729//positive regulation of inflammatory response;GO:0071356//cellular response to tumor necrosis factor;GO:0071346//cellular response to interferon-gamma;GO:0071347//…	K05408//C-C motif chemokine 3;K12964//C-C motif chemokine 4	gi|363741091|ref|XP_415780.3|//PREDICTED: C-C motif chemokine 3-like 1 [Gallus gallus]
107054773	1121	53.93	587.66	3.44334	3.94831e-111	Up	2.76393e-112	LOC107054773	NA	NA	NA	NA	gi|971426146|ref|XP_015151382.1|//PREDICTED: outer dense fiber protein 3-like [Gallus gallus]
772271	1566	1835.41	726.21	-1.34013	3.40663e-109	Down	2.45861e-110	LOC772271	NA	NA	NA	K00011//aldehyde reductase [EC:1.1.1.21]	gi|971371979|ref|XP_015141718.1|//PREDICTED: aldose reductase-like isoform X1 [Gallus gallus];gi|971371981|ref|XP_015141720.1|//PREDICTED: aldose reductase-like isoform X2 [Gallus gallus]
396488	1516	332.93	1172.77	1.81415	2.59197e-108	Up	1.89073e-109	CNTF	GO:0030424//axon;GO:0005737//cytoplasm;GO:0097058//CRLF-CLCF1 complex	GO:0005138//interleukin-6 receptor binding;GO:0008083//growth factor activity;GO:0005125//cytokine activity;GO:0005127//ciliary neurotrophic factor receptor binding	GO:0046533//negative regulation of photoreceptor cell differentiation;GO:0070120//ciliary neurotrophic factor-mediated signaling pathway;GO:0043524//negative regulation of neuron apoptotic process;GO:0048680//positive regulation of axon regeneration;GO:0010628//positive regulation of gene expression;GO:0048644//muscle organ morphogenesis;GO:0046668//regulation of retinal cell programmed cell deat…	K05420//ciliary neurotrophic factor	gi|45382779|ref|NP_990823.1|//ciliary neurotrophic factor [Gallus gallus]
100859325	12047	2211	976	-1.18223	3.84432e-108	Down	2.81617e-109	PLXNB1	NA	NA	NA	K06821//plexin B	gi|381140041|ref|NP_001244194.1|//plexin-B1 precursor [Gallus gallus];gi|971415711|ref|XP_015148414.1|//PREDICTED: plexin-B1 isoform X1 [Gallus gallus]
418189	3446	831	163	-2.35246	2.76506e-107	Down	2.0384e-108	LOC418189	GO:0016021//integral component of membrane;GO:0005886//plasma membrane	GO:0005215//transporter activity	GO:0006811//ion transport	K08747//solute carrier organic anion transporter family, member 1C	gi|513160360|ref|XP_416420.4|//PREDICTED: solute carrier organic anion transporter family member 1C1-like isoform X1 [Gallus gallus];gi|971373377|ref|XP_015147313.1|//PREDICTED: solute carrier organic anion transporter family member 1C1-like isoform X2 [Gallus gallus]
418126	2512	1912.56	789.89	-1.27826	8.33864e-106	Down	6.22473e-107	CHRM2	GO:0005887//integral component of plasma membrane;GO:0030054//cell junction;GO:0045211//postsynaptic membrane	GO:0016907//G-protein coupled acetylcholine receptor activity	GO:0007197//adenylate cyclase-inhibiting G-protein coupled acetylcholine receptor signaling pathway;GO:0007271//synaptic transmission, cholinergic;GO:0008016//regulation of heart contraction;GO:0009615//response to virus;GO:0006940//regulation of smooth muscle contraction;GO:0007207//phospholipase C-activating G-protein coupled acetylcholine receptor signaling pathway	K04130//muscarinic acetylcholine receptor M2	gi|71896871|ref|NP_001025936.1|//muscarinic acetylcholine receptor M2 [Gallus gallus]
427985	4595	1007.73	253.83	-1.99166	1.0756e-105	Down	8.06245e-107	B3GALT5	GO:0016021//integral component of membrane;GO:0000139//Golgi membrane	GO:0008378//galactosyltransferase activity	GO:0006486//protein glycosylation	K03877//beta-1,3-galactosyltransferase 5 [EC:2.4.1.-]	gi|513162894|ref|XP_004934615.1|//PREDICTED: beta-1,3-galactosyltransferase 5 [Gallus gallus]
107052097	3451	2343	1087	-1.11049	1.0343e-103	Down	7.94521e-105	TMEM255A	NA	NA	NA	NA	gi|971392387|ref|XP_015134112.1|//PREDICTED: transmembrane protein 255A isoform X1 [Gallus gallus];gi|971392389|ref|XP_015134113.1|//PREDICTED: transmembrane protein 255A isoform X2 [Gallus gallus];gi|971392391|ref|XP_015134114.1|//PREDICTED: transmembrane protein 255A isoform X3 [Gallus gallus];gi|971392393|ref|XP_015134115.1|//PREDICTED: transmembrane protein 255A isoform X4 [Gallus gallus]
107051068	1467	808	1919	1.24545	8.30275e-102	Up	6.45512e-103	LOC107051068	NA	NA	NA	K02357//elongation factor Ts	gi|971451304|ref|XP_015130237.1|//PREDICTED: protein-lysine methyltransferase METTL21B-like, partial [Gallus gallus]
416800	6937	2577	1263	-1.03132	3.77728e-101	Down	2.94256e-102	ULK1	NA	NA	NA	K08269//serine/threonine-protein kinase ULK/ATG1 [EC:2.7.11.1]	gi|971421731|ref|XP_015131134.1|//PREDICTED: serine/threonine-protein kinase ULK1 isoform X3 [Gallus gallus];gi|971421729|ref|XP_415091.3|//PREDICTED: serine/threonine-protein kinase ULK1 isoform X2 [Gallus gallus];gi|971421727|ref|XP_015131133.1|//PREDICTED: serine/threonine-protein kinase ULK1 isoform X1 [Gallus gallus]
419086	5549	372.14	1196.58	1.68252	1.35879e-99	Up	1.07114e-100	CAPN5	NA	NA	NA	K08574//calpain-5 [EC:3.4.22.-]	gi|118085272|ref|XP_417278.2|//PREDICTED: calpain-5 [Gallus gallus]
100499421	2076	1562.96	597.52	-1.3897	2.04449e-98	Down	1.64335e-99	CHDSD	NA	NA	NA	NA	gi|971379377|ref|XP_015136615.1|//PREDICTED: D-threo-3-hydroxyaspartate dehydratase isoform X2 [Gallus gallus];gi|363729741|ref|XP_003640696.1|//PREDICTED: D-threo-3-hydroxyaspartate dehydratase isoform X1 [Gallus gallus]
424183	2713	2521	1242.98	-1.02267	1.2256e-97	Down	9.94624e-99	GRB14	GO:0043231//intracellular membrane-bounded organelle;GO:0005737//cytoplasm;GO:0005886//plasma membrane	GO:0005070//SH3/SH2 adaptor activity	GO:0009967//positive regulation of signal transduction	K20064//growth factor receptor-bound protein 10	gi|971405576|ref|XP_015145213.1|//PREDICTED: growth factor receptor-bound protein 14 isoform X1 [Gallus gallus];gi|971405582|ref|XP_015145216.1|//PREDICTED: growth factor receptor-bound protein 14 isoform X3 [Gallus gallus];gi|971405578|ref|XP_015145214.1|//PREDICTED: growth factor receptor-bound protein 14 isoform X2 [Gallus gallus]
395292	6152	1024	285	-1.84766	2.8842e-97	Down	2.35851e-98	ROBO1	NA	NA	NA	K06753//roundabout, axon guidance receptor 1	gi|971375019|ref|XP_416673.5|//PREDICTED: roundabout homolog 1 isoform X5 [Gallus gallus];gi|971375013|ref|XP_015153967.1|//PREDICTED: roundabout homolog 1 isoform X2 [Gallus gallus];gi|971375023|ref|XP_015154002.1|//PREDICTED: roundabout homolog 1 isoform X7 [Gallus gallus];gi|971375017|ref|XP_015153978.1|//PREDICTED: roundabout homolog 1 isoform X4 [Gallus gallus];gi|513162339|ref|XP_004938402.…
101750582	770	545.03	1460.59	1.41966	7.23746e-95	Up	5.99678e-96	LOC101750582	GO:0005634//nucleus;GO:0000786//nucleosome	GO:0003677//DNA binding;GO:0046982//protein heterodimerization activity	NA	K11251//histone H2A	gi|513158892|ref|XP_004937732.1|//PREDICTED: histone H2A-IV-like [Gallus gallus]
427502	7394	2011	937	-1.10427	2.17226e-88	Down	1.89744e-89	TRPM7	NA	NA	NA	K04982//transient receptor potential cation channel subfamily M member 7 [EC:2.7.11.1]	gi|294712588|ref|NP_001171026.1|//transient receptor potential cation channel subfamily M member 7 [Gallus gallus];gi|971413007|ref|XP_015147494.1|//PREDICTED: transient receptor potential cation channel subfamily M member 7 isoform X1 [Gallus gallus]
420788	5957	982	289	-1.76714	7.4957e-88	Down	6.59385e-89	ADCY1	NA	NA	NA	K08041//adenylate cyclase 1 [EC:4.6.1.1]	gi|513170115|ref|XP_418883.4|//PREDICTED: adenylate cyclase type 1 [Gallus gallus]
554217	4787	738.11	168.9	-2.13015	1.1808e-84	Down	1.0808e-85	TLR5	GO:0016021//integral component of membrane;GO:0005886//plasma membrane	GO:0005149//interleukin-1 receptor binding	GO:0050725//positive regulation of interleukin-1 beta biosynthetic process;GO:0071260//cellular response to mechanical stimulus;GO:0032757//positive regulation of interleukin-8 production;GO:0002755//MyD88-dependent toll-like receptor signaling pathway;GO:0034123//positive regulation of toll-like receptor signaling pathway;GO:0034146//toll-like receptor 5 signaling pathway	K10168//toll-like receptor 5	gi|237871617|gb|ACR26252.1|//TLR5 [Gallus lafayetii];gi|66793459|ref|NP_001019757.1|//toll-like receptor 5 precursor [Gallus gallus]
427641	5041	760	181	-2.07249	3.49271e-84	Down	3.21853e-85	TRPC7	NA	NA	NA	K04970//transient receptor potential cation channel subfamily C member 7	gi|513207235|ref|XP_004945040.1|//PREDICTED: short transient receptor potential channel 7 isoform X2 [Gallus gallus];gi|971418333|ref|XP_015149467.1|//PREDICTED: short transient receptor potential channel 7 isoform X1 [Gallus gallus]
421424	5947	1596	682	-1.2291	2.66048e-83	Down	2.47635e-84	KCNK5	NA	NA	NA	K04916//potassium channel subfamily K member 5	gi|118087985|ref|XP_419478.2|//PREDICTED: potassium channel subfamily K member 5 isoform X1 [Gallus gallus];gi|971387010|ref|XP_015139284.1|//PREDICTED: potassium channel subfamily K member 5 isoform X2 [Gallus gallus]
107056356	610	568.63	94.39	-2.59327	2.33824e-82	Down	2.1909e-83	LOC107056356	NA	NA	NA	K16353//protein sidekick;K19574//obscurin-like protein 1;K20033//cell adhesion molecule-related/down-regulated by oncogenes	gi|971442871|ref|XP_015156876.1|//PREDICTED: LOW QUALITY PROTEIN: insulin-like growth factor-binding protein 7, partial [Gallus gallus]
418493	4290	919	272.23	-1.75772	1.06929e-81	Down	1.00688e-82	HUNK	NA	NA	NA	K08797//hormonally upregulated Neu-associated kinase [EC:2.7.11.1]	gi|971375258|ref|XP_015155196.1|//PREDICTED: hormonally up-regulated neu tumor-associated kinase isoform X1 [Gallus gallus];gi|971375260|ref|XP_015155202.1|//PREDICTED: hormonally up-regulated neu tumor-associated kinase isoform X2 [Gallus gallus]
421757	6480	1561	667	-1.22919	1.64919e-81	Down	1.55548e-82	SLC22A16	GO:0005887//integral component of plasma membrane	GO:0015226//carnitine transmembrane transporter activity;GO:0005275//amine transmembrane transporter activity	GO:0015695//organic cation transport;GO:0030317//flagellated sperm motility;GO:0046717//acid secretion;GO:1902603//carnitine transmembrane transport;GO:0007338//single fertilization;GO:0015837//amine transport	K08212//MFS transporter, OCT family, solute carrier family 22 (organic cation transporter), member 16	gi|363732061|ref|XP_419787.3|//PREDICTED: solute carrier family 22 member 16 isoform X1 [Gallus gallus]
776274	1363	104	588	2.49675	1.6833e-81	Up	1.59287e-82	CASP14	GO:0005737//cytoplasm	GO:0097200//cysteine-type endopeptidase activity involved in execution phase of apoptosis	GO:0006508//proteolysis;GO:0097194//execution phase of apoptosis	K04397//caspase 7 [EC:3.4.22.60]	gi|162424571|gb|ABX89982.1|//caspase-17/a [Gallus gallus];gi|164518964|ref|NP_001106764.1|//uncharacterized protein LOC776274 [Gallus gallus];gi|971446886|ref|XP_015128434.1|//PREDICTED: uncharacterized protein LOC776274 isoform X2 [Gallus gallus]
428170	4317	1990	963	-1.04964	1.19079e-80	Down	1.13789e-81	KLHDC7A	NA	NA	NA	K10476//kelch repeat and BTB domain-containing protein 11	gi|971428979|ref|XP_015152476.1|//PREDICTED: kelch domain-containing protein 7A [Gallus gallus]
424187	3164	1127	398	-1.50413	3.94859e-80	Down	3.79151e-81	DPP4	NA	NA	NA	K01278//dipeptidyl-peptidase 4 [EC:3.4.14.5]	gi|768711654|ref|NP_001026426.2|//dipeptidyl peptidase 4 [Gallus gallus];gi|971405369|ref|XP_015145131.1|//PREDICTED: dipeptidyl peptidase 4 isoform X1 [Gallus gallus]
107051144	735	480	1243	1.37024	9.50029e-77	Up	9.46076e-78	LOC107051144	NA	NA	NA	K06769//intercellular adhesion molecule 5	gi|971451435|ref|XP_015130288.1|//PREDICTED: uncharacterized protein LOC107051144, partial [Gallus gallus]
417057	3054	220.82	798.12	1.85125	3.78049e-76	Up	3.79404e-77	LOC417057	NA	NA	NA	K06751//major histocompatibility complex, class I	gi|971444432|ref|XP_015157560.1|//PREDICTED: class I histocompatibility antigen, F10 alpha chain-like isoform X7 [Gallus gallus];gi|971444413|ref|XP_015157553.1|//PREDICTED: uncharacterized protein LOC417057 isoform X1 [Gallus gallus];gi|971444417|ref|XP_015157555.1|//PREDICTED: uncharacterized protein LOC417057 isoform X3 [Gallus gallus];gi|971444415|ref|XP_015157554.1|//PREDICTED: uncharacteriz…
421629	2848	335	17	-4.30304	5.43725e-74	Down	5.58305e-75	LRP11	NA	NA	NA	K15619//Kunitz-type protease inhibitor 1	gi|971388300|ref|XP_015139759.1|//PREDICTED: low-density lipoprotein receptor-related protein 11 [Gallus gallus]
415487	2209	1869.01	915	-1.03291	6.94409e-74	Down	7.16256e-75	PLIN1	NA	NA	NA	K08768//perilipin-1	gi|188529139|ref|NP_001120911.1|//perilipin-1 [Gallus gallus];gi|971412997|ref|XP_015147490.1|//PREDICTED: perilipin-1 isoform X1 [Gallus gallus];gi|971412999|ref|XP_015147491.1|//PREDICTED: perilipin-1 isoform X2 [Gallus gallus]
416149	4512	266	868	1.70379	7.24897e-74	Up	7.49948e-75	ARHGEF37	GO:0005737//cytoplasm	GO:0005089//Rho guanyl-nucleotide exchange factor activity	GO:0035023//regulation of Rho protein signal transduction;GO:0043547//positive regulation of GTPase activity	K20710//Rho guanine nucleotide exchange factor 37	gi|971417670|ref|XP_015149195.1|//PREDICTED: rho guanine nucleotide exchange factor 37 isoform X3 [Gallus gallus];gi|971417668|ref|XP_015149194.1|//PREDICTED: rho guanine nucleotide exchange factor 37 isoform X2 [Gallus gallus];gi|971417662|ref|XP_015149191.1|//PREDICTED: rho guanine nucleotide exchange factor 37 isoform X1 [Gallus gallus]
107049904	2855	245	827	1.75262	3.11383e-73	Up	3.26484e-74	LOC107049904	NA	NA	NA	K09502//DnaJ homolog subfamily A member 1	gi|971448701|ref|XP_015129190.1|//PREDICTED: zonadhesin-like [Gallus gallus]
419289	4915	1316	546	-1.27167	1.28477e-72	Down	1.361e-73	OCX36	GO:0031012//extracellular matrix	GO:0008289//lipid binding	NA	K08761//phospholipid transfer protein;K14415//tRNA-splicing ligase RtcB [EC:6.5.1.3]	gi|971427466|ref|XP_015151890.1|//PREDICTED: BPI fold containing family B, member 3 isoform X1 [Gallus gallus];gi|71894947|ref|NP_001026032.1|//BPI fold containing family B, member 3 precursor [Gallus gallus]
374207	4933	905	1846	1.02593	4.43809e-72	Up	4.73581e-73	HDAC4	GO:0017053//transcriptional repressor complex;GO:0005829//cytosol;GO:0031594//neuromuscular junction;GO:0042641//actomyosin;GO:0000118//histone deacetylase complex	GO:0003714//transcription corepressor activity;GO:0042826//histone deacetylase binding;GO:0032041//NAD-dependent histone deacetylase activity (H3-K14 specific);GO:0070491//repressing transcription factor binding;GO:0019901//protein kinase binding;GO:0030955//potassium ion binding;GO:0001025//RNA polymerase III transcription factor binding;GO:0003682//chromatin binding;GO:0043565//sequence-specifi…	GO:0007399//nervous system development;GO:0010882//regulation of cardiac muscle contraction by calcium ion signaling;GO:0006338//chromatin remodeling;GO:0043433//negative regulation of sequence-specific DNA binding transcription factor activity;GO:0033235//positive regulation of protein sumoylation;GO:0000122//negative regulation of transcription from RNA polymerase II promoter;GO:0014894//respon…	K11406//histone deacetylase 4/5 [EC:3.5.1.98]	gi|971403931|ref|XP_015144573.1|//PREDICTED: histone deacetylase 4 isoform X1 [Gallus gallus];gi|971403935|ref|XP_015144575.1|//PREDICTED: histone deacetylase 4 isoform X3 [Gallus gallus];gi|971403937|ref|XP_015144576.1|//PREDICTED: histone deacetylase 4 isoform X4 [Gallus gallus];gi|971403933|ref|XP_015144574.1|//PREDICTED: histone deacetylase 4 isoform X2 [Gallus gallus];gi|971403947|ref|XP_015…
100859374	2021	526.84	1285.37	1.28427	6.50394e-72	Up	6.9503e-73	LOC100859374	NA	NA	NA	K06751//major histocompatibility complex, class I	gi|971444454|ref|XP_015157571.1|//PREDICTED: class I histocompatibility antigen, F10 alpha chain-like isoform X3 [Gallus gallus];gi|971444450|ref|XP_015157569.1|//PREDICTED: class I histocompatibility antigen, F10 alpha chain-like isoform X1 [Gallus gallus];gi|971444452|ref|XP_015157570.1|//PREDICTED: class I histocompatibility antigen, F10 alpha chain-like isoform X2 [Gallus gallus]
101749629	2794	1472	654	-1.1729	1.58878e-71	Down	1.71109e-72	VASN	GO:0005765//lysosomal membrane;GO:0070062//extracellular exosome;GO:0005615//extracellular space;GO:0009986//cell surface;GO:0016021//integral component of membrane;GO:0005739//mitochondrion;GO:0005886//plasma membrane	GO:0050431//transforming growth factor beta binding	GO:0071456//cellular response to hypoxia;GO:0010719//negative regulation of epithelial to mesenchymal transition;GO:0030512//negative regulation of transforming growth factor beta receptor signaling pathway;GO:0071461//cellular response to redox state	K16351//netrin-G2 ligand;K06850//slit 3	gi|971420119|ref|XP_015150164.1|//PREDICTED: vasorin [Gallus gallus]
427493	6833	1730.58	831.22	-1.06043	1.7993e-71	Down	1.94229e-72	KLF13	NA	NA	NA	K09208//krueppel-like factor 9/13/14/16	gi|50752895|ref|XP_425065.1|//PREDICTED: Krueppel-like factor 13 [Gallus gallus]
107054250	1053	200.06	734.48	1.87381	2.51923e-71	Up	2.72724e-72	LOC107054250	NA	NA	NA	K06634//cyclin H;K06225//patched 1;K04612//calcium-sensing receptor;K01495//GTP cyclohydrolase I [EC:3.5.4.16];K08858//serine/threonine-protein kinase SBK [EC:2.7.11.1]	gi|971373499|ref|XP_015147753.1|//PREDICTED: LOW QUALITY PROTEIN: endogenous retrovirus group K member 8 Pol protein-like [Gallus gallus]
421177	2048	798	237	-1.75398	6.56949e-71	Down	7.1628e-72	ELF3	NA	NA	NA	K09429//E74-like factor 3	gi|971433329|ref|XP_419257.4|//PREDICTED: ETS-related transcription factor Elf-3 [Gallus gallus]
417647	2565	936	319	-1.55543	4.39495e-70	Down	4.85993e-71	CA4	NA	NA	NA	K18246//carbonic anhydrase 4 [EC:4.2.1.1]	gi|50758376|ref|XP_415893.1|//PREDICTED: carbonic anhydrase 4 [Gallus gallus]
420524	1297	1370	594	-1.20812	8.29356e-70	Down	9.24809e-71	RSU1	NA	NA	NA	K16175//protein scribble;K19613//leucine-rich repeat protein SHOC2	gi|971379967|ref|XP_015136872.1|//PREDICTED: ras suppressor protein 1 isoform X1 [Gallus gallus]
418772	6214	1640.2	783.34	-1.06864	1.19859e-68	Down	1.3421e-69	TMTC4	GO:0016021//integral component of membrane	NA	NA	K09667//protein O-GlcNAc transferase [EC:2.4.1.255]	gi|971377237|ref|XP_015130461.1|//PREDICTED: transmembrane and TPR repeat-containing protein 4 isoform X2 [Gallus gallus];gi|513164610|ref|XP_416968.4|//PREDICTED: transmembrane and TPR repeat-containing protein 4 isoform X1 [Gallus gallus]
415600	4909	42	382	3.18263	4.73419e-68	Up	5.35238e-69	ADAMTS19	NA	NA	NA	K08633//a disintegrin and metalloproteinase with thrombospondin motifs 19 [EC:3.4.24.-]	gi|513231254|ref|XP_004949323.1|//PREDICTED: A disintegrin and metalloproteinase with thrombospondin motifs 19 isoform X2 [Gallus gallus];gi|513231250|ref|XP_413968.4|//PREDICTED: A disintegrin and metalloproteinase with thrombospondin motifs 19 isoform X1 [Gallus gallus]
771751	10173	717.07	1543.43	1.10347	6.00731e-68	Up	6.80105e-69	SLC45A3	GO:0016021//integral component of membrane	GO:0008506//sucrose:proton symporter activity	GO:0055085//transmembrane transport;GO:0015770//sucrose transport	K15379//solute carrier family 45, member 3	gi|513224689|ref|XP_004934999.1|//PREDICTED: solute carrier family 45 member 3 [Gallus gallus]
770619	823	542	1274	1.23052	9.16201e-67	Up	1.05712e-67	LTC4S	GO:0016021//integral component of membrane	GO:0008047//enzyme activator activity	GO:0006691//leukotriene metabolic process;GO:0043085//positive regulation of catalytic activity	K00807//leukotriene-C4 synthase [EC:4.4.1.20]	gi|513207054|ref|XP_001233958.3|//PREDICTED: leukotriene C4 synthase isoform X2 [Gallus gallus];gi|971418232|ref|XP_015149423.1|//PREDICTED: leukotriene C4 synthase isoform X3 [Gallus gallus];gi|971418229|ref|XP_015149422.1|//PREDICTED: leukotriene C4 synthase isoform X1 [Gallus gallus];gi|971418234|ref|XP_015149424.1|//PREDICTED: leukotriene C4 synthase isoform X4 [Gallus gallus]
424071	5863	1299.97	562.71	-1.2105	1.66662e-66	Down	1.92813e-67	AOX1	GO:0070062//extracellular exosome;GO:0005829//cytosol	GO:0009055//electron carrier activity;GO:0016614//oxidoreductase activity, acting on CH-OH group of donors;GO:0051537//2 iron, 2 sulfur cluster binding;GO:0005506//iron ion binding;GO:0050660//flavin adenine dinucleotide binding;GO:0004854//xanthine dehydrogenase activity;GO:0051287//NAD binding;GO:0016903//oxidoreductase activity, acting on the aldehyde or oxo group of donors	GO:0055114//oxidation-reduction process;GO:0009115//xanthine catabolic process	K00157//aldehyde oxidase [EC:1.2.3.1]	gi|84619522|ref|NP_001033781.1|//aldehyde oxidase [Gallus gallus];gi|971404713|ref|XP_015144903.1|//PREDICTED: aldehyde oxidase isoform X1 [Gallus gallus]
417395	4828	1419	645	-1.13999	5.49914e-66	Down	6.40458e-67	HLF	NA	NA	NA	K09057//hepatic leukemia factor	gi|971424979|ref|XP_415649.4|//PREDICTED: hepatic leukemia factor [Gallus gallus]
420880	3626	1447	668	-1.11763	3.40666e-65	Down	4.01506e-66	PXDC1	NA	GO:0035091//phosphatidylinositol binding	NA	NA	gi|118086448|ref|XP_418967.2|//PREDICTED: PX domain-containing protein 1 [Gallus gallus]
101748559	2206	1481.72	698.45	-1.08753	6.7198e-64	Down	8.04478e-65	LOC101748559	GO:0005874//microtubule	GO:0005524//ATP binding;GO:0003777//microtubule motor activity;GO:0008017//microtubule binding	GO:0007018//microtubule-based movement	K10405//kinesin family member C1	gi|971422332|ref|XP_015150505.1|//PREDICTED: LOW QUALITY PROTEIN: carboxy-terminal kinesin 2-like [Gallus gallus]
423414	8186	1664	828	-1.00943	1.57639e-63	Down	1.89942e-64	TRIP11	NA	NA	NA	NA	gi|513188725|ref|XP_421324.3|//PREDICTED: thyroid receptor-interacting protein 11 [Gallus gallus]
101749238	444	0	351.24	9.45383	6.35472e-63	Up	7.7455e-64	LOC101749238	GO:0000790//nuclear chromatin;GO:0000786//nucleosome	GO:0003677//DNA binding;GO:0046982//protein heterodimerization activity	GO:0006342//chromatin silencing	K11251//histone H2A	gi|118405202|ref|NP_001072943.1|//histone H2A-IV [Gallus gallus]
422742	3492	1106	455	-1.28389	3.86091e-62	Down	4.75373e-63	LONRF1	NA	NA	NA	K12009//tripartite motif-containing protein 27 [EC:2.3.2.27];K10667//E3 ubiquitin-protein ligase RNF8 [EC:2.3.2.27];K15697//RING finger protein 114 [EC:2.3.2.27]	gi|971394986|ref|XP_420695.4|//PREDICTED: LON peptidase N-terminal domain and RING finger protein 1 [Gallus gallus]
415886	3224	1199	516	-1.21887	4.23908e-62	Down	5.22592e-63	ADAT1	NA	GO:0003723//RNA binding;GO:0046872//metal ion binding;GO:0008251//tRNA-specific adenosine deaminase activity	GO:0008033//tRNA processing	K15440//tRNA-specific adenosine deaminase 1 [EC:3.5.4.34]	gi|61098256|ref|NP_001012797.1|//tRNA-specific adenosine deaminase 1 [Gallus gallus];gi|971414964|ref|XP_015148094.1|//PREDICTED: tRNA-specific adenosine deaminase 1 isoform X3 [Gallus gallus];gi|971414960|ref|XP_015148092.1|//PREDICTED: tRNA-specific adenosine deaminase 1 isoform X1 [Gallus gallus];gi|971414962|ref|XP_015148093.1|//PREDICTED: tRNA-specific adenosine deaminase 1 isoform X2 [Gallu…
100125831	950	1263	564	-1.16557	5.83667e-61	Down	7.35813e-62	NDNL2	NA	NA	NA	K12464//melanoma-associated antigen D1	gi|157311610|ref|NP_001098534.1|//melanoma-associated antigen G1 [Gallus gallus]
107051241	722	372	965	1.37274	4.78607e-60	Up	6.11521e-61	LOC107051241	NA	NA	NA	K06769//intercellular adhesion molecule 5	gi|971451615|ref|XP_015130372.1|//PREDICTED: intercellular adhesion molecule 2-like, partial [Gallus gallus]
422496	3130	1563	777	-1.01081	6.91363e-60	Down	8.84432e-61	HSPA4L	NA	NA	NA	K09485//heat shock protein 110kDa	gi|60302800|ref|NP_001012594.1|//heat shock 70 kDa protein 4L [Gallus gallus]
101751013	2062	187.78	651.49	1.79222	9.3474e-60	Up	1.20012e-60	LOC101751013	NA	NA	NA	NA	gi|971449463|ref|XP_015129494.1|//PREDICTED: uncharacterized protein LOC101751013, partial [Gallus gallus]
107049949	1275	110.47	502.62	2.18333	9.57088e-60	Up	1.23029e-60	LOC107049949	NA	NA	NA	K18273//alpha-tectorin	gi|971448807|ref|XP_015129234.1|//PREDICTED: IgGFc-binding protein-like [Gallus gallus]
395873	2094	236	737	1.6404	1.08042e-59	Up	1.39051e-60	K123	NA	GO:0046872//metal ion binding;GO:0016787//hydrolase activity;GO:0003676//nucleic acid binding	NA	K15049//endonuclease domain-containing 1 protein	gi|45384326|ref|NP_990350.1|//K123 protein precursor [Gallus gallus]
396476	703	6	249	5.37256	2.3706e-59	Up	3.073e-60	APOV1	GO:0042627//chylomicron;GO:0034361//very-low-density lipoprotein particle	GO:0045735//nutrient reservoir activity;GO:0004857//enzyme inhibitor activity	GO:0043086//negative regulation of catalytic activity;GO:0006629//lipid metabolic process	NA	gi|758819303|ref|NP_990814.2|//apovitellenin-1 precursor [Gallus gallus]
101750689	2946	889	331	-1.42783	7.61862e-59	Down	9.95857e-60	BHLHE41	NA	NA	NA	K03730//class B basic helix-loop-helix protein 3	gi|971373274|ref|XP_015146971.1|//PREDICTED: class E basic helix-loop-helix protein 41 [Gallus gallus]
770867	4874	596.79	164.06	-1.86548	5.86788e-58	Down	7.73373e-59	JPH2	GO:0016020//membrane;GO:0030018//Z disc;GO:0005829//cytosol;GO:0030314//junctional membrane complex;GO:0016529//sarcoplasmic reticulum	GO:0070300//phosphatidic acid binding;GO:0032266//phosphatidylinositol-3-phosphate binding;GO:0005546//phosphatidylinositol-4,5-bisphosphate binding;GO:0010314//phosphatidylinositol-5-phosphate binding;GO:0015278//calcium-release channel activity;GO:0080025//phosphatidylinositol-3,5-bisphosphate binding;GO:0005547//phosphatidylinositol-3,4,5-trisphosphate binding;GO:0070273//phosphatidylinositol-…	GO:0055024//regulation of cardiac muscle tissue development;GO:0060316//positive regulation of ryanodine-sensitive calcium-release channel activity	K19530//junctophilin	gi|971428344|ref|XP_004947099.2|//PREDICTED: junctophilin-2 isoform X2 [Gallus gallus];gi|971428346|ref|XP_015152211.1|//PREDICTED: junctophilin-2 isoform X3 [Gallus gallus];gi|971428348|ref|XP_004947100.2|//PREDICTED: junctophilin-2 isoform X4 [Gallus gallus];gi|971428340|ref|XP_015152208.1|//PREDICTED: junctophilin-2 isoform X1 [Gallus gallus]
424116	9505	268	778	1.53506	2.76976e-57	Up	3.67622e-58	PDE1A	NA	GO:0046872//metal ion binding;GO:0004114//3',5'-cyclic-nucleotide phosphodiesterase activity	GO:0007165//signal transduction	K13755//calcium/calmodulin-dependent 3',5'-cyclic nucleotide phosphodiesterase [EC:3.1.4.17]	gi|513193830|ref|XP_004942740.1|//PREDICTED: calcium/calmodulin-dependent 3',5'-cyclic nucleotide phosphodiesterase 1A isoform X1 [Gallus gallus];gi|513193833|ref|XP_421969.4|//PREDICTED: calcium/calmodulin-dependent 3',5'-cyclic nucleotide phosphodiesterase 1A isoform X3 [Gallus gallus];gi|513193842|ref|XP_004942743.1|//PREDICTED: calcium/calmodulin-dependent 3',5'-cyclic nucleotide phosphodiest…
421507	6928	556	145	-1.94151	5.4908e-57	Down	7.30477e-58	GREM2	NA	NA	NA	K19558//neuroblastoma suppressor of tumorigenicity 1	gi|971387493|ref|XP_015139440.1|//PREDICTED: gremlin-2 isoform X1 [Gallus gallus]
770203	2329	193	646	1.74045	5.96502e-57	Up	7.9449e-58	WDR86	NA	NA	NA	K10260//F-box and WD-40 domain protein 7	gi|363729899|ref|XP_001233535.2|//PREDICTED: WD repeat-containing protein 86 [Gallus gallus]
107054248	1002	174.94	607.52	1.79359	7.28226e-56	Up	9.81214e-57	LOC107054248	NA	NA	NA	K06634//cyclin H;K05109//Eph receptor A8 [EC:2.7.10.1];K06225//patched 1;K04612//calcium-sensing receptor;K08858//serine/threonine-protein kinase SBK [EC:2.7.11.1]	gi|971373497|ref|XP_015147745.1|//PREDICTED: LOW QUALITY PROTEIN: endogenous retrovirus group K member 8 Pol protein-like, partial [Gallus gallus]
107054175	3557	1420.82	700.73	-1.02227	1.49346e-55	Down	2.01923e-56	LOC107054175	NA	NA	NA	K10591//E3 ubiquitin-protein ligase NEDD4 [EC:2.3.2.26]	gi|971412762|ref|XP_015147373.1|//PREDICTED: E3 ubiquitin-protein ligase NEDD4-like, partial [Gallus gallus]
423915	7972	789	282	-1.48681	1.49592e-55	Down	2.02487e-56	ATRNL1	NA	NA	NA	K17495//CUB and sushi domain-containing protein;K10895//fanconi anemia group I protein	gi|971403489|ref|XP_015144414.1|//PREDICTED: attractin-like protein 1 isoform X4 [Gallus gallus];gi|513192055|ref|XP_421777.4|//PREDICTED: attractin-like protein 1 isoform X1 [Gallus gallus];gi|513192064|ref|XP_004942360.1|//PREDICTED: attractin-like protein 1 isoform X3 [Gallus gallus];gi|971403492|ref|XP_015144415.1|//PREDICTED: attractin-like protein 1 isoform X5 [Gallus gallus];gi|513192061|r…
422487	2296	307.69	826.74	1.42347	1.79222e-54	Up	2.47591e-55	SH2D4A	NA	NA	NA	K17577//SH2 domain-containing protein 4A	gi|50746343|ref|XP_420452.1|//PREDICTED: SH2 domain-containing protein 4A [Gallus gallus]
107051321	1528	869	339	-1.36055	1.42042e-53	Down	1.98647e-54	LOC107051321	NA	NA	NA	K12867//pre-mRNA-splicing factor SYF1	gi|971451749|ref|XP_015130428.1|//PREDICTED: pre-mRNA-splicing factor SYF1-like [Gallus gallus]
395105	1938	1081	477	-1.18279	1.4403e-53	Down	2.0165e-54	CRHR2	NA	NA	NA	K04579//corticotropin releasing hormone receptor 2	gi|45383253|ref|NP_989785.1|//corticotropin-releasing factor receptor 2 [Gallus gallus] ;gi|971379198|ref|XP_015136532.1|//PREDICTED: corticotropin-releasing factor receptor 2 isoform X2 [Gallus gallus];gi|971379196|ref|XP_015136531.1|//PREDICTED: corticotropin-releasing factor receptor 2 isoform X1 [Gallus gallus]
419853	1761	689	1385	1.00483	1.28796e-52	Up	1.82316e-53	CR1L	NA	NA	NA	K04011//complement component (3b/4b) receptor 1	gi|75832160|ref|NP_001028815.1|//complement component (3b/4b) receptor 1-like precursor [Gallus gallus]
418361	4175	164	566	1.78462	8.7517e-52	Up	1.25511e-52	BOC	GO:0005887//integral component of plasma membrane	NA	GO:0098779//positive regulation of mitophagy in response to mitochondrial depolarization;GO:0045663//positive regulation of myoblast differentiation;GO:0007224//smoothened signaling pathway;GO:0007411//axon guidance	K20020//brother of CDO	gi|971374487|ref|XP_015152046.1|//PREDICTED: brother of CDO isoform X3 [Gallus gallus];gi|971374481|ref|XP_015152030.1|//PREDICTED: brother of CDO isoform X1 [Gallus gallus];gi|971374485|ref|XP_015152037.1|//PREDICTED: brother of CDO isoform X2 [Gallus gallus]
419687	1471	383	923	1.2665	6.40238e-51	Up	9.3306e-52	FUCA1	NA	NA	NA	K01206//alpha-L-fucosidase [EC:3.2.1.51]	gi|118101754|ref|XP_417835.2|//PREDICTED: tissue alpha-L-fucosidase [Gallus gallus]
772019	3162	218	8	-4.77067	9.46754e-51	Down	1.3827e-51	GLRA2	NA	NA	NA	K05194//glycine receptor alpha-2	gi|363728848|ref|XP_003640566.1|//PREDICTED: glycine receptor subunit alpha-2 isoform X4 [Gallus gallus];gi|513163592|ref|XP_004934752.1|//PREDICTED: glycine receptor subunit alpha-2 isoform X1 [Gallus gallus];gi|118084056|ref|XP_001234291.1|//PREDICTED: glycine receptor subunit alpha-2 isoform X3 [Gallus gallus];gi|513163595|ref|XP_004934753.1|//PREDICTED: glycine receptor subunit alpha-2 isofor…
374116	6713	1078	490	-1.13999	1.92666e-50	Down	2.82873e-51	PER2	GO:0005654//nucleoplasm;GO:0005737//cytoplasm	NA	GO:0007623//circadian rhythm;GO:0006355//regulation of transcription, DNA-templated	K02633//period circadian protein	gi|971409642|ref|XP_015132290.1|//PREDICTED: period circadian protein homolog 2 isoform X2 [Gallus gallus];gi|45383610|ref|NP_989593.1|//period circadian protein homolog 2 [Gallus gallus];gi|971409624|ref|XP_015132281.1|//PREDICTED: period circadian protein homolog 2 isoform X1 [Gallus gallus];gi|971409648|ref|XP_015132293.1|//PREDICTED: period circadian protein homolog 2 isoform X4 [Gallus gallu…
770783	1251	1178	564	-1.06505	2.09547e-49	Down	3.12202e-50	FAM167B	NA	NA	NA	NA	gi|118101701|ref|XP_001234111.1|//PREDICTED: protein FAM167B [Gallus gallus]
107057195	1335	235.49	17.18	-3.77935	1.43871e-48	Down	2.17916e-49	LOC107057195	NA	NA	NA	NA	gi|971426146|ref|XP_015151382.1|//PREDICTED: outer dense fiber protein 3-like [Gallus gallus]
427587	6573	494.08	135.01	-1.87416	1.68665e-48	Down	2.55732e-49	KBTBD12	NA	NA	NA	K10475//kelch repeat and BTB domain-containing protein 8;K10461//kelch-like protein 24/35;K10457//kelch-like protein 20	gi|513205193|ref|XP_004944649.1|//PREDICTED: kelch repeat and BTB domain-containing protein 12 [Gallus gallus]
429058	10309	1049	483	-1.1214	7.16144e-48	Down	1.0947e-48	KCNT2	NA	NA	NA	K04947//potassium channel subfamily T member 2	gi|971407203|ref|XP_015145870.1|//PREDICTED: potassium channel subfamily T member 2 isoform X2 [Gallus gallus];gi|971407205|ref|XP_015145871.1|//PREDICTED: potassium channel subfamily T member 2 isoform X3 [Gallus gallus];gi|971407201|ref|XP_015145869.1|//PREDICTED: potassium channel subfamily T member 2 isoform X1 [Gallus gallus];gi|971407207|ref|XP_015145872.1|//PREDICTED: potassium channel sub…
771215	2835	1002	453	-1.14778	1.77554e-47	Down	2.7251e-48	LPAR3	GO:0030424//axon;GO:0016021//integral component of membrane	GO:0070915//lysophosphatidic acid receptor activity	GO:0007186//G-protein coupled receptor signaling pathway;GO:0032060//bleb assembly;GO:0000187//activation of MAPK activity;GO:0048672//positive regulation of collateral sprouting	K04294//lysophosphatidic acid receptor 3	gi|165973978|ref|NP_001107182.1|//lysophosphatidic acid receptor 3 [Gallus gallus]
427106	2257	835	345	-1.27766	6.96344e-47	Down	1.07953e-47	LYSMD3	GO:0016021//integral component of membrane	NA	NA	NA	gi|71897133|ref|NP_001026585.1|//lysM and putative peptidoglycan-binding domain-containing protein 3 [Gallus gallus]
395418	2969	541	1128	1.05758	9.30057e-47	Up	1.44474e-47	ZP1	GO:0031012//extracellular matrix;GO:0030141//secretory granule;GO:0005794//Golgi apparatus	NA	NA	K19926//zona pellucida sperm-binding protein 1	gi|874507216|ref|NP_990014.2|//zona pellucida sperm-binding protein 1 precursor [Gallus gallus];gi|971442976|ref|XP_015156928.1|//PREDICTED: zona pellucida sperm-binding protein 1 isoform X1 [Gallus gallus];gi|971442978|ref|XP_015156929.1|//PREDICTED: zona pellucida sperm-binding protein 1 isoform X2 [Gallus gallus]
427494	7611	310	50	-2.63475	2.90171e-46	Down	4.54342e-47	TRPM1	GO:0005622//intracellular;GO:0016021//integral component of membrane;GO:0035841//new growing cell tip	GO:0005262//calcium channel activity	GO:0046548//retinal rod cell development;GO:0060402//calcium ion transport into cytosol;GO:0070588//calcium ion transmembrane transport;GO:0071482//cellular response to light stimulus;GO:0007216//G-protein coupled glutamate receptor signaling pathway;GO:0007601//visual perception;GO:0051262//protein tetramerization	K04976//transient receptor potential cation channel subfamily M member 1	gi|971412404|ref|XP_015134471.1|//PREDICTED: transient receptor potential cation channel subfamily M member 1 isoform X4 [Gallus gallus];gi|971412398|ref|XP_015134468.1|//PREDICTED: transient receptor potential cation channel subfamily M member 1 isoform X1 [Gallus gallus];gi|971412400|ref|XP_015134469.1|//PREDICTED: transient receptor potential cation channel subfamily M member 1 isoform X2 [Gal…
770188	753	586.01	1187.88	1.01691	3.44734e-46	Up	5.41911e-47	HIST1H2B7L2	GO:0035267//NuA4 histone acetyltransferase complex;GO:0005811//lipid droplet;GO:0000788//nuclear nucleosome	GO:0003677//DNA binding;GO:0046982//protein heterodimerization activity	GO:0006334//nucleosome assembly;GO:0042742//defense response to bacterium	K11252//histone H2B	gi|119331174|ref|NP_001073188.1|//histone H2B 7 [Gallus gallus]
420379	1452	1023	476	-1.10625	9.91668e-46	Down	1.56809e-46	ELP6	NA	NA	NA	NA	gi|478246979|ref|NP_001264419.1|//elongator complex protein 6 [Gallus gallus]
418380	11981	784.61	318.24	-1.30434	1.57481e-45	Down	2.4975e-46	TMEM30C	NA	NA	NA	NA	gi|971374568|ref|XP_015152335.1|//PREDICTED: cell cycle control protein 50C [Gallus gallus]
100858951	2450	616	214	-1.5278	2.16082e-45	Down	3.44025e-46	LOC100858951	NA	NA	NA	K18741//protein nanos 1;K00477//phytanoyl-CoA hydroxylase [EC:1.14.11.18]	gi|971423155|ref|XP_015135058.1|//PREDICTED: phytanoyl-CoA dioxygenase domain-containing protein 1 isoform X1 [Gallus gallus];gi|513212448|ref|XP_004945919.1|//PREDICTED: phytanoyl-CoA dioxygenase domain-containing protein 1 isoform X2 [Gallus gallus]
101750892	5532	128	466	1.8617	2.4331e-45	Up	3.88128e-46	LOC101750892	NA	NA	NA	K13912//deleted in malignant brain tumors 1 protein	gi|971403317|ref|XP_015144365.1|//PREDICTED: deleted in malignant brain tumors 1 protein-like isoform X10 [Gallus gallus];gi|971403303|ref|XP_015144358.1|//PREDICTED: deleted in malignant brain tumors 1 protein-like isoform X3 [Gallus gallus];gi|971403307|ref|XP_015144360.1|//PREDICTED: deleted in malignant brain tumors 1 protein-like isoform X5 [Gallus gallus];gi|971403309|ref|XP_015144361.1|//P…
107054818	2300	621.68	217.84	-1.51538	2.8736e-45	Down	4.59733e-46	LOC107054818	NA	NA	NA	NA	gi|971427234|ref|XP_015151781.1|//PREDICTED: protein MANBAL-like isoform X2 [Gallus gallus];gi|971427258|ref|XP_015151787.1|//PREDICTED: uncharacterized protein LOC107054817 [Gallus gallus];gi|971427232|ref|XP_015151780.1|//PREDICTED: uncharacterized protein LOC431205 isoform X1 [Gallus gallus]
427437	2902	1125.9	554.83	-1.02344	2.25802e-44	Down	3.67194e-45	SKP2	NA	NA	NA	K03875//F-box and leucine-rich repeat protein 1 (S-phase kinase-associated protein 2)	gi|971437602|ref|XP_015132817.1|//PREDICTED: S-phase kinase-associated protein 2 isoform X1 [Gallus gallus];gi|56118960|ref|NP_001007983.1|//S-phase kinase-associated protein 2 [Gallus gallus]
423299	3782	923	416	-1.15223	4.21495e-44	Down	6.87383e-45	STXBP6	GO:0016021//integral component of membrane	NA	GO:0035542//regulation of SNARE complex assembly	K08519//syntaxin-binding protein 6	gi|314122252|ref|NP_001186640.1|//syntaxin-binding protein 6 [Gallus gallus] ;gi|971399105|ref|XP_015142840.1|//PREDICTED: syntaxin-binding protein 6 isoform X2 [Gallus gallus]
107050308	1792	318.64	58.81	-2.44028	1.03108e-43	Down	1.69907e-44	LOC107050308	NA	NA	NA	K14165//atypical dual specificity phosphatase [EC:3.1.3.16 3.1.3.48]	gi|971449674|ref|XP_015129577.1|//PREDICTED: coiled-coil domain-containing protein 81-like [Gallus gallus]
769646	5815	226.26	623.69	1.46037	5.55696e-43	Up	9.24315e-44	LOC769646	NA	NA	NA	K06553//pre-B lymphocyte gene;K06856//immunoglobulin heavy chain;K10784//T cell receptor alpha chain V region	gi|513210573|ref|XP_001231862.2|//PREDICTED: uncharacterized protein LOC769646 isoform X1 [Gallus gallus];gi|971421242|ref|XP_015130953.1|//PREDICTED: uncharacterized protein LOC769646 isoform X2 [Gallus gallus]
101747507	1877	354.56	77.37	-2.19867	5.88806e-43	Down	9.803e-44	LOC101747507	GO:0016021//integral component of membrane	NA	NA	NA	gi|971443241|ref|XP_015157044.1|//PREDICTED: protein MANBAL [Gallus gallus]
107055559	2886	181.85	547.59	1.58787	1.07554e-42	Up	1.79899e-43	LOC107055559	NA	NA	NA	NA	gi|971441306|ref|XP_015156224.1|//PREDICTED: collagen alpha-1(I) chain-like [Gallus gallus]
770592	192	72	342	2.24545	1.82256e-42	Up	3.07388e-43	MT3	NA	GO:0046872//metal ion binding	NA	K14739//metallothionein 1/2	gi|147901436|ref|NP_001091007.1|//metallothionein-3 [Gallus gallus]
424849	7421	84	364	2.113	6.40931e-42	Up	1.09091e-42	KIF1A	NA	NA	NA	K10392//kinesin family member 1	gi|971410288|ref|XP_015132578.1|//PREDICTED: kinesin-like protein KIF1A isoform X1 [Gallus gallus];gi|971410296|ref|XP_015132582.1|//PREDICTED: kinesin-like protein KIF1A isoform X5 [Gallus gallus];gi|971410300|ref|XP_015132585.1|//PREDICTED: kinesin-like protein KIF1A isoform X7 [Gallus gallus];gi|971410290|ref|XP_015132579.1|//PREDICTED: kinesin-like protein KIF1A isoform X2 [Gallus gallus];gi|…
424223	4370	979	466	-1.07346	8.52159e-42	Down	1.45439e-42	TMEM169	GO:0016021//integral component of membrane	NA	NA	NA	gi|50750634|ref|XP_422073.1|//PREDICTED: transmembrane protein 169 [Gallus gallus]
107049819	1168	542.86	185.05	-1.55515	3.49362e-41	Down	6.03835e-42	LOC107049819	NA	NA	NA	K14377//osteoclast-associated immunoglobulin-like receptor;K06264//platelet glycoprotein VI;K06512//leukocyte immunoglobulin-like receptor	gi|971448480|ref|XP_015129105.1|//PREDICTED: leukocyte immunoglobulin-like receptor subfamily B member 3 [Gallus gallus]
423091	6379	244.31	31.87	-2.94092	5.21891e-41	Down	9.05266e-42	TRPM5	GO:0016021//integral component of membrane	GO:0005267//potassium channel activity;GO:0005227//calcium activated cation channel activity;GO:0005272//sodium channel activity	GO:0050909//sensory perception of taste;GO:0035725//sodium ion transmembrane transport;GO:0071805//potassium ion transmembrane transport	K04980//transient receptor potential cation channel subfamily M member 5	gi|513186570|ref|XP_003641369.2|//PREDICTED: transient receptor potential cation channel subfamily M member 5 [Gallus gallus]
419726	1406	39	262	2.74554	6.03141e-41	Up	1.04807e-41	LOC419726	NA	NA	NA	NA	gi|513222058|ref|XP_004948029.1|//PREDICTED: transmembrane protein 45B-like [Gallus gallus]
100857144	2041	667.44	264.55	-1.33758	2.04378e-40	Down	3.57993e-41	VRK2	GO:0005634//nucleus;GO:0043234//protein complex;GO:0005789//endoplasmic reticulum membrane;GO:0031966//mitochondrial membrane	GO:0004674//protein serine/threonine kinase activity;GO:0005524//ATP binding;GO:0019904//protein domain specific binding;GO:0019901//protein kinase binding	GO:0018105//peptidyl-serine phosphorylation;GO:0034599//cellular response to oxidative stress;GO:0043408//regulation of MAPK cascade;GO:0008360//regulation of cell shape;GO:0046777//protein autophosphorylation;GO:2000659//regulation of interleukin-1-mediated signaling pathway	K08816//vaccinia related kinase [EC:2.7.11.1]	gi|513173957|ref|XP_004940169.1|//PREDICTED: serine/threonine-protein kinase VRK2 isoform X2 [Gallus gallus];gi|971385534|ref|XP_015138800.1|//PREDICTED: serine/threonine-protein kinase VRK2 isoform X3 [Gallus gallus];gi|513173954|ref|XP_003640927.2|//PREDICTED: serine/threonine-protein kinase VRK2 isoform X1 [Gallus gallus]
416000	3717	943	451	-1.06661	6.65643e-40	Down	1.17936e-40	ARHGEF3	GO:0005737//cytoplasm	GO:0005089//Rho guanyl-nucleotide exchange factor activity	GO:0035023//regulation of Rho protein signal transduction;GO:0043547//positive regulation of GTPase activity	K20683//Rho guanine nucleotide exchange factor 3/8	gi|71895419|ref|NP_001025766.1|//rho guanine nucleotide exchange factor 3 [Gallus gallus];gi|971415989|ref|XP_015148555.1|//PREDICTED: rho guanine nucleotide exchange factor 3 isoform X2 [Gallus gallus];gi|971415987|ref|XP_015148554.1|//PREDICTED: rho guanine nucleotide exchange factor 3 isoform X1 [Gallus gallus];gi|971415991|ref|XP_015148556.1|//PREDICTED: rho guanine nucleotide exchange factor…
419003	6020	786	345	-1.19041	1.07101e-39	Down	1.90918e-40	KIAA1731	NA	NA	NA	NA	gi|513166241|ref|XP_004938927.1|//PREDICTED: centrosomal protein of 295 kDa isoform X1 [Gallus gallus];gi|513166244|ref|XP_004938928.1|//PREDICTED: centrosomal protein of 295 kDa isoform X3 [Gallus gallus];gi|971378605|ref|XP_015135927.1|//PREDICTED: centrosomal protein of 295 kDa isoform X2 [Gallus gallus]
769415	4213	497.71	163.8	-1.60585	1.30032e-39	Down	2.32601e-40	ENS-1	NA	NA	NA	NA	gi|124249436|ref|NP_001074342.1|//uncharacterized protein LOC769415 [Gallus gallus]
396516	3129	913	434.12	-1.075	3.7077e-39	Down	6.69548e-40	FGFR1	GO:0005634//nucleus;GO:0005829//cytosol;GO:0016021//integral component of membrane;GO:0005886//plasma membrane;GO:0043235//receptor complex	GO:0005007//fibroblast growth factor-activated receptor activity;GO:0005524//ATP binding;GO:0008201//heparin binding;GO:0017134//fibroblast growth factor binding;GO:0042803//protein homodimerization activity	GO:0090080//positive regulation of MAPKKK cascade by fibroblast growth factor receptor signaling pathway;GO:2001239//regulation of extrinsic apoptotic signaling pathway in absence of ligand;GO:0030901//midbrain development;GO:0021847//ventricular zone neuroblast division;GO:0045893//positive regulation of transcription, DNA-templated;GO:0000122//negative regulation of transcription from RNA polym…	K04362//fibroblast growth factor receptor 1 [EC:2.7.10.1]	gi|971429919|ref|XP_015152848.1|//PREDICTED: fibroblast growth factor receptor 1 isoform X2 [Gallus gallus];gi|971429925|ref|XP_015152852.1|//PREDICTED: fibroblast growth factor receptor 1 isoform X4 [Gallus gallus];gi|971429921|ref|XP_015152849.1|//PREDICTED: fibroblast growth factor receptor 1 isoform X3 [Gallus gallus];gi|971429917|ref|XP_015152847.1|//PREDICTED: fibroblast growth factor recep…
425025	7203	509	172	-1.56774	3.85097e-39	Down	6.96016e-40	LEKR1	NA	NA	NA	NA	gi|971411681|ref|XP_015147285.1|//PREDICTED: leucine-, glutamate- and lysine-rich protein 1 isoform X1 [Gallus gallus];gi|513200221|ref|XP_422827.4|//PREDICTED: leucine-, glutamate- and lysine-rich protein 1 isoform X2 [Gallus gallus]
107054379	2129	543.84	194.52	-1.48575	1.16719e-38	Down	2.12944e-39	LOC107054379	NA	NA	NA	K03910//alpha-2-macroglobulin	gi|971373690|ref|XP_015148573.1|//PREDICTED: alpha-2-macroglobulin-like, partial [Gallus gallus]
107056482	2169	763.56	336.54	-1.18445	2.62622e-38	Down	4.8442e-39	LOC107056482	NA	NA	NA	K06106//cortactin	gi|971443148|ref|XP_015157003.1|//PREDICTED: src substrate protein p85-like, partial [Gallus gallus]
417998	2932	339	81	-2.06777	3.61042e-38	Down	6.67638e-39	CHADL	NA	NA	NA	K06248//chondroadherin	gi|356582462|ref|NP_001239205.1|//chondroadherin-like protein precursor [Gallus gallus]
424297	5963	433	132	-1.71631	6.00695e-38	Down	1.11824e-38	THSD7B	GO:0016021//integral component of membrane	NA	NA	K08624//a disintegrin and metalloproteinase with thrombospondin motifs 9 [EC:3.4.24.-]	gi|971406025|ref|XP_015145380.1|//PREDICTED: thrombospondin type-1 domain-containing protein 7B isoform X1 [Gallus gallus];gi|971406033|ref|XP_015145384.1|//PREDICTED: thrombospondin type-1 domain-containing protein 7B isoform X3 [Gallus gallus];gi|971406040|ref|XP_015145387.1|//PREDICTED: thrombospondin type-1 domain-containing protein 7B isoform X6 [Gallus gallus];gi|971406035|ref|XP_015145385.…
768548	3181	511	179	-1.51585	1.83324e-37	Down	3.44112e-38	FAM222A	NA	NA	NA	NA	gi|971421345|ref|XP_015130991.1|//PREDICTED: protein FAM222A [Gallus gallus]
421593	1705	723.05	315	-1.20123	3.90683e-37	Down	7.36971e-38	DEPDC7	NA	NA	NA	NA	gi|313661442|ref|NP_001186335.1|//DEP domain-containing protein 7 [Gallus gallus];gi|971396831|ref|XP_015141802.1|//PREDICTED: DEP domain-containing protein 7 isoform X1 [Gallus gallus]
419222	4045	855.35	408.84	-1.06746	2.30221e-36	Down	4.407e-37	CDH4	GO:0005887//integral component of plasma membrane	GO:0005509//calcium ion binding	GO:0045773//positive regulation of axon extension;GO:0007156//homophilic cell adhesion via plasma membrane adhesion molecules;GO:0007157//heterophilic cell-cell adhesion via plasma membrane cell adhesion molecules;GO:0007411//axon guidance	K06797//cadherin 4, type 1, R-cadherin	gi|971427411|ref|XP_015151860.1|//PREDICTED: cadherin-4 isoform X1 [Gallus gallus];gi|52138677|ref|NP_001004391.1|//cadherin-4 precursor [Gallus gallus]
419828	2923	877	426	-1.0442	5.56434e-36	Down	1.07377e-36	NUAK2	NA	NA	NA	K08800//NUAK family, SNF1-like kinase [EC:2.7.11.1]	gi|513224632|ref|XP_417962.3|//PREDICTED: NUAK family SNF1-like kinase 2 [Gallus gallus]
423716	3407	460	926	1.0069	9.82026e-36	Up	1.91177e-36	UNC5B	NA	NA	NA	K07521//netrin receptor unc-5	gi|483968059|ref|NP_001026396.2|//netrin receptor UNC5B precursor [Gallus gallus]
417058	1106	134.66	426.64	1.66122	1.00967e-35	Up	1.96724e-36	LOC417058	NA	NA	NA	K06751//major histocompatibility complex, class I	gi|971444411|ref|XP_015157552.1|//PREDICTED: class I histocompatibility antigen, F10 alpha chain-like [Gallus gallus]
769673	3647	357.47	97.64	-1.87476	1.79576e-35	Down	3.52373e-36	ERNI	NA	NA	NA	NA	gi|124249438|ref|NP_001074343.1|//uncharacterized protein LOC769673 [Gallus gallus]
419111	5304	380	802	1.07512	1.65275e-34	Up	3.3071e-35	ITIH5	NA	NA	NA	K19015//inter-alpha-trypsin inhibitor heavy chain H2	gi|971370171|ref|XP_015149802.1|//PREDICTED: inter-alpha-trypsin inhibitor heavy chain H5 isoform X2 [Gallus gallus];gi|971370169|ref|XP_015149766.1|//PREDICTED: inter-alpha-trypsin inhibitor heavy chain H5 isoform X1 [Gallus gallus]
415509	4201	809	388	-1.06256	3.21007e-34	Down	6.46799e-35	ARRDC4	NA	NA	NA	K20910//thioredoxin-interacting protein	gi|971413719|ref|XP_015147761.1|//PREDICTED: arrestin domain-containing protein 4 [Gallus gallus]
419669	2668	359.56	768.64	1.09359	5.07688e-34	Up	1.02845e-34	RNF19B	GO:0000151//ubiquitin ligase complex;GO:0016021//integral component of membrane;GO:0044194//cytolytic granule	GO:0061630//ubiquitin protein ligase activity;GO:0008270//zinc ion binding;GO:0031624//ubiquitin conjugating enzyme binding	GO:0032436//positive regulation of proteasomal ubiquitin-dependent protein catabolic process;GO:0042787//protein ubiquitination involved in ubiquitin-dependent protein catabolic process;GO:0000209//protein polyubiquitination	K11973//E3 ubiquitin-protein ligase RNF19B [EC:2.3.2.27]	gi|971431105|ref|XP_015153351.1|//PREDICTED: E3 ubiquitin-protein ligase RNF19B [Gallus gallus]
100857244	5271	773.25	365.56	-1.08331	8.96864e-34	Down	1.83349e-34	TOPAZ1	NA	NA	NA	NA	gi|971380857|ref|XP_015137265.1|//PREDICTED: testis- and ovary-specific PAZ domain-containing protein 1 [Gallus gallus]
107051136	393	317.02	702.02	1.14446	1.8478e-33	Up	3.80739e-34	LOC107051136	NA	NA	NA	K01952//phosphoribosylformylglycinamidine synthase [EC:6.3.5.3]	gi|971451420|ref|XP_015130283.1|//PREDICTED: phosphoribosylformylglycinamidine synthase-like, partial [Gallus gallus]
395235	1210	14	165	3.55649	6.06962e-33	Up	1.2728e-33	WNT6	NA	NA	NA	K00445//wingless-type MMTV integration site family, member 6	gi|56090137|ref|NP_001007595.1|//protein Wnt-6 [Gallus gallus] ;gi|77799781|dbj|BAE46751.1|//wingless-related MMTV integration site 6 homolog [Gallus gallus]
101748619	3156	610.86	259.98	-1.23492	6.19461e-33	Down	1.29997e-33	LOC101748619	NA	NA	NA	K14165//atypical dual specificity phosphatase [EC:3.1.3.16 3.1.3.48];K04257//olfactory receptor	gi|971444924|ref|XP_015157781.1|//PREDICTED: coiled-coil domain-containing protein 81-like [Gallus gallus]
420413	3794	271	627	1.20769	1.34921e-32	Up	2.86272e-33	GIMAP5	NA	NA	NA	K09228//KRAB domain-containing zinc finger protein;K15261//poly [ADP-ribose] polymerase 10/14/15 [EC:2.4.2.30]	gi|50732185|ref|XP_418519.1|//PREDICTED: GTPase IMAP family member 5 [Gallus gallus]
426344	1958	286.3	642.77	1.16429	1.43707e-31	Up	3.10032e-32	LOC426344	GO:0019028//viral capsid;GO:0019031//viral envelope;GO:0016021//integral component of membrane	GO:0008270//zinc ion binding;GO:0005198//structural molecule activity;GO:0003676//nucleic acid binding;GO:0004190//aspartic-type endopeptidase activity	GO:0006508//proteolysis;GO:0016032//viral process	NA	gi|971444927|ref|XP_015157782.1|//PREDICTED: collagen alpha-2(I) chain-like [Gallus gallus]
769729	992	374.26	767.59	1.03381	4.05413e-31	Up	8.85309e-32	LOC769729	NA	NA	NA	K16342//cytosolic phospholipase A2 [EC:3.1.1.4]	gi|513233651|ref|XP_004949824.1|//PREDICTED: uncharacterized protein LOC769729 [Gallus gallus]
374150	1172	622	278	-1.16431	1.20873e-30	Down	2.67322e-31	ID4	GO:0005634//nucleus;GO:0005737//cytoplasm	GO:0046983//protein dimerization activity	GO:0045892//negative regulation of transcription, DNA-templated	K17695//DNA-binding protein inhibitor ID4	gi|45383574|ref|NP_989613.1|//DNA-binding protein inhibitor ID-4 [Gallus gallus]
424099	5505	729	352	-1.05282	1.57195e-30	Down	3.49356e-31	ADAM23	GO:0016021//integral component of membrane	GO:0004222//metalloendopeptidase activity;GO:0008270//zinc ion binding	GO:0006508//proteolysis;GO:0007229//integrin-mediated signaling pathway	K06837//disintegrin and metalloproteinase domain-containing protein 23 [EC:3.4.24.-]	gi|971404738|ref|XP_015144916.1|//PREDICTED: disintegrin and metalloproteinase domain-containing protein 23 isoform X4 [Gallus gallus];gi|971404732|ref|XP_015144913.1|//PREDICTED: disintegrin and metalloproteinase domain-containing protein 23 isoform X1 [Gallus gallus];gi|971404740|ref|XP_015144917.1|//PREDICTED: disintegrin and metalloproteinase domain-containing protein 23 isoform X5 [Gallus ga…
416655	3359	354.36	733.09	1.04629	2.40148e-30	Up	5.35574e-31	LOC416655	NA	NA	NA	NA	gi|118098147|ref|XP_414952.2|//PREDICTED: uncharacterized protein LOC416655 isoform X1 [Gallus gallus];gi|971419995|ref|XP_015150107.1|//PREDICTED: uncharacterized protein LOC416655 isoform X2 [Gallus gallus]
770818	470	194	491	1.33718	4.98373e-30	Up	1.12227e-30	PRAP1	NA	NA	NA	K21250//proline-rich acidic protein 1	gi|118092530|ref|XP_001234141.1|//PREDICTED: proline-rich acidic protein 1 [Gallus gallus]
100857562	6816	679	325	-1.06545	4.60719e-29	Down	1.06388e-29	TRIM2	GO:0005737//cytoplasm	GO:0008270//zinc ion binding	NA	K11997//tripartite motif-containing protein 2/3	gi|381388750|ref|NP_001244243.1|//tripartite motif-containing protein 2 [Gallus gallus];gi|971392530|ref|XP_015140750.1|//PREDICTED: tripartite motif-containing protein 2 isoform X1 [Gallus gallus]
421202	1832	560.56	244.45	-1.19981	4.82121e-29	Down	1.11479e-29	FANCL	GO:0005635//nuclear envelope;GO:0043240//Fanconi anaemia nuclear complex	GO:0061630//ubiquitin protein ligase activity;GO:0008270//zinc ion binding;GO:0031625//ubiquitin protein ligase binding	GO:0098792//xenophagy;GO:0006281//DNA repair;GO:0006513//protein monoubiquitination;GO:0042127//regulation of cell proliferation;GO:0002230//positive regulation of defense response to virus by host;GO:0007276//gamete generation	K10606//E3 ubiquitin-protein ligase FANCL [EC:2.3.2.27]	gi|76780853|ref|NP_001029113.1|//E3 ubiquitin-protein ligase FANCL [Gallus gallus]
107049317	4719	27	181.83	2.74908	7.18157e-29	Up	1.67392e-29	LOC107049317	GO:0005634//nucleus	GO:0003714//transcription corepressor activity;GO:0003682//chromatin binding;GO:0070491//repressing transcription factor binding;GO:0003705//transcription factor activity, RNA polymerase II distal enhancer sequence-specific binding	GO:0001709//cell fate determination;GO:0030901//midbrain development;GO:0003002//regionalization;GO:0010628//positive regulation of gene expression;GO:0000122//negative regulation of transcription from RNA polymerase II promoter;GO:0016055//Wnt signaling pathway;GO:0007164//establishment of tissue polarity;GO:0048859//formation of anatomical boundary	K04497//groucho	gi|971439071|ref|XP_015135718.1|//PREDICTED: transducin-like enhancer protein 4 isoform X1 [Gallus gallus];gi|971446337|ref|XP_015128171.1|//PREDICTED: transducin-like enhancer protein 4 isoform X2 [Gallus gallus]
107056604	775	53.72	238.9	2.15039	1.41819e-28	Up	3.32547e-29	LOC107056604	NA	NA	NA	K13884//macrophage receptor with collagenous structure	gi|971443416|ref|XP_015157117.1|//PREDICTED: acetylcholinesterase collagenic tail peptide-like, partial [Gallus gallus]
107049114	1217	1.98	116.37	5.87459	1.41819e-28	Up	3.32755e-29	LOC107049114	NA	NA	NA	K06751//major histocompatibility complex, class I	gi|971422388|ref|XP_015150530.1|//PREDICTED: class I histocompatibility antigen, F10 alpha chain-like isoform X1 [Gallus gallus];gi|971422390|ref|XP_015150531.1|//PREDICTED: class I histocompatibility antigen, F10 alpha chain-like isoform X2 [Gallus gallus];gi|971422392|ref|XP_015150533.1|//PREDICTED: class I histocompatibility antigen, F10 alpha chain-like isoform X3 [Gallus gallus]
768349	1166	120.79	361.53	1.57913	1.96822e-28	Up	4.63945e-29	LOC768349	NA	NA	NA	K06712//butyrophilin;K17270//myelin-oligodendrocyte glycoprotein	gi|971422363|ref|XP_015150520.1|//PREDICTED: myelin-oligodendrocyte glycoprotein-like [Gallus gallus]
107057196	822	529.75	227.23	-1.22364	2.39013e-28	Down	5.64138e-29	LOC107057196	NA	NA	NA	K11514//Borealin	gi|971444757|ref|XP_015157708.1|//PREDICTED: borealin isoform X3 [Gallus gallus];gi|971444752|ref|XP_015157706.1|//PREDICTED: borealin isoform X1 [Gallus gallus];gi|971444807|ref|XP_015157732.1|//PREDICTED: borealin-like [Gallus gallus]
100858196	2704	171.8	440.58	1.35619	1.20359e-27	Up	2.88182e-28	LOC100858196	NA	NA	NA	K09228//KRAB domain-containing zinc finger protein	gi|971379536|ref|XP_015136668.1|//PREDICTED: zinc finger protein OZF-like isoform X1 [Gallus gallus];gi|971379538|ref|XP_015136669.1|//PREDICTED: zinc finger protein 260-like isoform X2 [Gallus gallus]
417973	1248	466	189	-1.30443	1.36363e-27	Down	3.27346e-28	LOC417973	NA	NA	NA	NA	gi|971372785|ref|XP_429539.4|//PREDICTED: uncharacterized protein LOC417973 isoform X1 [Gallus gallus];gi|971372787|ref|XP_015144782.1|//PREDICTED: uncharacterized protein LOC417973 isoform X2 [Gallus gallus]
420789	7276	178	28	-2.67086	1.60089e-27	Down	3.86037e-28	LOC420789	NA	NA	NA	K08041//adenylate cyclase 1 [EC:4.6.1.1]	gi|363730298|ref|XP_429786.3|//PREDICTED: uncharacterized protein LOC420789 [Gallus gallus]
416159	7131	25	169	2.75454	5.55733e-27	Up	1.36333e-27	ATP10B	NA	NA	NA	K01530//phospholipid-translocating ATPase [EC:3.6.3.1]	gi|513206327|ref|XP_004944865.1|//PREDICTED: probable phospholipid-transporting ATPase VB [Gallus gallus]
424470	1923	480.64	201.29	-1.25816	6.12357e-27	Down	1.50413e-27	TRMT13	NA	NA	NA	K15446//tRNA:m4X modification enzyme [EC:2.1.1.225]	gi|118094303|ref|XP_422313.2|//PREDICTED: tRNA:m(4)X modification enzyme TRM13 homolog [Gallus gallus]
100859398	1604	239.45	539.36	1.16904	7.06778e-27	Up	1.74591e-27	POLD2	NA	GO:0003677//DNA binding;GO:0003887//DNA-directed DNA polymerase activity	GO:0071897//DNA biosynthetic process;GO:0006260//DNA replication	K02328//DNA polymerase delta subunit 2	gi|971430269|ref|XP_015152997.1|//PREDICTED: DNA polymerase delta subunit 2 [Gallus gallus]
395903	3730	252	65	-1.95739	7.75473e-27	Down	1.92041e-27	KCNJ4	GO:0016323//basolateral plasma membrane;GO:0005887//integral component of plasma membrane	GO:0005242//inward rectifier potassium channel activity;GO:0030165//PDZ domain binding	GO:0034765//regulation of ion transmembrane transport;GO:0010107//potassium ion import	K04998//potassium inwardly-rectifying channel subfamily J member 4	gi|513159204|ref|XP_416263.4|//PREDICTED: inward rectifier potassium channel 4 [Gallus gallus]
101748878	4104	146	393	1.42608	1.13898e-26	Up	2.83296e-27	LOC101748878	NA	NA	NA	NA	gi|971417672|ref|XP_015149196.1|//PREDICTED: uncharacterized protein LOC101748878 [Gallus gallus]
107055783	1086	121.51	7.85	-3.95472	1.86238e-26	Down	4.66687e-27	LOC107055783	GO:0005634//nucleus;GO:0032797//SMN complex;GO:0034719//SMN-Sm protein complex;GO:0005829//cytosol	GO:0005102//receptor binding	GO:0000122//negative regulation of transcription from RNA polymerase II promoter;GO:0010719//negative regulation of epithelial to mesenchymal transition;GO:0030512//negative regulation of transforming growth factor beta receptor signaling pathway;GO:0050680//negative regulation of epithelial cell proliferation;GO:0060394//negative regulation of pathway-restricted SMAD protein phosphorylation;GO:0…	K13137//serine-threonine kinase receptor-associated protein	gi|971441674|ref|XP_015156372.1|//PREDICTED: serine-threonine kinase receptor-associated protein-like, partial [Gallus gallus]
107050208	2490	248.84	65.31	-1.93232	4.31575e-26	Down	1.09283e-26	LOC107050208	NA	NA	NA	K14165//atypical dual specificity phosphatase [EC:3.1.3.16 3.1.3.48];K04257//olfactory receptor	gi|971449455|ref|XP_015129489.1|//PREDICTED: uncharacterized protein LOC107050208 isoform X1 [Gallus gallus];gi|971449457|ref|XP_015129490.1|//PREDICTED: coiled-coil domain-containing protein 81-like isoform X2 [Gallus gallus]
426500	1519	201.54	473.68	1.23036	1.1558e-25	Up	2.97862e-26	BLOC1S3	NA	NA	NA	K20186//biogenesis of lysosome-related organelles complex 1 subunit 3	gi|971445278|ref|XP_015157944.1|//PREDICTED: biogenesis of lysosome-related organelles complex 1 subunit 3 [Gallus gallus]
415515	7736	362	132	-1.45793	1.66991e-25	Down	4.3294e-26	ADAMTS17	GO:0005578//proteinaceous extracellular matrix	GO:0004222//metalloendopeptidase activity;GO:0008270//zinc ion binding	GO:0006508//proteolysis	K08631//a disintegrin and metalloproteinase with thrombospondin motifs 17 [EC:3.4.24.-]	gi|971413674|ref|XP_015147746.1|//PREDICTED: A disintegrin and metalloproteinase with thrombospondin motifs 17 isoform X1 [Gallus gallus];gi|971413678|ref|XP_015147748.1|//PREDICTED: A disintegrin and metalloproteinase with thrombospondin motifs 17 isoform X3 [Gallus gallus];gi|971413676|ref|XP_015147747.1|//PREDICTED: A disintegrin and metalloproteinase with thrombospondin motifs 17 isoform X2 […
768977	1565	121	9	-3.75142	1.7156e-25	Down	4.45051e-26	EMX1	NA	NA	NA	K09317//homeobox protein EMX	gi|971396261|ref|XP_001232151.3|//PREDICTED: homeobox protein EMX1 [Gallus gallus]
107055472	1721	93	296	1.66781	2.42981e-25	Up	6.32585e-26	LOC107055472	NA	NA	NA	NA	gi|971375419|ref|XP_015156033.1|//PREDICTED: translation initiation factor IF-2-like [Gallus gallus]
107054817	2415	112.7	0	-7.81883	3.31582e-25	Down	8.66845e-26	LOC107054817	NA	NA	NA	NA	gi|971427258|ref|XP_015151787.1|//PREDICTED: uncharacterized protein LOC107054817 [Gallus gallus]
424664	4491	409.93	163.39	-1.32954	3.92121e-25	Down	1.03118e-25	PCSK9	NA	NA	NA	K13050//proprotein convertase subtilisin/kexin type 9 [EC:3.4.21.-]	gi|971408846|ref|XP_015146554.1|//PREDICTED: proprotein convertase subtilisin/kexin type 9 [Gallus gallus]
419694	3188	584	280	-1.06302	4.17105e-25	Down	1.09882e-25	IFNLR1	GO:0016021//integral component of membrane	NA	GO:0034342//response to type III interferon;GO:0051607//defense response to virus	K05140//interferon lambda receptor 1	gi|971431232|ref|XP_004947965.2|//PREDICTED: LOW QUALITY PROTEIN: interferon lambda receptor 1 [Gallus gallus]
772145	1280	285	89	-1.68157	9.21125e-25	Down	2.44801e-25	C4ORF17	NA	NA	NA	NA	gi|363733886|ref|XP_001235323.2|//PREDICTED: uncharacterized protein C4orf17 homolog [Gallus gallus]
374080	4527	388.86	151.94	-1.35823	1.15979e-24	Down	3.09308e-25	TLE4	GO:0005634//nucleus	GO:0003714//transcription corepressor activity;GO:0003682//chromatin binding;GO:0070491//repressing transcription factor binding;GO:0003705//transcription factor activity, RNA polymerase II distal enhancer sequence-specific binding	GO:0001709//cell fate determination;GO:0030901//midbrain development;GO:0003002//regionalization;GO:0010628//positive regulation of gene expression;GO:0000122//negative regulation of transcription from RNA polymerase II promoter;GO:0016055//Wnt signaling pathway;GO:0007164//establishment of tissue polarity;GO:0048859//formation of anatomical boundary	K04497//groucho	gi|45383652|ref|NP_989568.1|//transducin-like enhancer protein 4 [Gallus gallus];gi|971439071|ref|XP_015135718.1|//PREDICTED: transducin-like enhancer protein 4 isoform X1 [Gallus gallus]
429155	5788	219	54	-2.02238	1.79798e-24	Down	4.80623e-25	PEX5L	NA	NA	NA	K13342//peroxin-5	gi|513199832|ref|XP_004943511.1|//PREDICTED: PEX5-related protein isoform X4 [Gallus gallus];gi|513199824|ref|XP_004943508.1|//PREDICTED: PEX5-related protein isoform X1 [Gallus gallus];gi|513199826|ref|XP_426710.4|//PREDICTED: PEX5-related protein isoform X2 [Gallus gallus];gi|513199830|ref|XP_004943510.1|//PREDICTED: PEX5-related protein isoform X3 [Gallus gallus]
428837	4492	180	431	1.25721	3.08616e-24	Up	8.33094e-25	PAK6	GO:0005737//cytoplasm	GO:0005524//ATP binding;GO:0004702//signal transducer, downstream of receptor, with serine/threonine kinase activity	GO:0023014//signal transduction by protein phosphorylation;GO:0000278//mitotic cell cycle;GO:0007613//memory;GO:0007626//locomotory behavior;GO:0007612//learning	K05735//p21-activated kinase 6 [EC:2.7.11.1]	gi|513185859|ref|XP_004941348.1|//PREDICTED: serine/threonine-protein kinase PAK 6 isoform X2 [Gallus gallus];gi|513185848|ref|XP_004941345.1|//PREDICTED: serine/threonine-protein kinase PAK 6 isoform X1 [Gallus gallus]
107051395	3414	368	141	-1.38649	4.0859e-24	Down	1.1074e-24	LOC107051395	NA	NA	NA	NA	gi|971451889|ref|XP_015130488.1|//PREDICTED: uncharacterized threonine-rich GPI-anchored glycoprotein PJ4664.02-like, partial [Gallus gallus]
404299	390	243.45	67.84	-1.8459	4.0863e-24	Down	1.10814e-24	HIST1H2A4	GO:0000790//nuclear chromatin;GO:0000786//nucleosome	GO:0003677//DNA binding;GO:0046982//protein heterodimerization activity	GO:0006342//chromatin silencing	K11251//histone H2A	gi|118405202|ref|NP_001072943.1|//histone H2A-IV [Gallus gallus]
420415	3828	153.19	388	1.33825	4.74393e-24	Up	1.29162e-24	VILL	NA	GO:0003779//actin binding	GO:0007010//cytoskeleton organization	K05761//villin 1	gi|118085502|ref|XP_418521.2|//PREDICTED: villin-like protein isoform X2 [Gallus gallus];gi|513167448|ref|XP_004939173.1|//PREDICTED: villin-like protein isoform X1 [Gallus gallus]
107049764	3754	0	105.76	7.72217	6.77126e-24	Up	1.85618e-24	LOC107049764	NA	NA	NA	NA	gi|971438784|ref|XP_015135619.1|//PREDICTED: uncharacterized protein LOC107052257 [Gallus gallus]
418611	5991	190	41	-2.21479	7.35801e-24	Down	2.01817e-24	GPR64	NA	NA	NA	K08451//G protein-coupled receptor 64	gi|971376038|ref|XP_015128252.1|//PREDICTED: adhesion G-protein coupled receptor G2 isoform X3 [Gallus gallus];gi|971376032|ref|XP_015128235.1|//PREDICTED: adhesion G-protein coupled receptor G2 isoform X1 [Gallus gallus];gi|971376036|ref|XP_015128244.1|//PREDICTED: adhesion G-protein coupled receptor G2 isoform X2 [Gallus gallus];gi|971376040|ref|XP_015128264.1|//PREDICTED: adhesion G-protein co…
693262	1810	5	103	4.36209	8.42873e-24	Up	2.31576e-24	SIX1	GO:0005634//nucleus	GO:0043565//sequence-specific DNA binding;GO:0003700//transcription factor activity, sequence-specific DNA binding	GO:0008283//cell proliferation;GO:0048513//animal organ development;GO:0006355//regulation of transcription, DNA-templated;GO:0006915//apoptotic process	K15614//homeobox protein SIX1	gi|113206154|ref|NP_001038150.1|//homeobox protein SIX1 [Gallus gallus]
107057176	754	436.22	186.6	-1.22759	1.0516e-23	Down	2.90226e-24	LOC107057176	NA	NA	NA	K11514//Borealin	gi|971444705|ref|XP_015157685.1|//PREDICTED: borealin-like isoform X2 [Gallus gallus];gi|971444703|ref|XP_015157684.1|//PREDICTED: borealin-like isoform X1 [Gallus gallus]
424121	5678	462.37	204	-1.18296	1.07188e-23	Down	2.9599e-24	ITGA4	NA	NA	NA	K06483//integrin alpha 4	gi|363735838|ref|XP_421974.3|//PREDICTED: integrin alpha-4 [Gallus gallus]
420729	2476	587	290	-1.01979	1.16588e-23	Down	3.22308e-24	MLH1	NA	NA	NA	K08734//DNA mismatch repair protein MLH1	gi|50732924|ref|XP_418828.1|//PREDICTED: DNA mismatch repair protein Mlh1 isoform X1 [Gallus gallus]
424241	4164	331	120	-1.46628	1.25248e-23	Down	3.46443e-24	ARHGEF1	NA	NA	NA	K20045//intersectin	gi|971406378|ref|XP_015145514.1|//PREDICTED: uncharacterized protein ARHGEF1 isoform X2 [Gallus gallus];gi|513194961|ref|XP_004942977.1|//PREDICTED: uncharacterized protein ARHGEF1 isoform X1 [Gallus gallus]
769554	3808	590	293	-1.0123	1.6696e-23	Down	4.64663e-24	LOC769554	NA	NA	NA	K08148//MFS transporter, SP family, solute carrier family 2 (facilitated glucose transporter), member 11	gi|513210591|ref|XP_001232846.2|//PREDICTED: solute carrier family 2, facilitated glucose transporter member 11-like [Gallus gallus]
100858168	2151	506.67	236.1	-1.10413	2.82385e-23	Down	7.93773e-24	LOC100858168	NA	NA	NA	K14377//osteoclast-associated immunoglobulin-like receptor;K06264//platelet glycoprotein VI;K06512//leukocyte immunoglobulin-like receptor	gi|971448748|ref|XP_003643910.2|//PREDICTED: V-set and transmembrane domain-containing protein 1-like [Gallus gallus]
422427	7089	95.45	288.15	1.59152	3.4052e-23	Up	9.61409e-24	DDX60	GO:0005737//cytoplasm	GO:0003723//RNA binding;GO:0005524//ATP binding;GO:0004386//helicase activity	GO:0051607//defense response to virus	K20103//ATP-dependent RNA helicase DDX60 [EC:3.6.4.13]	gi|513181919|ref|XP_004940975.1|//PREDICTED: probable ATP-dependent RNA helicase DDX60 [Gallus gallus]
771467	8314	389.76	159.11	-1.29504	4.54749e-23	Down	1.28885e-23	LRRC56	NA	NA	NA	K10411//dynein light chain 1, axonemal;K16475//leucine-rich repeat and coiled-coil domain-containing protein 1;K17550//protein phosphatase 1 regulatory subunit 7	gi|971397726|ref|XP_015142224.1|//PREDICTED: leucine-rich repeat-containing protein 56 isoform X2 [Gallus gallus];gi|971397730|ref|XP_015142226.1|//PREDICTED: leucine-rich repeat-containing protein 56 isoform X4 [Gallus gallus];gi|971397710|ref|XP_015142217.1|//PREDICTED: leucine-rich repeat-containing protein 56 isoform X1 [Gallus gallus];gi|971397728|ref|XP_015142225.1|//PREDICTED: leucine-rich…
771059	1271	553	270	-1.0368	5.96138e-23	Down	1.69973e-23	GTSF1	NA	NA	NA	K02728//20S proteasome subunit alpha 3 [EC:3.4.25.1]	gi|363743339|ref|XP_001234364.2|//PREDICTED: gametocyte-specific factor 1-like isoform X1 [Gallus gallus];gi|513225513|ref|XP_004948535.1|//PREDICTED: gametocyte-specific factor 1-like isoform X2 [Gallus gallus]
107049191	745	66.79	235.07	1.8129	9.08239e-23	Up	2.61632e-23	LOC107049191	NA	NA	NA	K06712//butyrophilin;K17270//myelin-oligodendrocyte glycoprotein	gi|971422330|ref|XP_015150504.1|//PREDICTED: LOW QUALITY PROTEIN: myelin-oligodendrocyte glycoprotein-like [Gallus gallus]
770766	4900	327	121	-1.43677	1.04922e-22	Down	3.02568e-23	CCDC141	NA	NA	NA	K12567//titin [EC:2.7.11.1]	gi|971405161|ref|XP_015145051.1|//PREDICTED: coiled-coil domain-containing protein 141 isoform X2 [Gallus gallus];gi|513193901|ref|XP_004942755.1|//PREDICTED: coiled-coil domain-containing protein 141 isoform X1 [Gallus gallus]
770142	426	15.15	126.31	3.0571	1.29924e-22	Up	3.75875e-23	HIST1H46L6	NA	NA	NA	K11254//histone H4	gi|671000647|ref|XP_008691182.1|//PREDICTED: histone H4-like [Ursus maritimus]
107057291	1467	114.56	10.84	-3.40415	1.37414e-22	Down	3.97758e-23	LOC107057291	NA	NA	NA	NA	gi|971444977|ref|XP_015157806.1|//PREDICTED: uncharacterized protein LOC107057291 isoform X2 [Gallus gallus];gi|971444975|ref|XP_015157805.1|//PREDICTED: uncharacterized protein LOC107057291 isoform X1 [Gallus gallus]
107050784	1429	79.97	257.56	1.6849	1.53554e-22	Up	4.45666e-23	LOC107050784	NA	NA	NA	K06264//platelet glycoprotein VI;K06512//leukocyte immunoglobulin-like receptor	gi|971450645|ref|XP_015129986.1|//PREDICTED: leukocyte immunoglobulin-like receptor subfamily A member 6 [Gallus gallus]
424523	3193	90	2	-5.49433	2.05431e-22	Down	5.97502e-23	LOC424523	NA	NA	NA	K05030//calcium-activated chloride channel regulator 3/4	gi|513197365|ref|XP_422360.3|//PREDICTED: epithelial chloride channel protein-like isoform X1 [Gallus gallus];gi|971408377|ref|XP_015146328.1|//PREDICTED: epithelial chloride channel protein-like isoform X2 [Gallus gallus]
419744	4666	274.96	91	-1.59776	2.36497e-22	Down	6.90784e-23	SCN3B	GO:0030018//Z disc;GO:0001518//voltage-gated sodium channel complex	GO:0044325//ion channel binding;GO:0086006//voltage-gated sodium channel activity involved in cardiac muscle cell action potential;GO:0017080//sodium channel regulator activity	GO:0086005//ventricular cardiac muscle cell action potential;GO:0010460//positive regulation of heart rate;GO:0072659//protein localization to plasma membrane;GO:0086012//membrane depolarization during cardiac muscle cell action potential;GO:0060371//regulation of atrial cardiac muscle cell membrane depolarization;GO:0086091//regulation of heart rate by cardiac conduction;GO:0010765//positive reg…	K04847//voltage-gated sodium channel type III beta	gi|513222159|ref|XP_004948067.1|//PREDICTED: sodium channel subunit beta-3 isoform X3 [Gallus gallus];gi|971431800|ref|XP_015153650.1|//PREDICTED: sodium channel subunit beta-3 isoform X2 [Gallus gallus];gi|971431798|ref|XP_015153649.1|//PREDICTED: sodium channel subunit beta-3 isoform X1 [Gallus gallus]
770055	4345	53	207	1.96308	2.41228e-22	Up	7.04981e-23	CDHR5	NA	NA	NA	K16505//cadherin-related family member 5	gi|513185845|ref|XP_001233370.2|//PREDICTED: cadherin-related family member 5 [Gallus gallus]
425757	6532	274.36	555	1.01394	3.22633e-22	Up	9.51879e-23	OVSTL	NA	NA	NA	K03910//alpha-2-macroglobulin	gi|971373694|ref|XP_423478.5|//PREDICTED: ovostatin [Gallus gallus]
420216	4414	238.74	502.15	1.0702	5.59348e-22	Up	1.66586e-22	SLC7A7	GO:0005887//integral component of plasma membrane	GO:0015179//L-amino acid transmembrane transporter activity;GO:0015297//antiporter activity	GO:0015807//L-amino acid transport;GO:1902475//L-alpha-amino acid transmembrane transport	K13872//solute carrier family 7 (L-type amino acid transporter), member 6	gi|363730870|ref|XP_418326.3|//PREDICTED: Y+L amino acid transporter 2 [Gallus gallus]
429558	4207	254.24	522.94	1.03797	8.68357e-22	Up	2.6144e-22	HIST1H2B5L	GO:0005634//nucleus;GO:0000786//nucleosome	GO:0003677//DNA binding;GO:0046982//protein heterodimerization activity	NA	K11252//histone H2B	gi|971370594|ref|XP_004934830.2|//PREDICTED: histone H2B 1/2/3/4/6-like [Gallus gallus]
100858653	5012	267.04	541.01	1.01612	9.10915e-22	Up	2.74395e-22	DHX58	GO:0005737//cytoplasm	GO:0003677//DNA binding;GO:0016817//hydrolase activity, acting on acid anhydrides;GO:0005524//ATP binding;GO:0008270//zinc ion binding;GO:0003725//double-stranded RNA binding;GO:0003727//single-stranded RNA binding	GO:0039536//negative regulation of RIG-I signaling pathway;GO:0045824//negative regulation of innate immune response;GO:0032481//positive regulation of type I interferon production;GO:1900245//positive regulation of MDA-5 signaling pathway;GO:0039534//negative regulation of MDA-5 signaling pathway;GO:1900246//positive regulation of RIG-I signaling pathway;GO:0032480//negative regulation of type I…	K12649//ATP-dependent RNA helicase DHX58 [EC:3.6.3.14]	gi|513226262|ref|XP_004948673.1|//PREDICTED: probable ATP-dependent RNA helicase DHX58 isoform X1 [Gallus gallus];gi|971825802|ref|NP_001305337.1|//probable ATP-dependent RNA helicase DHX58 [Gallus gallus]
770734	2266	97	281	1.53203	1.64637e-21	Up	5.00015e-22	PRODH	NA	NA	NA	K00318//proline dehydrogenase [EC:1.5.-.-]	gi|971420947|ref|XP_015130850.1|//PREDICTED: proline dehydrogenase 1, mitochondrial [Gallus gallus]
428809	3876	131	334	1.3478	4.0335e-21	Up	1.24624e-21	CYP26B1	NA	NA	NA	K12664//cytochrome P450 family 26 subfamily B	gi|971396278|ref|XP_015141554.1|//PREDICTED: cytochrome P450 26B1 isoform X1 [Gallus gallus]
374105	6279	464	218	-1.09228	4.29666e-21	Down	1.32888e-21	RIMBP2	GO:0030054//cell junction;GO:0005886//plasma membrane;GO:0045202//synapse	NA	GO:0010923//negative regulation of phosphatase activity	K17591//RIMS-binding protein 2	gi|971420537|ref|XP_015130638.1|//PREDICTED: RIMS-binding protein 2 isoform X11 [Gallus gallus];gi|971420515|ref|XP_015130626.1|//PREDICTED: RIMS-binding protein 2 isoform X1 [Gallus gallus];gi|971420525|ref|XP_015130632.1|//PREDICTED: RIMS-binding protein 2 isoform X6 [Gallus gallus];gi|971420533|ref|XP_015130636.1|//PREDICTED: RIMS-binding protein 2 isoform X9 [Gallus gallus];gi|971420517|ref|X…
395769	1294	263	529	1.00572	5.58603e-21	Up	1.7294e-21	MNR2	NA	NA	NA	K08025//homeobox protein HB9	gi|971406537|ref|XP_015145563.1|//PREDICTED: motor neuron and pancreas homeobox protein 1 [Gallus gallus]
107049906	988	161	379	1.23266	7.04804e-21	Up	2.19076e-21	SKA1	NA	NA	NA	NA	gi|971448706|ref|XP_015129193.1|//PREDICTED: spindle and kinetochore-associated protein 1 [Gallus gallus]
107048997	1136	422.86	191.09	-1.14841	7.42026e-21	Down	2.3099e-21	LOC107048997	NA	NA	NA	K14377//osteoclast-associated immunoglobulin-like receptor;K06264//platelet glycoprotein VI;K06512//leukocyte immunoglobulin-like receptor	gi|971448921|ref|XP_003643814.3|//PREDICTED: leukocyte immunoglobulin-like receptor subfamily B member 3 [Gallus gallus]
107057173	1758	28.62	149.35	2.38112	1.22842e-20	Up	3.85448e-21	LOC107057173	NA	NA	NA	NA	gi|971444696|ref|XP_015157681.1|//PREDICTED: endogenous retrovirus group K member 8 Gag polyprotein-like [Gallus gallus]
429070	7071	263	90	-1.54955	1.42621e-20	Down	4.49717e-21	ASTN1	NA	NA	NA	K14480//apolipoprotein L	gi|971407603|ref|XP_004943316.2|//PREDICTED: astrotactin-1 isoform X2 [Gallus gallus];gi|971407601|ref|XP_004943315.2|//PREDICTED: astrotactin-1 isoform X1 [Gallus gallus];gi|971407605|ref|XP_015146008.1|//PREDICTED: astrotactin-1 isoform X3 [Gallus gallus]
100859304	2386	55.01	200.28	1.86177	2.76984e-20	Up	8.86264e-21	LOC100859304	NA	NA	NA	K19364//magnesium transporter NIPA1	gi|30313561|gb|AAN38982.1|//envelope protein [Gallus gallus]
101750591	3633	42.07	175.15	2.05525	3.20928e-20	Up	1.02936e-20	LOC101750591	NA	NA	NA	NA	gi|971449465|ref|XP_004951050.2|//PREDICTED: uncharacterized protein LOC101750591 [Gallus gallus]
420505	4156	433	203	-1.09537	7.28546e-20	Down	2.37062e-20	SPAG6	NA	NA	NA	K15042//importin subunit alpha-1;K15043//importin subunit alpha-2	gi|971379961|ref|XP_015136869.1|//PREDICTED: sperm-associated antigen 6 isoform X1 [Gallus gallus];gi|313760660|ref|NP_001186515.1|//sperm-associated antigen 6 [Gallus gallus]
768337	3511	380.25	167.49	-1.18535	8.32646e-20	Down	2.72095e-20	TUBB2A	GO:0070062//extracellular exosome;GO:0005634//nucleus;GO:0005874//microtubule;GO:0005737//cytoplasm	GO:0005515//protein binding;GO:0005200//structural constituent of cytoskeleton;GO:0005525//GTP binding;GO:0003924//GTPase activity	GO:0001764//neuron migration;GO:0007017//microtubule-based process	K07375//tubulin beta	gi|971382460|ref|XP_001231210.3|//PREDICTED: tubulin beta chain-like [Gallus gallus]
107049880	702	177.66	46.56	-1.93444	4.57993e-19	Down	1.53779e-19	LOC107049880	NA	NA	NA	NA	gi|971448633|ref|XP_015129159.1|//PREDICTED: uncharacterized protein LOC107049880, partial [Gallus gallus]
415406	2758	466.18	231.27	-1.01379	6.46076e-19	Down	2.17932e-19	NEDD4	NA	NA	NA	K10591//E3 ubiquitin-protein ligase NEDD4 [EC:2.3.2.26]	gi|971412748|ref|XP_015147364.1|//PREDICTED: E3 ubiquitin-protein ligase NEDD4 isoform X2 [Gallus gallus];gi|971412746|ref|XP_015147363.1|//PREDICTED: E3 ubiquitin-protein ligase NEDD4 isoform X1 [Gallus gallus];gi|971412752|ref|XP_015147366.1|//PREDICTED: E3 ubiquitin-protein ligase NEDD4 isoform X4 [Gallus gallus];gi|971412750|ref|XP_015147365.1|//PREDICTED: E3 ubiquitin-protein ligase NEDD4 is…
107049316	2071	236.79	475.06	1.00202	7.03978e-19	Up	2.3779e-19	CCL28	NA	NA	NA	K05513//C-C motif chemokine 28	gi|971446333|ref|XP_015128168.1|//PREDICTED: C-C motif chemokine 28 [Gallus gallus]
107050292	1955	256.35	93.21	-1.46204	1.50023e-18	Down	5.13484e-19	LOC107050292	NA	NA	NA	NA	gi|971449637|ref|XP_015129562.1|//PREDICTED: uncharacterized protein LOC107050292 [Gallus gallus]
424813	2650	10	96	3.26055	1.69474e-18	Up	5.81637e-19	SGPP2	NA	NA	NA	K04717//sphingosine-1-phosphate phosphotase 2 [EC:3.1.3.-]	gi|363737110|ref|XP_422628.3|//PREDICTED: sphingosine-1-phosphate phosphatase 2 [Gallus gallus]
426146	5820	168	43	-1.96853	1.70068e-18	Down	5.83939e-19	NUP210L	NA	NA	NA	K14314//nuclear pore complex protein Nup210	gi|971432817|ref|XP_004948332.2|//PREDICTED: nuclear pore membrane glycoprotein 210-like isoform X2 [Gallus gallus];gi|118102172|ref|XP_001233384.1|//PREDICTED: nuclear pore membrane glycoprotein 210-like isoform X1 [Gallus gallus];gi|971432819|ref|XP_015154091.1|//PREDICTED: nuclear pore membrane glycoprotein 210-like isoform X3 [Gallus gallus]
422014	2610	279.31	108.26	-1.36985	2.46021e-18	Down	8.47012e-19	CENPO	GO:0005634//nucleus;GO:0000776//kinetochore	NA	GO:0034508//centromere complex assembly	K11507//centromere protein O	gi|71894973|ref|NP_001026270.1|//centromere protein O [Gallus gallus]
107056801	714	180.42	388.69	1.10478	3.55978e-18	Up	1.23275e-18	LOC107056801	NA	NA	NA	K21138//guanosine-3',5'-bis(diphosphate) 3'-pyrophosphohydrolase [EC:3.1.7.2]	gi|971413477|ref|XP_015147680.1|//PREDICTED: guanosine-3',5'-bis(diphosphate) 3'-pyrophosphohydrolase MESH1-like [Gallus gallus]
107056124	913	136.41	28.06	-2.28384	3.78459e-18	Down	1.31294e-18	LOC107056124	NA	NA	NA	K20364//multiple coagulation factor deficiency protein 2	gi|971442327|ref|XP_015156650.1|//PREDICTED: LOW QUALITY PROTEIN: multiple coagulation factor deficiency protein 2-like, partial [Gallus gallus]
107054747	1354	0	71.93	7.16604	2.21625e-17	Up	7.88763e-18	LOC107054747	GO:1990879//CST complex	GO:0003697//single-stranded DNA binding;GO:0042162//telomeric DNA binding;GO:0010521//telomerase inhibitor activity	GO:1904356//regulation of telomere maintenance via telomere lengthening;GO:0051974//negative regulation of telomerase activity	NA	gi|971424010|ref|XP_015150599.1|//PREDICTED: CST complex subunit TEN1 isoform X1 [Gallus gallus]
100313497	981	237.27	85.87	-1.46879	2.22268e-17	Down	7.91398e-18	CHIR-AB-487	NA	NA	NA	K06264//platelet glycoprotein VI;K06512//leukocyte immunoglobulin-like receptor	gi|971447194|ref|XP_015128570.1|//PREDICTED: leukocyte immunoglobulin-like receptor subfamily B member 3 [Gallus gallus]
419197	4531	367	171	-1.10427	2.98071e-17	Down	1.0673e-17	TTPAL	GO:0005622//intracellular	GO:0005215//transporter activity	GO:0006810//transport	K19625//retinaldehyde-binding protein 1	gi|71894993|ref|NP_001026025.1|//alpha-tocopherol transfer protein-like [Gallus gallus] ;gi|971427393|ref|XP_015151851.1|//PREDICTED: alpha-tocopherol transfer protein-like isoform X1 [Gallus gallus]
425976	2976	4	74	4.20697	3.34799e-17	Up	1.20244e-17	BCAN	GO:0005578//proteinaceous extracellular matrix	GO:0005201//extracellular matrix structural constituent;GO:0005540//hyaluronic acid binding	GO:0007155//cell adhesion;GO:0021766//hippocampus development;GO:0001501//skeletal system development	K06795//brevican	gi|971432428|ref|XP_015153899.1|//PREDICTED: brevican core protein isoform X1 [Gallus gallus];gi|971432432|ref|XP_015153902.1|//PREDICTED: brevican core protein isoform X3 [Gallus gallus];gi|971432434|ref|XP_015153903.1|//PREDICTED: brevican core protein isoform X4 [Gallus gallus];gi|971432430|ref|XP_015153900.1|//PREDICTED: brevican core protein isoform X2 [Gallus gallus]
771871	3436	93.5	11.29	-3.0524	4.14626e-17	Down	1.49363e-17	LOC771871	NA	NA	NA	K06458//T-cell surface glycoprotein CD8 alpha chain	gi|971442743|ref|XP_420863.5|//PREDICTED: T-cell surface glycoprotein CD8 alpha chain-like [Gallus gallus]
100859150	2297	153	340	1.14952	4.84905e-17	Up	1.75657e-17	PCSK4	NA	NA	NA	K08671//proprotein convertase subtilisin/kexin type 4 [EC:3.4.21.-]	gi|971436192|ref|XP_015155436.1|//PREDICTED: proprotein convertase subtilisin/kexin type 4 [Gallus gallus]
422571	944	253	96.98	-1.38586	5.16359e-17	Down	1.87611e-17	SPATA4	GO:0005737//cytoplasm	NA	NA	NA	gi|71896425|ref|NP_001026309.1|//spermatogenesis-associated protein 4 precursor [Gallus gallus];gi|971393184|ref|XP_015131727.1|//PREDICTED: spermatogenesis-associated protein 4 isoform X1 [Gallus gallus]
420859	3408	278	114	-1.28853	9.7082e-17	Down	3.56341e-17	MAK	NA	NA	NA	K08829//male germ cell-associated kinase [EC:2.7.11.22]	gi|513170554|ref|XP_004939715.1|//PREDICTED: serine/threonine-protein kinase MAK isoform X1 [Gallus gallus];gi|971382359|ref|XP_015131470.1|//PREDICTED: serine/threonine-protein kinase MAK isoform X2 [Gallus gallus]
416810	6868	176	53	-1.73399	1.80357e-16	Down	6.69543e-17	TMEM132B	NA	NA	NA	K17599//transmembrane protein 132	gi|971421691|ref|XP_015131116.1|//PREDICTED: transmembrane protein 132B isoform X3 [Gallus gallus];gi|971421688|ref|XP_015131114.1|//PREDICTED: transmembrane protein 132B isoform X1 [Gallus gallus];gi|513209896|ref|XP_415101.3|//PREDICTED: transmembrane protein 132B isoform X2 [Gallus gallus]
101751912	3186	68	3	-4.50498	1.92063e-16	Down	7.13894e-17	LOC101751912	NA	NA	NA	K06712//butyrophilin	gi|971440921|ref|XP_004949820.2|//PREDICTED: uncharacterized protein LOC101751912 [Gallus gallus]
395868	1245	3	68	4.50002	2.06816e-16	Up	7.71612e-17	TLX1	GO:0005634//nucleus	GO:0000978//RNA polymerase II core promoter proximal region sequence-specific DNA binding;GO:0001077//transcriptional activator activity, RNA polymerase II core promoter proximal region sequence-specific binding	GO:0007275//multicellular organism development;GO:0045944//positive regulation of transcription from RNA polymerase II promoter	K09340//T-cell leukemia homeobox protein 1	gi|46048823|ref|NP_990346.1|//T-cell leukemia homeobox protein 1 [Gallus gallus];gi|971402619|ref|XP_015144066.1|//PREDICTED: T-cell leukemia homeobox protein 1 isoform X1 [Gallus gallus]
422797	10226	151	332	1.13415	2.39554e-16	Up	8.95609e-17	PCDH7	NA	NA	NA	K16498//protocadherin delta 1	gi|971395357|ref|XP_015141175.1|//PREDICTED: LOW QUALITY PROTEIN: protocadherin-7 [Gallus gallus]
107057364	2031	0	66.71	7.05735	2.4969e-16	Up	9.35439e-17	LOC107057364	NA	NA	NA	K06255//heparan sulfate proteoglycan 2 (perlecan)	gi|971445150|ref|XP_015157882.1|//PREDICTED: basement membrane-specific heparan sulfate proteoglycan core protein-like, partial [Gallus gallus]
107057449	917	168.6	49.63	-1.7668	3.20991e-16	Down	1.20853e-16	LOC107057449	GO:0005634//nucleus;GO:0005737//cytoplasm	NA	NA	NA	gi|971445438|ref|XP_015158015.1|//PREDICTED: thymocyte nuclear protein 1-like [Gallus gallus]
769420	3412	259	104	-1.31885	3.23785e-16	Down	1.22005e-16	PRKAR2B	NA	NA	NA	K04739//cAMP-dependent protein kinase regulator	gi|971370532|ref|XP_015131274.1|//PREDICTED: cAMP-dependent protein kinase type II-beta regulatory subunit isoform X2 [Gallus gallus];gi|971370530|ref|XP_015131273.1|//PREDICTED: cAMP-dependent protein kinase type II-beta regulatory subunit isoform X1 [Gallus gallus]
107057074	2496	325.31	147.9	-1.13967	3.46625e-16	Down	1.30719e-16	LOC107057074	NA	NA	NA	K18728//eukaryotic translation initiation factor 4E transporter	gi|971444373|ref|XP_015157535.1|//PREDICTED: eukaryotic translation initiation factor 4E transporter-like isoform X2 [Gallus gallus];gi|513210790|ref|XP_004934427.1|//PREDICTED: eukaryotic translation initiation factor 4E transporter isoform X4 [Gallus gallus]
107051423	638	175.65	365.81	1.05591	4.54421e-16	Up	1.72567e-16	LOC107051423	NA	NA	NA	K17277//epidermal growth factor receptor kinase substrate 8	gi|971451931|ref|XP_015130507.1|//PREDICTED: epidermal growth factor receptor kinase substrate 8-like protein 3 [Gallus gallus]
107056251	588	4.38	70.11	3.99814	6.14532e-16	Up	2.34131e-16	LOC107056251	NA	NA	NA	K04257//olfactory receptor	gi|971442535|ref|XP_015156731.1|//PREDICTED: olfactory receptor 14J1-like, partial [Gallus gallus]
424497	4364	350	167	-1.06999	9.12179e-16	Down	3.51204e-16	CCDC18	NA	NA	NA	NA	gi|354721174|ref|NP_001238963.1|//coiled-coil domain-containing protein 18 [Gallus gallus];gi|971407866|ref|XP_015146123.1|//PREDICTED: coiled-coil domain-containing protein 18 isoform X2 [Gallus gallus];gi|971407861|ref|XP_015146121.1|//PREDICTED: coiled-coil domain-containing protein 18 isoform X1 [Gallus gallus]
107050224	996	6.74	76.07	3.49403	9.5181e-16	Up	3.66905e-16	LOC107050224	NA	NA	NA	K06264//platelet glycoprotein VI;K06512//leukocyte immunoglobulin-like receptor	gi|971449506|ref|XP_015129512.1|//PREDICTED: natural cytotoxicity triggering receptor 1-like [Gallus gallus]
424469	3818	137.36	34.71	-1.98702	1.49738e-15	Down	5.83707e-16	LRRC39	NA	NA	NA	K19613//leucine-rich repeat protein SHOC2	gi|118094275|ref|XP_422312.2|//PREDICTED: leucine-rich repeat-containing protein 39 [Gallus gallus]
424029	2265	310	141	-1.13905	1.76026e-15	Down	6.89453e-16	TRAF3IP1	NA	NA	NA	K19680//TRAF3-interacting protein 1	gi|513193087|ref|XP_003641610.2|//PREDICTED: TRAF3-interacting protein 1 isoform X3 [Gallus gallus];gi|971404311|ref|XP_015144733.1|//PREDICTED: TRAF3-interacting protein 1 isoform X2 [Gallus gallus];gi|513193090|ref|XP_004942569.1|//PREDICTED: TRAF3-interacting protein 1 isoform X4 [Gallus gallus];gi|513193084|ref|XP_004942568.1|//PREDICTED: TRAF3-interacting protein 1 isoform X1 [Gallus gallus]
101750381	7608	20.32	107.16	2.39631	2.60733e-15	Up	1.03092e-15	KIAA0408	NA	NA	NA	NA	gi|971388874|ref|XP_004940298.2|//PREDICTED: uncharacterized protein KIAA0408 homolog isoform X1 [Gallus gallus]
107049146	2177	0	61.49	6.9398	2.90915e-15	Up	1.15251e-15	LOC107049146	GO:0005922//connexin complex;GO:0016021//integral component of membrane	NA	GO:0007154//cell communication	K07616//gap junction protein, alpha 7	gi|971405522|ref|XP_015145193.1|//PREDICTED: gap junction gamma-1 protein-like [Gallus gallus]
427737	1021	294.78	132.46	-1.15656	4.03053e-15	Down	1.60613e-15	YF6	GO:0042612//MHC class I protein complex;GO:0016021//integral component of membrane	GO:0042605//peptide antigen binding	GO:0006955//immune response;GO:0002474//antigen processing and presentation of peptide antigen via MHC class I	K06751//major histocompatibility complex, class I	gi|971422370|ref|XP_015150522.1|//PREDICTED: class I histocompatibility antigen, F10 alpha chain isoform X1 [Gallus gallus];gi|971422386|ref|XP_015150529.1|//PREDICTED: class I histocompatibility antigen, F10 alpha chain isoform X4 [Gallus gallus]
107057199	1161	60.66	0	-6.92516	4.12768e-15	Down	1.64676e-15	LOC107057199	NA	NA	NA	K11514//Borealin	gi|971444698|ref|XP_015157682.1|//PREDICTED: borealin-like isoform X1 [Gallus gallus]
395308	1145	320	150	-1.09559	4.73139e-15	Down	1.89201e-15	SFTPA1	NA	NA	NA	K10067//pulmonary surfactant-associated protein A	gi|45382947|ref|NP_989937.1|//surfactant, pulmonary-associated protein A1 precursor [Gallus gallus]
101750188	1852	127.83	31.25	-2.03478	5.51473e-15	Down	2.2155e-15	LOC101750188	NA	NA	NA	K19364//magnesium transporter NIPA1	gi|513204043|ref|XP_004944394.1|//PREDICTED: uncharacterized protein LOC101750188 [Gallus gallus]
101748867	10975	201	73	-1.46371	7.13963e-15	Down	2.88488e-15	LOC101748867	NA	NA	NA	K01544//non-gastric H+/K+-exchanging ATPase [EC:3.6.3.10];K04593//latrophilin 2	gi|971431758|ref|XP_015153629.1|//PREDICTED: zonadhesin-like isoform X5 [Gallus gallus];gi|971431754|ref|XP_015153627.1|//PREDICTED: zonadhesin-like isoform X3 [Gallus gallus];gi|971431770|ref|XP_015153635.1|//PREDICTED: zonadhesin-like isoform X11 [Gallus gallus];gi|971431746|ref|XP_015153623.1|//PREDICTED: zonadhesin-like isoform X1 [Gallus gallus];gi|971431772|ref|XP_015153636.1|//PREDICTED: z…
418880	1613	308.45	143.27	-1.10878	8.12017e-15	Down	3.28989e-15	ALG11	NA	NA	NA	K03844//alpha-1,2-mannosyltransferase [EC:2.4.1.131]	gi|315259115|ref|NP_001186754.1|//GDP-Man:Man(3)GlcNAc(2)-PP-Dol alpha-1,2-mannosyltransferase [Gallus gallus]
100857112	1544	115.95	25.81	-2.16998	8.97744e-15	Down	3.64695e-15	LOC100857112	NA	NA	NA	K14377//osteoclast-associated immunoglobulin-like receptor;K06264//platelet glycoprotein VI;K06512//leukocyte immunoglobulin-like receptor	gi|971448939|ref|XP_015129287.1|//PREDICTED: V-set and transmembrane domain-containing protein 1-like [Gallus gallus]
771624	1523	93	233	1.32255	9.10491e-15	Up	3.70014e-15	C12ORF75	NA	NA	NA	K02953//small subunit ribosomal protein S13e	gi|971371950|ref|XP_015141557.1|//PREDICTED: overexpressed in colon carcinoma 1 protein homolog isoform X1 [Gallus gallus];gi|971371952|ref|XP_015141561.1|//PREDICTED: overexpressed in colon carcinoma 1 protein homolog isoform X2 [Gallus gallus];gi|971371954|ref|XP_015141564.1|//PREDICTED: overexpressed in colon carcinoma 1 protein homolog isoform X3 [Gallus gallus]
107057026	1102	102.85	247.45	1.26411	1.23618e-14	Up	5.0505e-15	LOC107057026	NA	NA	NA	NA	gi|971420317|ref|XP_015150239.1|//PREDICTED: zinc finger CCCH domain-containing protein 11A-like [Gallus gallus]
101752042	1411	320.78	152.99	-1.07063	1.39271e-14	Down	5.70511e-15	LOC101752042	NA	NA	NA	NA	gi|971427234|ref|XP_015151781.1|//PREDICTED: protein MANBAL-like isoform X2 [Gallus gallus];gi|971427258|ref|XP_015151787.1|//PREDICTED: uncharacterized protein LOC107054817 [Gallus gallus];gi|971444996|ref|XP_015157816.1|//PREDICTED: uncharacterized protein LOC107057295 isoform X2 [Gallus gallus]
428435	7757	100	19	-2.39841	2.0386e-14	Down	8.4204e-15	CREB5	NA	NA	NA	K09047//cyclic AMP-responsive element-binding protein 5	gi|902874395|ref|XP_013027367.1|//PREDICTED: cyclic AMP-responsive element-binding protein 5 isoform X1 [Anser cygnoides domesticus];gi|513168922|ref|XP_004939439.1|//PREDICTED: cyclic AMP-responsive element-binding protein 5 isoform X2 [Gallus gallus]
107049071	1135	145.4	42.57	-1.7746	2.91245e-14	Down	1.2111e-14	LOC107049071	NA	NA	NA	K14377//osteoclast-associated immunoglobulin-like receptor;K06264//platelet glycoprotein VI;K06512//leukocyte immunoglobulin-like receptor	gi|971449609|ref|XP_424181.4|//PREDICTED: killer cell immunoglobulin-like receptor 3DL3 [Gallus gallus]
100858336	5948	57	170	1.57402	4.62813e-14	Up	1.94462e-14	LOC100858336	NA	NA	NA	K19868//thioredoxin domain-containing protein 3;K20790//nucleoside diphosphate kinase homolog 5	gi|971420128|ref|XP_003642206.3|//PREDICTED: uncharacterized protein C16orf71 homolog isoform X1 [Gallus gallus];gi|971420134|ref|XP_015150168.1|//PREDICTED: uncharacterized protein C16orf71 homolog isoform X2 [Gallus gallus]
416229	1714	103	240	1.21791	1.65013e-13	Up	7.1583e-14	ARL10	NA	NA	NA	K07958//ADP-ribosylation factor-like protein 10	gi|478733030|ref|NP_001264643.1|//ADP-ribosylation factor-like protein 10 [Gallus gallus]
107057254	1090	95.36	19.07	-2.32456	2.30625e-13	Down	1.00581e-13	LOC107057254	NA	NA	NA	NA	gi|971444906|ref|XP_015157777.1|//PREDICTED: zinc finger protein castor homolog 1-like isoform X2 [Gallus gallus];gi|971444904|ref|XP_015157776.1|//PREDICTED: nucleoplasmin-like protein ANO39 isoform X1 [Gallus gallus]
100858354	707	24.32	106.26	2.1249	2.5674e-13	Up	1.12249e-13	HIST1H103	GO:0005634//nucleus;GO:0000786//nucleosome	GO:0003677//DNA binding	GO:0006334//nucleosome assembly	K11275//histone H1/5	gi|766944246|ref|NP_001292314.1|//histone H1.03 [Gallus gallus]
422460	9484	310	153	-1.02122	3.41202e-13	Down	1.50656e-13	HHIP	NA	NA	NA	K06231//hedgehog interacting protein	gi|971394562|ref|XP_015132204.1|//PREDICTED: hedgehog-interacting protein isoform X1 [Gallus gallus];gi|971394564|ref|XP_015132205.1|//PREDICTED: hedgehog-interacting protein isoform X2 [Gallus gallus]
107050524	938	72.93	190.59	1.38341	4.08594e-13	Up	1.80792e-13	LOC107050524	NA	NA	NA	K12022//tripartite motif-containing protein 46	gi|971450082|ref|XP_015129742.1|//PREDICTED: LOW QUALITY PROTEIN: tripartite motif-containing protein 46-like, partial [Gallus gallus]
427031	4883	305	150	-1.02633	4.24772e-13	Down	1.88214e-13	HECTD2	NA	GO:0004842//ubiquitin-protein transferase activity;GO:0016874//ligase activity	GO:0016567//protein ubiquitination	K12232//E3 ubiquitin-protein ligase HECTD2 [EC:2.3.2.26]	gi|513191347|ref|XP_004942206.1|//PREDICTED: probable E3 ubiquitin-protein ligase HECTD2 isoform X2 [Gallus gallus];gi|513191350|ref|XP_004942207.1|//PREDICTED: probable E3 ubiquitin-protein ligase HECTD2 isoform X1 [Gallus gallus]
107057191	1112	0	51.08	6.67221	4.41353e-13	Up	1.95766e-13	LOC107057191	NA	NA	NA	K11514//Borealin	gi|971444741|ref|XP_015157700.1|//PREDICTED: uncharacterized protein LOC107057191 isoform X1 [Gallus gallus];gi|971444743|ref|XP_015157701.1|//PREDICTED: borealin-like isoform X2 [Gallus gallus]
107051009	930	133.33	281.22	1.07422	5.31119e-13	Up	2.3624e-13	LOC107051009	NA	NA	NA	NA	gi|971451137|ref|XP_015130162.1|//PREDICTED: TSC22 domain family protein 4-like [Gallus gallus]
373985	4542	57	163	1.51336	7.32268e-13	Up	3.28206e-13	CHRDL1	GO:0005576//extracellular region	NA	GO:0030514//negative regulation of BMP signaling pathway;GO:0048749//compound eye development	K17280//chordin-like protein 2	gi|45383778|ref|NP_989502.1|//chordin-like protein 1 precursor [Gallus gallus];gi|971391166|ref|XP_015133638.1|//PREDICTED: chordin-like protein 1 isoform X1 [Gallus gallus];gi|971391168|ref|XP_015133639.1|//PREDICTED: chordin-like protein 1 isoform X2 [Gallus gallus]
101750251	1940	55.3	3.58	-3.95173	8.27682e-13	Down	3.72381e-13	LOC101750251	NA	NA	NA	NA	gi|971377688|ref|XP_015132351.1|//PREDICTED: uncharacterized protein LOC107051825 [Gallus gallus]
107049550	1628	110.4	27.87	-1.98844	8.69432e-13	Down	3.913e-13	LOC107049550	NA	NA	NA	K14165//atypical dual specificity phosphatase [EC:3.1.3.16 3.1.3.48];K04257//olfactory receptor	gi|971447605|ref|XP_015128756.1|//PREDICTED: coiled-coil domain-containing protein 81-like isoform X2 [Gallus gallus];gi|971447603|ref|XP_015128755.1|//PREDICTED: uncharacterized protein LOC107049550 isoform X1 [Gallus gallus]
395661	1391	29.46	113.35	1.94147	1.03991e-12	Up	4.70279e-13	CHAT2	GO:0005615//extracellular space;GO:0044194//cytolytic granule	GO:0003950//NAD+ ADP-ribosyltransferase activity;GO:0003956//NAD(P)+-protein-arginine ADP-ribosyltransferase activity	GO:0046677//response to antibiotic;GO:0006471//protein ADP-ribosylation	K06716//ADP-ribosyltransferase 1 [EC:2.4.2.31]	gi|45382347|ref|NP_990186.1|//NAD(P)(+)--arginine ADP-ribosyltransferase 2 precursor [Gallus gallus]
107049939	2395	49.13	0	-6.62101	1.10861e-12	Down	5.02551e-13	LOC107049939	NA	NA	NA	K14165//atypical dual specificity phosphatase [EC:3.1.3.16 3.1.3.48];K04257//olfactory receptor	gi|971448779|ref|XP_015129221.1|//PREDICTED: coiled-coil domain-containing protein 81-like [Gallus gallus]
418613	5446	183.08	70.27	-1.38397	1.11126e-12	Down	5.03924e-13	SCML2	GO:0031519//PcG protein complex	NA	GO:0006355//regulation of transcription, DNA-templated	K11465//sex comb on midleg-like protein 2	gi|513163571|ref|XP_004934749.1|//PREDICTED: sex comb on midleg-like protein 2 isoform X2 [Gallus gallus];gi|513163568|ref|XP_004934748.1|//PREDICTED: sex comb on midleg-like protein 2 isoform X1 [Gallus gallus];gi|513163574|ref|XP_004934750.1|//PREDICTED: sex comb on midleg-like protein 2 isoform X3 [Gallus gallus]
101751375	979	171.02	62.92	-1.44506	1.19883e-12	Down	5.44749e-13	LOC101751375	NA	NA	NA	K14377//osteoclast-associated immunoglobulin-like receptor;K06264//platelet glycoprotein VI;K06512//leukocyte immunoglobulin-like receptor	gi|971448320|ref|XP_015129049.1|//PREDICTED: V-set and transmembrane domain-containing protein 1-like [Gallus gallus]
107056971	710	28.74	111.44	1.95265	1.32473e-12	Up	6.03191e-13	LOC107056971	NA	NA	NA	K12015//tripartite motif-containing protein 39 [EC:2.3.2.27];K10667//E3 ubiquitin-protein ligase RNF8 [EC:2.3.2.27];K15697//RING finger protein 114 [EC:2.3.2.27]	gi|971444065|ref|XP_015157395.1|//PREDICTED: LON peptidase N-terminal domain and RING finger protein 1-like [Gallus gallus]
100858122	4321	139.02	285.96	1.03804	1.48251e-12	Up	6.76639e-13	KCNH2	NA	NA	NA	K04905//potassium voltage-gated channel Eag-related subfamily H member 2	gi|971379467|ref|XP_015136636.1|//PREDICTED: potassium voltage-gated channel subfamily H member 2 [Gallus gallus]
395090	4675	273	131	-1.06182	1.80079e-12	Down	8.25811e-13	TNFRSF8	GO:0070062//extracellular exosome;GO:0005887//integral component of plasma membrane	GO:0005031//tumor necrosis factor-activated receptor activity	GO:0045556//positive regulation of TRAIL biosynthetic process;GO:0071260//cellular response to mechanical stimulus;GO:0097190//apoptotic signaling pathway;GO:0042127//regulation of cell proliferation;GO:0032496//response to lipopolysaccharide;GO:0006954//inflammatory response;GO:0042535//positive regulation of tumor necrosis factor biosynthetic process;GO:0043065//positive regulation of apoptotic…	K05145//tumor necrosis factor receptor superfamily member 8	gi|971428631|ref|XP_015152303.1|//PREDICTED: tumor necrosis factor receptor superfamily member 8 isoform X2 [Gallus gallus];gi|971428633|ref|XP_015152304.1|//PREDICTED: tumor necrosis factor receptor superfamily member 8 isoform X3 [Gallus gallus];gi|45383273|ref|NP_989775.1|//tumor necrosis factor receptor superfamily member 8 precursor [Gallus gallus]
422112	3272	287	141	-1.02784	1.95515e-12	Down	8.99019e-13	OTOP3	GO:0016021//integral component of membrane	NA	NA	NA	gi|513214471|ref|XP_420115.3|//PREDICTED: otopetrin-3 [Gallus gallus]
100858681	839	45	139.93	1.63423	2.09741e-12	Up	9.66708e-13	HIST1H3H	GO:0005634//nucleus;GO:0000786//nucleosome	GO:0003677//DNA binding;GO:0046982//protein heterodimerization activity	NA	K11253//histone H3	gi|170053486|ref|XP_001862696.1|//Histone H3c [Culex quinquefasciatus]
423263	5239	281	138	-1.02838	3.25004e-12	Down	1.51457e-12	GALNT16	NA	NA	NA	K00710//polypeptide N-acetylgalactosaminyltransferase [EC:2.4.1.41]	gi|363734725|ref|XP_001231965.2|//PREDICTED: polypeptide N-acetylgalactosaminyltransferase 16 isoform X1 [Gallus gallus];gi|971399571|ref|XP_015143081.1|//PREDICTED: polypeptide N-acetylgalactosaminyltransferase 16 isoform X2 [Gallus gallus]
100859740	1136	231.77	104.2	-1.15582	3.51045e-12	Down	1.64027e-12	LOC100859740	NA	NA	NA	K14377//osteoclast-associated immunoglobulin-like receptor;K06264//platelet glycoprotein VI;K06512//leukocyte immunoglobulin-like receptor	gi|971448746|ref|XP_001236760.3|//PREDICTED: leukocyte immunoglobulin-like receptor subfamily B member 3 [Gallus gallus]
395834	9307	228.11	101.83	-1.16605	3.67606e-12	Down	1.71879e-12	PDE6C	GO:0005886//plasma membrane	GO:0046872//metal ion binding;GO:0047555//3',5'-cyclic-GMP phosphodiesterase activity;GO:0030553//cGMP binding	GO:0007603//phototransduction, visible light;GO:0007601//visual perception;GO:0046549//retinal cone cell development	K13757//cone cGMP-specific 3',5'-cyclic phosphodiesterase subunit alpha' [EC:3.1.4.35]	gi|971402613|ref|XP_015144062.1|//PREDICTED: cone cGMP-specific 3',5'-cyclic phosphodiesterase subunit alpha' isoform X2 [Gallus gallus];gi|971402615|ref|XP_015144063.1|//PREDICTED: cone cGMP-specific 3',5'-cyclic phosphodiesterase subunit alpha' isoform X3 [Gallus gallus];gi|971402617|ref|XP_015144064.1|//PREDICTED: cone cGMP-specific 3',5'-cyclic phosphodiesterase subunit alpha' isoform X4 [Gal…
769290	5264	167.99	63	-1.41743	3.91544e-12	Down	1.83557e-12	OVCH2	NA	GO:0004252//serine-type endopeptidase activity	GO:0006508//proteolysis	K20111//oviductin [EC:3.4.21.120]	gi|971397014|ref|XP_015141898.1|//PREDICTED: ovochymase-2 isoform X1 [Gallus gallus];gi|971397020|ref|XP_015141901.1|//PREDICTED: ovochymase-2 isoform X3 [Gallus gallus];gi|971397022|ref|XP_015141902.1|//PREDICTED: ovochymase-2 isoform X4 [Gallus gallus];gi|971397018|ref|XP_015141900.1|//PREDICTED: ovochymase-2 isoform X2 [Gallus gallus]
107055776	3266	13.1	76.8	2.54906	4.20338e-12	Up	1.97316e-12	LOC107055776	NA	GO:0003956//NAD(P)+-protein-arginine ADP-ribosyltransferase activity	GO:0006471//protein ADP-ribosylation	K06716//ADP-ribosyltransferase 1 [EC:2.4.2.31]	gi|971441664|ref|XP_015156367.1|//PREDICTED: erythroblast NAD(P)(+)--arginine ADP-ribosyltransferase-like [Gallus gallus]
100858385	1863	49.54	144.31	1.54002	8.18095e-12	Up	3.90241e-12	LOC100858385	NA	NA	NA	K14377//osteoclast-associated immunoglobulin-like receptor;K06264//platelet glycoprotein VI;K06512//leukocyte immunoglobulin-like receptor	gi|971449604|ref|XP_015129551.1|//PREDICTED: osteoclast-associated immunoglobulin-like receptor [Gallus gallus]
107057288	1704	53.05	149.64	1.49359	1.01041e-11	Up	4.84793e-12	LOC107057288	GO:0005634//nucleus	GO:0001228//transcriptional activator activity, RNA polymerase II transcription regulatory region sequence-specific binding;GO:0043565//sequence-specific DNA binding	GO:0007399//nervous system development;GO:0045944//positive regulation of transcription from RNA polymerase II promoter	K09036//transcription factor MAFB	gi|971444969|ref|XP_015157801.1|//PREDICTED: LOW QUALITY PROTEIN: transcription factor MafB-like [Gallus gallus]
107049916	4254	215.85	96.02	-1.1711	1.18314e-11	Down	5.69501e-12	LOC107049916	NA	NA	NA	K14165//atypical dual specificity phosphatase [EC:3.1.3.16 3.1.3.48];K04257//olfactory receptor	gi|971448724|ref|XP_015129201.1|//PREDICTED: uncharacterized protein LOC107049916 [Gallus gallus]
107054819	897	271.9	134.71	-1.0157	1.18349e-11	Down	5.69856e-12	LOC107054819	NA	NA	NA	NA	gi|971427234|ref|XP_015151781.1|//PREDICTED: protein MANBAL-like isoform X2 [Gallus gallus]
107051392	361	112.4	32.18	-1.80689	1.34704e-11	Down	6.51105e-12	LOC107051392	NA	NA	NA	K10579//ubiquitin-conjugating enzyme E2 M	gi|971451886|ref|XP_015130487.1|//PREDICTED: NEDD8-conjugating enzyme Ubc12-like [Gallus gallus]
426419	3074	32.03	112	1.80352	1.62067e-11	Up	7.85881e-12	UNC5A	NA	NA	NA	K07521//netrin receptor unc-5	gi|971418046|ref|XP_015149364.1|//PREDICTED: netrin receptor UNC5A [Gallus gallus]
107054481	2946	0	43.72	6.44774	1.70747e-11	Up	8.2982e-12	LOC107054481	NA	NA	NA	K16495//protocadherin gamma subfamily A	gi|971417290|ref|XP_015149046.1|//PREDICTED: protocadherin gamma-A2-like [Gallus gallus]
421852	3899	201	87	-1.21059	1.827e-11	Down	8.9046e-12	LCA5	GO:0005929//cilium	GO:0032403//protein complex binding	NA	NA	gi|50744778|ref|XP_419870.1|//PREDICTED: lebercilin [Gallus gallus]
395971	1463	61	161	1.3977	1.86928e-11	Up	9.12512e-12	ADORA2B	GO:0016021//integral component of membrane;GO:0005886//plasma membrane	GO:0001609//G-protein coupled adenosine receptor activity	GO:0032755//positive regulation of interleukin-6 production;GO:0010575//positive regulation of vascular endothelial growth factor production;GO:0043306//positive regulation of mast cell degranulation;GO:0001973//adenosine receptor signaling pathway;GO:0060087//relaxation of vascular smooth muscle;GO:0002882//positive regulation of chronic inflammatory response to non-antigenic stimulus;GO:0031284…	K04267//adenosine receptor A2b	gi|45384166|ref|NP_990418.1|//adenosine receptor A2b [Gallus gallus]
771176	4822	54.22	5.55	-3.29075	3.70176e-11	Down	1.84662e-11	LOC771176	NA	NA	NA	K12172//E3 SUMO-protein ligase RanBP2	gi|971377032|ref|XP_015129603.1|//PREDICTED: E3 SUMO-protein ligase RanBP2-like [Gallus gallus]
417957	381	96.67	24.97	-1.95535	3.70239e-11	Down	1.8475e-11	HIST1H2B5	GO:0000788//nuclear nucleosome	GO:0003677//DNA binding;GO:0046982//protein heterodimerization activity	GO:0006334//nucleosome assembly	K11252//histone H2B	gi|483521740|gb|EOB06697.1|//Histone H2B 1/2/3/4/6, partial [Anas platyrhynchos]
107051440	377	64.1	164	1.35282	3.79346e-11	Up	1.89471e-11	LOC107051440	GO:0070062//extracellular exosome;GO:0030136//clathrin-coated vesicle;GO:0030054//cell junction;GO:0005802//trans-Golgi network;GO:0043195//terminal bouton;GO:0048471//perinuclear region of cytoplasm;GO:0070044//synaptobrevin 2-SNAP-25-syntaxin-1a complex;GO:0042589//zymogen granule membrane;GO:0070032//synaptobrevin 2-SNAP-25-syntaxin-1a-complexin I complex;GO:0000322//storage vacuole;GO:0030672…	GO:0005484//SNAP receptor activity;GO:0017075//syntaxin-1 binding;GO:0044325//ion channel binding;GO:0042802//identical protein binding;GO:0005516//calmodulin binding;GO:0048306//calcium-dependent protein binding;GO:0005543//phospholipid binding	GO:0090316//positive regulation of intracellular protein transport;GO:0032869//cellular response to insulin stimulus;GO:0006906//vesicle fusion;GO:0017157//regulation of exocytosis;GO:0016079//synaptic vesicle exocytosis;GO:0043001//Golgi to plasma membrane protein transport;GO:0060291//long-term synaptic potentiation;GO:0009749//response to glucose;GO:1902259//regulation of delayed rectifier pot…	K13504//vesicle-associated membrane protein 2	gi|971451989|ref|XP_015130534.1|//PREDICTED: vesicle-associated membrane protein 2-like, partial [Gallus gallus]
100857334	567	131.39	44.55	-1.56284	4.16376e-11	Down	2.08353e-11	LOC100857334	NA	NA	NA	K02880//large subunit ribosomal protein L17e	gi|697448257|gb|KGL88069.1|//60S ribosomal protein L17, partial [Charadrius vociferus]
107055485	567	131.39	44.55	-1.56284	4.16376e-11	Down	2.08353e-11	LOC107055485	NA	NA	NA	K02880//large subunit ribosomal protein L17e	gi|697448257|gb|KGL88069.1|//60S ribosomal protein L17, partial [Charadrius vociferus]
770893	2763	248	121	-1.03781	4.308e-11	Down	2.15905e-11	LAPTM4B	NA	NA	NA	K12387//lysosomal-associated transmembrane protein	gi|513172694|ref|XP_001233339.2|//PREDICTED: lysosomal-associated transmembrane protein 4B isoform X1 [Gallus gallus];gi|971384655|ref|XP_015138434.1|//PREDICTED: lysosomal-associated transmembrane protein 4B isoform X2 [Gallus gallus]
395793	1712	136	48	-1.50498	6.61016e-11	Down	3.34866e-11	TBX19	GO:0005634//nucleus	GO:0001158//enhancer sequence-specific DNA binding;GO:0003700//transcription factor activity, sequence-specific DNA binding	GO:0045165//cell fate commitment;GO:0021983//pituitary gland development;GO:0045944//positive regulation of transcription from RNA polymerase II promoter;GO:0042127//regulation of cell proliferation;GO:0045595//regulation of cell differentiation	K10184//T-box protein 19	gi|45384418|ref|NP_990281.1|//T-box-containing protein TBXT [Gallus gallus]
107049096	2104	148.2	55.88	-1.40962	8.57599e-11	Down	4.37376e-11	LOC107049096	NA	NA	NA	K09228//KRAB domain-containing zinc finger protein;K15261//poly [ADP-ribose] polymerase 10/14/15 [EC:2.4.2.30]	gi|971379548|ref|XP_015136673.1|//PREDICTED: GTPase IMAP family member 8-like [Gallus gallus]
415485	6588	83	19	-2.12959	9.34819e-11	Down	4.78205e-11	KIAA1024	GO:0016021//integral component of membrane	NA	NA	NA	gi|56119118|ref|NP_001007828.1|//UPF0258 protein KIAA1024 homolog [Gallus gallus];gi|971412995|ref|XP_015147488.1|//PREDICTED: UPF0258 protein KIAA1024 homolog isoform X2 [Gallus gallus]
107056404	1540	222.01	104.7	-1.08684	9.35186e-11	Down	4.78538e-11	LOC107056404	NA	NA	NA	K16807//MAP7 domain-containing protein 3	gi|971442963|ref|XP_015156921.1|//PREDICTED: uncharacterized protein LOC107056404 isoform X1 [Gallus gallus];gi|971442965|ref|XP_015156922.1|//PREDICTED: uncharacterized protein LOC107056404 isoform X2 [Gallus gallus]
396315	1786	93	204	1.13078	1.50569e-10	Up	7.79094e-11	IGFBP2	GO:0070062//extracellular exosome;GO:0005615//extracellular space	GO:0031994//insulin-like growth factor I binding;GO:0031995//insulin-like growth factor II binding	GO:0001558//regulation of cell growth;GO:0043567//regulation of insulin-like growth factor receptor signaling pathway;GO:0042104//positive regulation of activated T cell proliferation	K10138//insulin-like growth factor-binding protein 3	gi|45382495|ref|NP_990690.1|//insulin-like growth factor-binding protein 2 precursor [Gallus gallus];gi|28372060|emb|CAD66434.1|//insulin-like growth factor binding protein 2, partial [Gallus gallus];gi|971405771|ref|XP_015145275.1|//PREDICTED: insulin-like growth factor-binding protein 2 isoform X1 [Gallus gallus];gi|971405773|ref|XP_015145276.1|//PREDICTED: insulin-like growth factor-binding pr…
423732	3066	73	15	-2.28542	2.23127e-10	Down	1.16663e-10	DUSP13	NA	NA	NA	K14165//atypical dual specificity phosphatase [EC:3.1.3.16 3.1.3.48]	gi|971401946|ref|XP_015143783.1|//PREDICTED: dual specificity protein phosphatase 13 isoform B isoform X1 [Gallus gallus];gi|971401948|ref|XP_015143784.1|//PREDICTED: dual specificity protein phosphatase 13 isoform B isoform X2 [Gallus gallus]
107051466	274	0	38.15	6.25113	2.89539e-10	Up	1.52328e-10	LOC107051466	NA	NA	NA	K20399//ragulator complex protein LAMTOR4	gi|971452034|ref|XP_015130552.1|//PREDICTED: ragulator complex protein LAMTOR4-like, partial [Gallus gallus]
107050270	1021	38.03	0	-6.25155	2.98333e-10	Down	1.57001e-10	LOC107050270	NA	NA	NA	K14165//atypical dual specificity phosphatase [EC:3.1.3.16 3.1.3.48]	gi|971449594|ref|XP_015129545.1|//PREDICTED: neurofilament heavy polypeptide-like [Gallus gallus]
100858707	3135	90	197	1.12772	3.39297e-10	Up	1.79347e-10	LOC100858707	NA	NA	NA	K08638//carboxypeptidase X1 [EC:3.4.17.-]	gi|971442711|ref|XP_015156815.1|//PREDICTED: probable carboxypeptidase X1 [Gallus gallus]
107054837	2790	3.59	44.82	3.63961	3.95874e-10	Up	2.10602e-10	LOC107054837	NA	NA	NA	K04257//olfactory receptor;K14401//cleavage and polyadenylation specificity factor subunit 1;K21125//mucin-5AC;K01495//GTP cyclohydrolase I [EC:3.5.4.16]	gi|971374474|ref|XP_015152013.1|//PREDICTED: endogenous retrovirus group K member 18 Pol protein-like [Gallus gallus]
424537	2984	205.22	96.64	-1.08896	4.47667e-10	Down	2.39126e-10	SPATA1	NA	NA	NA	NA	gi|118094455|ref|XP_422374.2|//PREDICTED: spermatogenesis-associated protein 1 isoform X4 [Gallus gallus];gi|513197418|ref|XP_004936709.1|//PREDICTED: spermatogenesis-associated protein 1 isoform X2 [Gallus gallus];gi|971408453|ref|XP_015146359.1|//PREDICTED: spermatogenesis-associated protein 1 isoform X3 [Gallus gallus];gi|971408446|ref|XP_015146356.1|//PREDICTED: spermatogenesis-associated pro…
416855	3358	126	45	-1.48791	4.63429e-10	Down	2.47976e-10	WDR66	NA	NA	NA	K18598//echinoderm microtubule-associated protein-like 6	gi|513210110|ref|XP_415147.4|//PREDICTED: WD repeat-containing protein 66 [Gallus gallus]
100857685	2750	42.44	121.76	1.51806	5.25163e-10	Up	2.81904e-10	LOC100857685	NA	NA	NA	NA	gi|971378783|ref|XP_003640620.2|//PREDICTED: uncharacterized protein LOC100857685 [Gallus gallus]
431588	5872	45.21	3.94	-3.52286	5.26601e-10	Down	2.82757e-10	ZNF131	GO:0005634//nucleus	GO:0000981//RNA polymerase II transcription factor activity, sequence-specific DNA binding;GO:0046872//metal ion binding;GO:0003676//nucleic acid binding	GO:0006357//regulation of transcription from RNA polymerase II promoter	K10503//zinc finger and BTB domain-containing protein 24;K10500//zinc finger and BTB domain-containing protein 17	gi|971438266|ref|XP_015133037.1|//PREDICTED: zinc finger protein 131-like isoform X2 [Gallus gallus];gi|513229031|ref|XP_429143.4|//PREDICTED: zinc finger protein 131 isoform X1 [Gallus gallus]
107055958	1512	40.17	2.25	-4.1606	5.99589e-10	Down	3.22319e-10	LOC107055958	NA	NA	NA	NA	gi|971442022|ref|XP_015156520.1|//PREDICTED: uncharacterized protein LOC107055958 [Gallus gallus]
418446	3411	84.84	21.96	-1.95235	6.02875e-10	Down	3.24179e-10	MAEL	NA	NA	NA	K18411//protein maelstrom	gi|118083700|ref|XP_416657.2|//PREDICTED: protein maelstrom homolog isoform X2 [Gallus gallus];gi|513162223|ref|XP_004938382.1|//PREDICTED: protein maelstrom homolog isoform X1 [Gallus gallus]
100858456	925	89.37	24.53	-1.86772	6.92988e-10	Down	3.75425e-10	LOC100858456	NA	NA	NA	K07980//killer cell immunoglobulin-like receptor 3DL;K14377//osteoclast-associated immunoglobulin-like receptor;K06264//platelet glycoprotein VI;K06512//leukocyte immunoglobulin-like receptor	gi|971448726|ref|XP_015129202.1|//PREDICTED: immunoglobulin superfamily member 1-like [Gallus gallus]
101751171	693	185	84	-1.14155	7.70006e-10	Down	4.18581e-10	LOC101751171	NA	NA	NA	NA	gi|971452210|ref|XP_004950522.2|//PREDICTED: germin-like protein subfamily 2 member 2 [Gallus gallus]
427999	2146	118	41	-1.52757	7.82991e-10	Down	4.25882e-10	PPEF1	NA	GO:0004721//phosphoprotein phosphatase activity;GO:0005506//iron ion binding;GO:0005509//calcium ion binding;GO:0030145//manganese ion binding	GO:0006470//protein dephosphorylation;GO:0050906//detection of stimulus involved in sensory perception	K13807//serine/threonine-protein phosphatase with EF-hands [EC:3.1.3.16]	gi|513163537|ref|XP_004934741.1|//PREDICTED: serine/threonine-protein phosphatase with EF-hands 1 isoform X1 [Gallus gallus];gi|513163546|ref|XP_004934743.1|//PREDICTED: serine/threonine-protein phosphatase with EF-hands 1 isoform X2 [Gallus gallus]
107057292	827	75.1	17.36	-2.11553	8.51601e-10	Down	4.64783e-10	LOC107057292	NA	NA	NA	NA	gi|971444979|ref|XP_015157807.1|//PREDICTED: translation initiation factor IF-2-like isoform X1 [Gallus gallus]
414837	5950	84	185	1.13658	9.10147e-10	Up	4.97864e-10	THBS2	GO:0031091//platelet alpha granule;GO:0005604//basement membrane	GO:0005509//calcium ion binding;GO:0008201//heparin binding	GO:0007155//cell adhesion;GO:0016525//negative regulation of angiogenesis	K04659//thrombospondin 2/3/4/5	gi|971387700|ref|XP_015139537.1|//PREDICTED: thrombospondin-2 isoform X1 [Gallus gallus]
107055574	1571	159.74	67.5	-1.24525	9.12014e-10	Down	4.99167e-10	LOC107055574	GO:0005615//extracellular space;GO:0009897//external side of plasma membrane;GO:0045121//membrane raft;GO:0005794//Golgi apparatus;GO:0005829//cytosol;GO:0031526//brush border membrane;GO:0016021//integral component of membrane;GO:0045177//apical part of cell	GO:0008289//lipid binding;GO:0005041//low-density lipoprotein receptor activity;GO:0030169//low-density lipoprotein particle binding;GO:0070892//lipoteichoic acid receptor activity;GO:0008035//high-density lipoprotein particle binding	GO:0010744//positive regulation of macrophage derived foam cell differentiation;GO:0050731//positive regulation of peptidyl-tyrosine phosphorylation;GO:0060100//positive regulation of phagocytosis, engulfment;GO:0031623//receptor internalization;GO:0070543//response to linoleic acid;GO:0071222//cellular response to lipopolysaccharide;GO:0007166//cell surface receptor signaling pathway;GO:0007263/…	K06259//CD36 antigen	gi|971441334|ref|XP_015156236.1|//PREDICTED: platelet glycoprotein 4-like [Gallus gallus]
107049127	2891	52	7	-2.89557	1.03372e-09	Down	5.68341e-10	LOC107049127	NA	NA	NA	K04525//serpin peptidase inhibitor, clade A	gi|971400183|ref|XP_015143256.1|//PREDICTED: serpin A3-4-like isoform X2 [Gallus gallus];gi|971400181|ref|XP_015143255.1|//PREDICTED: serpin A3-4-like isoform X1 [Gallus gallus]
107049937	3053	69	162.07	1.22947	1.04792e-09	Up	5.7631e-10	LOC107049937	NA	NA	NA	K07191//MFS transporter, SP family, solute carrier family 2 (facilitated glucose transporter), member 4	gi|971448775|ref|XP_015129220.1|//PREDICTED: LOW QUALITY PROTEIN: solute carrier family 2, facilitated glucose transporter member 4-like, partial [Gallus gallus]
107049196	1539	67.51	13.89	-2.28354	1.06935e-09	Down	5.88426e-10	LOC107049196	NA	NA	NA	K06458//T-cell surface glycoprotein CD8 alpha chain	gi|971396001|ref|XP_015141451.1|//PREDICTED: T-cell surface glycoprotein CD8 alpha chain-like isoform X1 [Gallus gallus];gi|971396005|ref|XP_015141453.1|//PREDICTED: T-cell surface glycoprotein CD8 alpha chain-like isoform X3 [Gallus gallus];gi|971396003|ref|XP_015141452.1|//PREDICTED: T-cell surface glycoprotein CD8 alpha chain-like isoform X2 [Gallus gallus]
107057546	4325	26.72	92.57	1.79014	1.10921e-09	Up	6.10708e-10	LOC107057546	NA	NA	NA	K16620//bone morphogenetic protein 6;K09093//aryl hydrocarbon receptor	gi|971445661|ref|XP_015158114.1|//PREDICTED: uncharacterized protein LOC107057546 isoform X1 [Gallus gallus];gi|971445663|ref|XP_015158115.1|//PREDICTED: uncharacterized protein LOC107057546 isoform X2 [Gallus gallus];gi|971445659|ref|XP_015158113.1|//PREDICTED: uncharacterized protein LOC107057545 isoform X3 [Gallus gallus]
101750271	5328	224.86	112.61	-1.00017	1.13525e-09	Down	6.25569e-10	LOC101750271	NA	NA	NA	NA	gi|971384442|ref|XP_015138351.1|//PREDICTED: translation initiation factor IF-2-like isoform X3 [Gallus gallus];gi|513172469|ref|XP_004939983.1|//PREDICTED: translation initiation factor IF-2-like isoform X2 [Gallus gallus];gi|971384439|ref|XP_015138350.1|//PREDICTED: translation initiation factor IF-2-like isoform X1 [Gallus gallus]
107049379	2283	100.51	31.38	-1.6819	1.17863e-09	Down	6.50389e-10	LOC107049379	NA	NA	NA	K14165//atypical dual specificity phosphatase [EC:3.1.3.16 3.1.3.48];K04257//olfactory receptor	gi|971441037|ref|XP_015156091.1|//PREDICTED: uncharacterized protein LOC101749724 isoform X1 [Gallus gallus];gi|971441049|ref|XP_015156096.1|//PREDICTED: coiled-coil domain-containing protein 81-like isoform X6 [Gallus gallus];gi|971441039|ref|XP_015156092.1|//PREDICTED: uncharacterized protein LOC101749724 isoform X2 [Gallus gallus];gi|971446629|ref|XP_015128313.1|//PREDICTED: coiled-coil domain…
107057474	1811	13.5	66.52	2.29835	1.26179e-09	Up	6.97613e-10	LOC107057474	NA	NA	NA	K19347//SUN domain-containing protein 1/2	gi|971445505|ref|XP_015158046.1|//PREDICTED: sperm-associated antigen 4 protein-like [Gallus gallus]
374266	10362	87	24	-1.86046	1.28196e-09	Down	7.09193e-10	XIRP1	NA	NA	NA	NA	gi|971379589|ref|XP_015136689.1|//PREDICTED: xin actin-binding repeat-containing protein 1 isoform X1 [Gallus gallus]
107056999	911	40.23	115.52	1.51932	1.40901e-09	Up	7.82751e-10	LOC107056999	NA	NA	NA	K14404//cleavage and polyadenylation specificity factor subunit 4	gi|971444184|ref|XP_015157454.1|//PREDICTED: zinc finger CCCH domain-containing protein 11A-like [Gallus gallus]
107057264	951	39.11	2.5	-3.97002	1.68866e-09	Down	9.43337e-10	LOC107057264	NA	NA	NA	NA	gi|971444920|ref|XP_015157778.1|//PREDICTED: uncharacterized protein LOC107057264, partial [Gallus gallus]
428432	8878	149.07	62	-1.26813	1.9611e-09	Down	1.09948e-09	OSBPL3	GO:0031965//nuclear membrane;GO:0097038//perinuclear endoplasmic reticulum;GO:0005829//cytosol;GO:0005886//plasma membrane	GO:0015485//cholesterol binding	GO:0006869//lipid transport	K20463//oxysterol-binding protein-related protein 3/6/7	gi|971381042|ref|XP_015137323.1|//PREDICTED: oxysterol-binding protein-related protein 3 isoform X4 [Gallus gallus];gi|971381046|ref|XP_015137325.1|//PREDICTED: oxysterol-binding protein-related protein 3 isoform X6 [Gallus gallus];gi|971381040|ref|XP_015137322.1|//PREDICTED: oxysterol-binding protein-related protein 3 isoform X3 [Gallus gallus];gi|513168733|ref|XP_004939410.1|//PREDICTED: oxyste…
107057466	671	60.62	11.25	-2.43235	1.98398e-09	Down	1.11323e-09	LOC107057466	NA	NA	NA	K19347//SUN domain-containing protein 1/2	gi|971445485|ref|XP_015158038.1|//PREDICTED: sperm-associated antigen 4 protein-like [Gallus gallus]
424283	8986	187.12	87.8	-1.09415	2.25099e-09	Down	1.26758e-09	NCKAP5	NA	NA	NA	K18401//KAT8 regulatory NSL complex subunit 2	gi|971406118|ref|XP_015145416.1|//PREDICTED: nck-associated protein 5 isoform X4 [Gallus gallus];gi|971406122|ref|XP_015145418.1|//PREDICTED: nck-associated protein 5 isoform X6 [Gallus gallus];gi|971406112|ref|XP_015145412.1|//PREDICTED: nck-associated protein 5 isoform X1 [Gallus gallus];gi|971406120|ref|XP_015145417.1|//PREDICTED: nck-associated protein 5 isoform X5 [Gallus gallus];gi|97140611…
100859636	1633	162	71	-1.19258	2.51008e-09	Down	1.41892e-09	LOC100859636	NA	NA	NA	K15707//RING finger protein 170 [EC:2.3.2.27]	gi|971409146|ref|XP_015146665.1|//PREDICTED: E3 ubiquitin-protein ligase RNF170-like isoform X2 [Gallus gallus];gi|513198302|ref|XP_003641740.2|//PREDICTED: E3 ubiquitin-protein ligase RNF170-like isoform X1 [Gallus gallus]
107055812	472	0	33.85	6.0786	2.67161e-09	Up	1.51355e-09	LOC107055812	NA	NA	NA	K12567//titin [EC:2.7.11.1]	gi|971441721|ref|XP_015156397.1|//PREDICTED: fibronectin type-III domain-containing protein 3a-like, partial [Gallus gallus]
416676	4081	44.68	121.09	1.4359	2.78331e-09	Up	1.58113e-09	FAM40B	NA	NA	NA	K19603//mitogen-activated protein kinase 15 [EC:2.7.11.24]	gi|971370009|ref|XP_015143175.1|//PREDICTED: striatin-interacting protein 2 isoform X3 [Gallus gallus];gi|971370006|ref|XP_015143093.1|//PREDICTED: striatin-interacting protein 2 isoform X1 [Gallus gallus];gi|513157338|ref|XP_004937470.1|//PREDICTED: striatin-interacting protein 2 isoform X2 [Gallus gallus]
107051365	415	8.99	54.62	2.60055	3.4471e-09	Up	1.97263e-09	LOC107051365	GO:0032039//integrator complex;GO:0070876//SOSS complex	GO:0005515//protein binding	GO:0007093//mitotic cell cycle checkpoint;GO:0006281//DNA repair;GO:0010212//response to ionizing radiation;GO:0042795//snRNA transcription from RNA polymerase II promoter;GO:0016180//snRNA processing	K13140//integrator complex subunit 3	gi|971451846|ref|XP_015130469.1|//PREDICTED: integrator complex subunit 3-like [Gallus gallus]
426892	1403	3.04	39.28	3.68917	3.95003e-09	Up	2.26953e-09	FP325317.1	GO:0005887//integral component of plasma membrane	GO:0015250//water channel activity;GO:0015254//glycerol channel activity;GO:0015204//urea transmembrane transporter activity	GO:0034219//carbohydrate transmembrane transport;GO:0034220//ion transmembrane transport;GO:0009992//cellular water homeostasis;GO:0070295//renal water absorption;GO:0015793//glycerol transport;GO:0071918//urea transmembrane transport	K08771//aquaporin-7	gi|513228389|ref|XP_004937142.1|//PREDICTED: aquaporin-7 isoform X4 [Gallus gallus];gi|971437891|ref|XP_015132918.1|//PREDICTED: aquaporin-7 isoform X1 [Gallus gallus];gi|513228383|ref|XP_004937140.1|//PREDICTED: aquaporin-7 isoform X3 [Gallus gallus];gi|971437893|ref|XP_015132919.1|//PREDICTED: aquaporin-7 isoform X2 [Gallus gallus]
101748511	4885	35	104	1.56868	4.07356e-09	Up	2.34375e-09	LOC101748511	NA	NA	NA	K01544//non-gastric H+/K+-exchanging ATPase [EC:3.6.3.10];K04593//latrophilin 2;K20493//leucine-rich repeat-containing protein 16	gi|971432078|ref|XP_015153754.1|//PREDICTED: uncharacterized protein LOC101748511 isoform X3 [Gallus gallus];gi|971432073|ref|XP_015153752.1|//PREDICTED: uncharacterized protein LOC101748511 isoform X1 [Gallus gallus];gi|971432075|ref|XP_015153753.1|//PREDICTED: uncharacterized protein LOC101748511 isoform X2 [Gallus gallus]
107056406	638	9.95	55.93	2.48837	5.42141e-09	Up	3.14779e-09	LOC107056406	NA	NA	NA	K04648//dynactin 1	gi|971442969|ref|XP_015156924.1|//PREDICTED: dynactin subunit 1-like, partial [Gallus gallus]
429900	8204	70	158	1.17202	6.55837e-09	Up	3.84044e-09	COL25A1	NA	NA	NA	K16617//collagen, type XIII, alpha	gi|971394168|ref|XP_015132073.1|//PREDICTED: collagen alpha-1(XXV) chain isoform X5 [Gallus gallus];gi|971394180|ref|XP_015132080.1|//PREDICTED: collagen alpha-1(XXV) chain isoform X11 [Gallus gallus];gi|971394166|ref|XP_015132072.1|//PREDICTED: collagen alpha-1(XXV) chain isoform X4 [Gallus gallus];gi|971394172|ref|XP_015132075.1|//PREDICTED: collagen alpha-1(XXV) chain isoform X7 [Gallus gallus…
422640	6234	159	72	-1.14544	1.06912e-08	Down	6.35324e-09	PPEF2	NA	GO:0051879//Hsp90 protein binding;GO:0004721//phosphoprotein phosphatase activity;GO:0005506//iron ion binding;GO:0005509//calcium ion binding;GO:0031435//mitogen-activated protein kinase kinase kinase binding;GO:0030544//Hsp70 protein binding;GO:0030145//manganese ion binding	GO:0043409//negative regulation of MAPK cascade;GO:0006470//protein dephosphorylation;GO:0010801//negative regulation of peptidyl-threonine phosphorylation;GO:0050906//detection of stimulus involved in sensory perception	K13807//serine/threonine-protein phosphatase with EF-hands [EC:3.1.3.16]	gi|971393675|ref|XP_015131908.1|//PREDICTED: serine/threonine-protein phosphatase with EF-hands 2 isoform X2 [Gallus gallus];gi|971393672|ref|XP_015131906.1|//PREDICTED: serine/threonine-protein phosphatase with EF-hands 2 isoform X1 [Gallus gallus]
107050776	569	91.69	29.48	-1.63951	1.15278e-08	Down	6.86827e-09	LOC107050776	NA	NA	NA	K01539//sodium/potassium-transporting ATPase subunit alpha [EC:3.6.3.9]	gi|971450622|ref|XP_015129974.1|//PREDICTED: sodium/potassium-transporting ATPase subunit alpha-3-like, partial [Gallus gallus]
428070	3137	80	23	-1.80085	1.24451e-08	Down	7.43214e-09	HTR2A	GO:0043198//dendritic shaft;GO:0005887//integral component of plasma membrane;GO:0005622//intracellular	GO:0051378//serotonin binding;GO:0004993//G-protein coupled serotonin receptor activity;GO:0008144//drug binding;GO:0071886//1-(4-iodo-2,5-dimethoxyphenyl)propan-2-amine binding	GO:0050731//positive regulation of peptidyl-tyrosine phosphorylation;GO:0042493//response to drug;GO:0050795//regulation of behavior;GO:0010513//positive regulation of phosphatidylinositol biosynthetic process;GO:0044380//protein localization to cytoskeleton;GO:0046883//regulation of hormone secretion;GO:0006939//smooth muscle contraction;GO:0045600//positive regulation of fat cell differentiatio…	K04157//5-hydroxytryptamine receptor 2	gi|971825843|ref|NP_001305349.1|//5-hydroxytryptamine receptor 2A [Gallus gallus]
107057315	654	36.42	2.78	-3.71406	1.29067e-08	Down	7.7238e-09	LOC107057315	NA	NA	NA	NA	gi|971445057|ref|XP_015157842.1|//PREDICTED: uncharacterized protein LOC107057315 isoform X1 [Gallus gallus];gi|971445059|ref|XP_015157843.1|//PREDICTED: uncharacterized protein LOC107057315 isoform X2 [Gallus gallus]
396495	1182	3	36.96	3.62045	1.41592e-08	Up	8.50186e-09	IL8L2	GO:0005615//extracellular space	GO:0008083//growth factor activity;GO:0045236//CXCR chemokine receptor binding;GO:0008009//chemokine activity	GO:0007186//G-protein coupled receptor signaling pathway;GO:0048247//lymphocyte chemotaxis;GO:0001525//angiogenesis;GO:0090023//positive regulation of neutrophil chemotaxis;GO:0042060//wound healing;GO:0070098//chemokine-mediated signaling pathway;GO:0032496//response to lipopolysaccharide;GO:0010628//positive regulation of gene expression;GO:0036446//myofibroblast differentiation;GO:0048147//neg…	K10030//interleukin 8	gi|49169793|ref|NP_990829.1|//interleukin-8 precursor [Gallus gallus]
107057201	744	30.35	0	-5.92611	1.63652e-08	Down	9.88217e-09	LOC107057201	NA	NA	NA	K11514//Borealin	gi|971444774|ref|XP_015157715.1|//PREDICTED: borealin-like isoform X1 [Gallus gallus];gi|971444776|ref|XP_015157716.1|//PREDICTED: borealin-like isoform X2 [Gallus gallus]
101749141	1920	55.64	10.98	-2.34373	1.8515e-08	Down	1.12291e-08	LOC101749141	NA	NA	NA	K06264//platelet glycoprotein VI;K06512//leukocyte immunoglobulin-like receptor	gi|971446405|ref|XP_015128206.1|//PREDICTED: alpha-1B-glycoprotein-like [Gallus gallus]
107057304	1155	64.75	15.42	-2.07256	1.86052e-08	Down	1.12867e-08	LOC107057304	NA	NA	NA	NA	gi|971445021|ref|XP_015157826.1|//PREDICTED: uncharacterized protein LOC107057304 [Gallus gallus]
768688	3674	161	75	-1.10458	2.26982e-08	Down	1.3854e-08	SMOC1	NA	NA	NA	K10809//thyroglobulin	gi|513187736|ref|XP_004941745.1|//PREDICTED: SPARC-related modular calcium-binding protein 1 isoform X2 [Gallus gallus];gi|971399543|ref|XP_015143068.1|//PREDICTED: SPARC-related modular calcium-binding protein 1 isoform X3 [Gallus gallus];gi|513187734|ref|XP_001231761.2|//PREDICTED: SPARC-related modular calcium-binding protein 1 isoform X1 [Gallus gallus]
769107	2432	90	183	1.02137	2.32255e-08	Up	1.41903e-08	HTR1D	NA	NA	NA	K04153//5-hydroxytryptamine receptor 1	gi|971430449|ref|XP_015153069.1|//PREDICTED: 5-hydroxytryptamine receptor 1D [Gallus gallus]
100859471	1718	53.02	128.07	1.26984	2.62128e-08	Up	1.60642e-08	LOC100859471	NA	NA	NA	NA	gi|971447459|ref|XP_015128690.1|//PREDICTED: uncharacterized protein LOC100859471 [Gallus gallus]
419677	1361	80	24	-1.73945	2.71647e-08	Down	1.66643e-08	LOC419677	NA	NA	NA	NA	gi|513221719|ref|XP_004947939.1|//PREDICTED: protein FAM49A-like isoform X2 [Gallus gallus];gi|513221716|ref|XP_004947938.1|//PREDICTED: protein FAM49A-like isoform X1 [Gallus gallus];gi|971431211|ref|XP_015153398.1|//PREDICTED: protein FAM49A-like isoform X4 [Gallus gallus]
107056061	1853	66.65	16.83	-1.98805	2.78452e-08	Down	1.70947e-08	LOC107056061	NA	NA	NA	K02212//DNA replication licensing factor MCM4 [EC:3.6.4.12]	gi|971442201|ref|XP_015156598.1|//PREDICTED: DNA replication licensing factor mcm4-B-like [Gallus gallus]
107057062	2377	32.76	2	-4.03635	2.95514e-08	Down	1.81788e-08	LOC107057062	NA	NA	NA	NA	gi|971444351|ref|XP_015157525.1|//PREDICTED: glycosyltransferase 1 domain-containing protein 1-like [Gallus gallus]
107050299	2697	34	97	1.50997	3.30649e-08	Up	2.0417e-08	LOC107050299	NA	NA	NA	K21032//beta-1,4-glucuronyltransferase 1 [EC:2.4.1.-]	gi|971449648|ref|XP_015129566.1|//PREDICTED: myosin light chain kinase, smooth muscle-like isoform X2 [Gallus gallus];gi|971449650|ref|XP_015129567.1|//PREDICTED: myosin light chain kinase, smooth muscle-like isoform X3 [Gallus gallus];gi|971449646|ref|XP_015129565.1|//PREDICTED: sporozoite surface protein 2-like isoform X1 [Gallus gallus]
107052661	2832	45.65	7.05	-2.6974	3.46985e-08	Down	2.14741e-08	LOC107052661	NA	NA	NA	K04257//olfactory receptor;K14401//cleavage and polyadenylation specificity factor subunit 1;K21125//mucin-5AC;K01495//GTP cyclohydrolase I [EC:3.5.4.16]	gi|971383023|ref|XP_015137850.1|//PREDICTED: endogenous retrovirus group K member 18 Pol protein-like [Gallus gallus]
421583	2206	92.38	31.51	-1.55425	3.55018e-08	Down	2.19987e-08	SLC22A2	NA	NA	NA	K08199//MFS transporter, OCT family, solute carrier family 22 (organic cation transporter), member 2	gi|971388455|ref|XP_015139804.1|//PREDICTED: solute carrier family 22 member 2 isoform X3 [Gallus gallus];gi|513176228|ref|XP_419621.3|//PREDICTED: solute carrier family 22 member 2 isoform X2 [Gallus gallus];gi|971388452|ref|XP_015139803.1|//PREDICTED: solute carrier family 22 member 2 isoform X1 [Gallus gallus]
424188	5678	38	4	-3.25041	3.58355e-08	Down	2.2211e-08	SLC4A10	NA	NA	NA	K13861//solute carrier family 4 (sodium bicarbonate transporter), member 10	gi|971405551|ref|XP_015145205.1|//PREDICTED: sodium-driven chloride bicarbonate exchanger isoform X4 [Gallus gallus];gi|971405561|ref|XP_015145209.1|//PREDICTED: sodium-driven chloride bicarbonate exchanger isoform X8 [Gallus gallus];gi|971405559|ref|XP_015145208.1|//PREDICTED: sodium-driven chloride bicarbonate exchanger isoform X7 [Gallus gallus];gi|971405547|ref|XP_015145203.1|//PREDICTED: sod…
422924	1792	54.51	11.1	-2.29844	3.71662e-08	Down	2.30761e-08	LOC422924	NA	NA	NA	K06458//T-cell surface glycoprotein CD8 alpha chain	gi|971395950|ref|XP_015141425.1|//PREDICTED: T-cell surface glycoprotein CD8 alpha chain-like isoform X2 [Gallus gallus];gi|971395948|ref|XP_015141424.1|//PREDICTED: T-cell surface glycoprotein CD8 alpha chain-like isoform X1 [Gallus gallus]
107055787	1462	28.65	0	-5.84294	4.05935e-08	Down	2.52669e-08	LOC107055787	GO:0016020//membrane;GO:0000930//gamma-tubulin complex;GO:0005634//nucleus;GO:0005829//cytosol;GO:0035869//ciliary transition zone;GO:0034451//centriolar satellite	NA	GO:0060271//cilium assembly;GO:0090316//positive regulation of intracellular protein transport;GO:0045893//positive regulation of transcription, DNA-templated	K16533//centrosomal protein CEP290	gi|971441684|ref|XP_015156377.1|//PREDICTED: centrosomal protein of 290 kDa-like [Gallus gallus]
107056758	1452	0	28.44	5.82737	4.65944e-08	Up	2.91681e-08	LOC107056758	NA	NA	NA	K06744//programmed cell death protein 1	gi|971443713|ref|XP_015157249.1|//PREDICTED: programmed cell death protein 1-like [Gallus gallus]
419692	1779	69	18.72	-1.8845	4.89827e-08	Down	3.07239e-08	IL22RA1	NA	NA	NA	K05138//interleukin 22 receptor alpha 1	gi|50759908|ref|XP_417840.1|//PREDICTED: interleukin-22 receptor subunit alpha-1 [Gallus gallus]
423119	17143	85.84	174.22	1.01871	5.33626e-08	Up	3.36116e-08	LOC423119	GO:0016021//integral component of membrane	GO:0016491//oxidoreductase activity	GO:0055114//oxidation-reduction process;GO:0006629//lipid metabolic process	K10224//acyl-CoA (8-3)-desaturase (Delta-5 desaturase) [EC:1.14.19.44]	gi|971397906|ref|XP_015142318.1|//PREDICTED: fatty acid desaturase 1-like isoform X1 [Gallus gallus];gi|971397908|ref|XP_015142319.1|//PREDICTED: fatty acid desaturase 1-like isoform X2 [Gallus gallus]
419422	3380	73	21	-1.79999	5.3676e-08	Down	3.38339e-08	FAM132A	GO:0005615//extracellular space	GO:0005179//hormone activity	GO:0046326//positive regulation of glucose import;GO:0051897//positive regulation of protein kinase B signaling;GO:0035774//positive regulation of insulin secretion involved in cellular response to glucose stimulus;GO:0046628//positive regulation of insulin receptor signaling pathway;GO:0045721//negative regulation of gluconeogenesis;GO:0050728//negative regulation of inflammatory response	NA	gi|513219689|ref|XP_004947479.1|//PREDICTED: adipolin [Gallus gallus]
770267	613	61.16	137.87	1.17017	6.15147e-08	Up	3.88607e-08	HIST1H2B7L4	GO:0035267//NuA4 histone acetyltransferase complex;GO:0005811//lipid droplet;GO:0000788//nuclear nucleosome	GO:0003677//DNA binding;GO:0046982//protein heterodimerization activity	GO:0006334//nucleosome assembly;GO:0042742//defense response to bacterium	K11252//histone H2B	gi|119331174|ref|NP_001073188.1|//histone H2B 7 [Gallus gallus]
769077	1739	122	51	-1.26079	6.4163e-08	Down	4.05834e-08	PDGFRL	NA	NA	NA	K05096//FMS-like tyrosine kinase 1 [EC:2.7.10.1]	gi|513183969|ref|XP_004936056.1|//PREDICTED: platelet-derived growth factor receptor-like protein isoform X2 [Gallus gallus];gi|513183966|ref|XP_004936055.1|//PREDICTED: platelet-derived growth factor receptor-like protein isoform X1 [Gallus gallus];gi|363733691|ref|XP_001231868.2|//PREDICTED: platelet-derived growth factor receptor-like protein isoform X3 [Gallus gallus]
107049347	809	0	27.78	5.79349	6.64825e-08	Up	4.20917e-08	LOC107049347	NA	NA	NA	NA	gi|971438784|ref|XP_015135619.1|//PREDICTED: uncharacterized protein LOC107052257 [Gallus gallus]
107055406	2069	20.29	71.13	1.80721	7.50499e-08	Up	4.7749e-08	LMBR1L	NA	NA	NA	K00858//NAD+ kinase [EC:2.7.1.23]	gi|971437054|ref|XP_015155805.1|//PREDICTED: protein LMBR1L [Gallus gallus]
424025	6539	57	13	-2.13493	7.50499e-08	Down	4.776e-08	TRPM8	GO:0009897//external side of plasma membrane;GO:0016021//integral component of membrane	GO:0005262//calcium channel activity;GO:0042803//protein homodimerization activity	GO:0070588//calcium ion transmembrane transport;GO:0051289//protein homotetramerization;GO:0009409//response to cold;GO:0016048//detection of temperature stimulus;GO:0050955//thermoception;GO:0006874//cellular calcium ion homeostasis;GO:0070207//protein homotrimerization	K04983//transient receptor potential cation channel subfamily M member 8	gi|55741588|ref|NP_001007083.1|//transient receptor potential cation channel subfamily M member 8 [Gallus gallus];gi|971404094|ref|XP_015144658.1|//PREDICTED: transient receptor potential cation channel subfamily M member 8 isoform X1 [Gallus gallus]
419936	2497	86.18	173.31	1.00545	7.98815e-08	Up	5.09708e-08	LOC419936	NA	NA	NA	K16620//bone morphogenetic protein 6;K09093//aryl hydrocarbon receptor	gi|971434370|ref|XP_015154646.1|//PREDICTED: uncharacterized protein LOC419936 isoform X3 [Gallus gallus];gi|971434368|ref|XP_015154645.1|//PREDICTED: uncharacterized protein LOC419936 isoform X2 [Gallus gallus];gi|971434366|ref|XP_015154644.1|//PREDICTED: uncharacterized protein LOC419936 isoform X1 [Gallus gallus]
427665	2538	21	72	1.77513	9.00361e-08	Up	5.78408e-08	LOC427665	NA	NA	NA	K04245//chemokine-like receptor 1	gi|513208222|ref|XP_004945255.1|//PREDICTED: chemokine-like receptor 1 [Gallus gallus]
107056385	1957	136.31	61.32	-1.15494	9.63457e-08	Down	6.21241e-08	LOC107056385	GO:0005654//nucleoplasm;GO:0005737//cytoplasm	GO:0000981//RNA polymerase II transcription factor activity, sequence-specific DNA binding;GO:0043565//sequence-specific DNA binding	GO:0045892//negative regulation of transcription, DNA-templated;GO:0006357//regulation of transcription from RNA polymerase II promoter;GO:0030154//cell differentiation;GO:0045893//positive regulation of transcription, DNA-templated	K09428//E74-like factor 1/2/4	gi|971442929|ref|XP_015156903.1|//PREDICTED: ETS-related transcription factor Elf-2-like [Gallus gallus]
100857299	1910	34.71	3.45	-3.33316	1.00768e-07	Down	6.50785e-08	LOC100857299	NA	NA	NA	NA	gi|513231410|ref|XP_004949353.1|//PREDICTED: uncharacterized protein LOC100857299 [Gallus gallus]
429087	3994	145.2	67.88	-1.09946	1.21474e-07	Down	7.9034e-08	FAM69A	GO:0016021//integral component of membrane	NA	NA	K02989//small subunit ribosomal protein S5e;K20242//ecotropic viral integration site 5 protein;K18660//malonyl-CoA/methylmalonyl-CoA synthetase [EC:6.2.1.-]	gi|971408008|ref|XP_015146183.1|//PREDICTED: protein FAM69A isoform X1 [Gallus gallus];gi|971408010|ref|XP_015146184.1|//PREDICTED: protein FAM69A isoform X2 [Gallus gallus]
100857410	597	26.52	0	-5.73149	1.2733e-07	Down	8.29425e-08	LOC100857410	GO:0016021//integral component of membrane	NA	NA	K14377//osteoclast-associated immunoglobulin-like receptor;K06264//platelet glycoprotein VI	gi|971447683|ref|XP_015128791.1|//PREDICTED: osteoclast-associated immunoglobulin-like receptor, partial [Gallus gallus]
416070	2959	71	21	-1.75991	1.27675e-07	Down	8.31873e-08	C12H3ORF67	NA	NA	NA	NA	gi|513205456|ref|XP_004944693.1|//PREDICTED: uncharacterized protein C3orf67 homolog isoform X2 [Gallus gallus];gi|971416595|ref|XP_015148791.1|//PREDICTED: uncharacterized protein C3orf67 homolog isoform X3 [Gallus gallus];gi|513205447|ref|XP_414408.4|//PREDICTED: uncharacterized protein C3orf67 homolog isoform X1 [Gallus gallus]
416989	5906	43	7	-2.62139	1.3345e-07	Down	8.71772e-08	SRRM4	NA	NA	NA	K13172//serine/arginine repetitive matrix protein 2	gi|513210964|ref|XP_415281.4|//PREDICTED: serine/arginine repetitive matrix protein 4 isoform X1 [Gallus gallus];gi|971421008|ref|XP_015130874.1|//PREDICTED: serine/arginine repetitive matrix protein 4 isoform X2 [Gallus gallus]
429929	509	136	62	-1.13575	1.46322e-07	Down	9.59258e-08	GADD45B	GO:0005634//nucleus;GO:0005737//cytoplasm	NA	GO:0046330//positive regulation of JNK cascade;GO:0000185//activation of MAPKKK activity;GO:0043065//positive regulation of apoptotic process;GO:1900745//positive regulation of p38MAPK cascade;GO:0051726//regulation of cell cycle	K04402//growth arrest and DNA-damage-inducible protein	gi|113206122|ref|NP_001038131.1|//growth arrest and DNA damage-inducible protein GADD45 gamma [Gallus gallus]
101749614	1636	0	26.21	5.70956	1.54005e-07	Up	1.01273e-07	LOC101749614	NA	NA	NA	K14165//atypical dual specificity phosphatase [EC:3.1.3.16 3.1.3.48];K04257//olfactory receptor	gi|971446678|ref|XP_015128339.1|//PREDICTED: coiled-coil domain-containing protein 81-like isoform X1 [Gallus gallus];gi|971446682|ref|XP_015128341.1|//PREDICTED: coiled-coil domain-containing protein 81-like isoform X3 [Gallus gallus];gi|971446686|ref|XP_015128343.1|//PREDICTED: coiled-coil domain-containing protein 81-like isoform X5 [Gallus gallus];gi|971446680|ref|XP_015128340.1|//PREDICTED: …
107056521	5540	49.44	10.07	-2.2981	1.57217e-07	Down	1.03458e-07	LOC107056521	NA	NA	NA	NA	gi|971401069|ref|XP_015143501.1|//PREDICTED: uncharacterized protein LOC101748144 isoform X1 [Gallus gallus]
100857682	1394	17.91	65	1.85719	1.60122e-07	Up	1.05469e-07	LOC100857682	NA	NA	NA	K05689//cadherin 1, type 1, E-cadherin;K09349//homeobox protein Nkx-5	gi|971437321|ref|XP_015155917.1|//PREDICTED: LOW QUALITY PROTEIN: endogenous retrovirus group FC1 Env polyprotein-like [Gallus gallus]
107050124	1398	5.11	38.24	2.90121	1.60506e-07	Up	1.05796e-07	LOC107050124	NA	NA	NA	K11514//Borealin	gi|971449228|ref|XP_015129394.1|//PREDICTED: uncharacterized protein LOC107050124 [Gallus gallus]
770196	1749	99	38	-1.38391	1.64135e-07	Down	1.08316e-07	NEK3	GO:0005634//nucleus;GO:0005813//centrosome;GO:0005737//cytoplasm	GO:0004674//protein serine/threonine kinase activity;GO:0005524//ATP binding	GO:0030010//establishment of cell polarity;GO:0007059//chromosome segregation;GO:0048812//neuron projection morphogenesis;GO:0006468//protein phosphorylation;GO:0007017//microtubule-based process;GO:0090043//regulation of tubulin deacetylation	K20873//NIMA (never in mitosis gene a)-related kinase 3 [EC:2.7.11.1]	gi|971377455|ref|XP_015131506.1|//PREDICTED: serine/threonine-protein kinase Nek3 isoform X2 [Gallus gallus];gi|971377459|ref|XP_015131511.1|//PREDICTED: serine/threonine-protein kinase Nek3 isoform X4 [Gallus gallus];gi|971377451|ref|XP_015131494.1|//PREDICTED: serine/threonine-protein kinase Nek3 isoform X1 [Gallus gallus];gi|971377457|ref|XP_015131509.1|//PREDICTED: serine/threonine-protein ki…
100859032	4937	26	0	-5.70292	1.67937e-07	Down	1.11111e-07	LOC100859032	GO:0005615//extracellular space	GO:0005132//type I interferon receptor binding;GO:0005125//cytokine activity	GO:0051607//defense response to virus;GO:0034141//positive regulation of toll-like receptor 3 signaling pathway;GO:0043330//response to exogenous dsRNA;GO:0002250//adaptive immune response;GO:0006959//humoral immune response;GO:0042100//B cell proliferation;GO:0002286//T cell activation involved in immune response;GO:0002323//natural killer cell activation involved in immune response;GO:0033141//…	K05414//interferon alpha	gi|45382199|ref|NP_990758.1|//interferon type A1/A2 precursor [Gallus gallus]
428991	5517	26	0	-5.70292	1.67937e-07	Down	1.11111e-07	JAKMIP3	NA	GO:0019900//kinase binding;GO:0008017//microtubule binding	NA	K19922//peripheral-type benzodiazepine receptor-associated protein 1;K20478//golgin subfamily B member 1	gi|513192452|ref|XP_004942426.1|//PREDICTED: janus kinase and microtubule-interacting protein 3 isoform X7 [Gallus gallus];gi|513192458|ref|XP_004942428.1|//PREDICTED: janus kinase and microtubule-interacting protein 3 isoform X10 [Gallus gallus];gi|513192446|ref|XP_004942424.1|//PREDICTED: janus kinase and microtubule-interacting protein 3 isoform X3 [Gallus gallus];gi|513192463|ref|XP_004942429…
423430	3681	63	17	-1.8923	1.6943e-07	Down	1.12204e-07	PPP4R4	NA	NA	NA	K15426//serine/threonine-protein phosphatase 4 regulatory subunit 4	gi|971400171|ref|XP_015143251.1|//PREDICTED: serine/threonine-protein phosphatase 4 regulatory subunit 4 isoform X2 [Gallus gallus];gi|118092128|ref|XP_421339.2|//PREDICTED: serine/threonine-protein phosphatase 4 regulatory subunit 4 isoform X1 [Gallus gallus];gi|971400173|ref|XP_015143252.1|//PREDICTED: serine/threonine-protein phosphatase 4 regulatory subunit 4 isoform X3 [Gallus gallus]
418717	3309	131	59	-1.15326	1.74653e-07	Down	1.15852e-07	IL18R1	GO:0016021//integral component of membrane	GO:0042008//interleukin-18 receptor activity	GO:0045063//T-helper 1 cell differentiation;GO:0030101//natural killer cell activation;GO:0035655//interleukin-18-mediated signaling pathway;GO:0032729//positive regulation of interferon-gamma production;GO:0042346//positive regulation of NF-kappaB import into nucleus	K05173//interleukin 18 receptor 1	gi|307344670|ref|NP_001138697.2|//interleukin-18 receptor 1 precursor [Gallus gallus]
101749400	766	0	25.82	5.68794	1.89496e-07	Up	1.26108e-07	LOC101749400	GO:0005635//nuclear envelope;GO:0031902//late endosome membrane	NA	GO:0010458//exit from mitosis;GO:0007034//vacuolar transport;GO:0015031//protein transport;GO:0031468//nuclear envelope reassembly	K12191//charged multivesicular body protein 2A	gi|971450432|ref|XP_015129890.1|//PREDICTED: charged multivesicular body protein 2a-like [Gallus gallus]
418653	2039	100.38	39.14	-1.36124	1.91571e-07	Down	1.27668e-07	PNPLA4	GO:0016021//integral component of membrane	NA	GO:0006629//lipid metabolic process	K11157//patatin-like phospholipase domain-containing protein 4 [EC:3.1.1.-]	gi|195539505|ref|NP_001124212.1|//patatin-like phospholipase domain-containing protein 4 [Gallus gallus];gi|971376349|ref|XP_015129463.1|//PREDICTED: patatin-like phospholipase domain-containing protein 4 isoform X1 [Gallus gallus];gi|971376360|ref|XP_015129493.1|//PREDICTED: patatin-like phospholipase domain-containing protein 4 isoform X2 [Gallus gallus];gi|971376362|ref|XP_015129497.1|//PREDIC…
107050026	1114	145.84	69.75	-1.0666	2.26509e-07	Down	1.52003e-07	LOC107050026	NA	NA	NA	K11514//Borealin	gi|971449020|ref|XP_015129316.1|//PREDICTED: borealin-like [Gallus gallus]
772218	3590	59	130	1.13724	2.69937e-07	Up	1.82526e-07	LOC772218	NA	NA	NA	K14360//organic solute transporter subunit alpha	gi|513163384|ref|XP_001235386.2|//PREDICTED: organic solute transporter subunit alpha-like [Gallus gallus]
107057069	1106	99.49	39.31	-1.34214	2.90427e-07	Down	1.97056e-07	LOC107057069	NA	NA	NA	K12801//caspase recruitment domain-containing protein 8	gi|971444361|ref|XP_015157529.1|//PREDICTED: caspase recruitment domain-containing protein 8-like [Gallus gallus]
428741	4686	1	26	4.69796	2.94213e-07	Up	1.99807e-07	MMRN1	NA	NA	NA	NA	gi|513182526|ref|XP_004941091.1|//PREDICTED: multimerin-1 isoform X1 [Gallus gallus];gi|971394207|ref|XP_015132087.1|//PREDICTED: multimerin-1 isoform X2 [Gallus gallus]
107056450	573	0	25.29	6.49451	3.04961e-07	Up	2.07389e-07	LOC107056450	NA	NA	NA	NA	gi|971399933|ref|XP_421281.4|//PREDICTED: probable ergosterol biosynthetic protein 28 [Gallus gallus]
107050791	795	10.91	49.9	2.19091	3.13831e-07	Up	2.13713e-07	LOC107050791	GO:0012505//endomembrane system;GO:0044425//membrane part;GO:0044422//organelle part;GO:0005886//plasma membrane	GO:0022857//transmembrane transporter activity	GO:0006810//transport;GO:0009987//cellular process	K07593//MFS transporter, SP family, solute carrier family 2 (facilitated glucose transporter), member 2;K07191//MFS transporter, SP family, solute carrier family 2 (facilitated glucose transporter), member 4;K07299//MFS transporter, SP family, solute carrier family 2 (facilitated glucose transporter), member 1	gi|971450665|ref|XP_015129993.1|//PREDICTED: solute carrier family 2, facilitated glucose transporter member 4-like, partial [Gallus gallus]
107055717	584	24.74	0	-5.63126	3.31917e-07	Down	2.26492e-07	LOC107055717	NA	NA	NA	K14302//nuclear pore complex protein Nup37	gi|971441578|ref|XP_015156335.1|//PREDICTED: nucleoporin Nup37-like [Gallus gallus]
424533	5553	16.38	60.42	1.88061	3.42991e-07	Up	2.34208e-07	VTG2	NA	GO:0005319//lipid transporter activity;GO:0045735//nutrient reservoir activity	GO:0006869//lipid transport	K14462//apolipoprotein B;K04595//latrophilin and seven transmembrane domain containing 1	gi|71896765|ref|NP_001026447.1|//vitellogenin-2 precursor [Gallus gallus]
100858459	1116	37.68	96.72	1.35753	3.43235e-07	Up	2.34427e-07	HIST1H2A4L1	GO:0000790//nuclear chromatin;GO:0000786//nucleosome	GO:0003677//DNA binding;GO:0046982//protein heterodimerization activity	GO:0006342//chromatin silencing	K11251//histone H2A	gi|118405202|ref|NP_001072943.1|//histone H2A-IV [Gallus gallus]
424070	3243	130	60	-1.11796	3.80794e-07	Down	2.61259e-07	SGOL2	NA	NA	NA	K11581//shugoshin-like 2	gi|513193464|ref|XP_004942659.1|//PREDICTED: shugoshin-like 2 isoform X3 [Gallus gallus];gi|971404936|ref|XP_015144982.1|//PREDICTED: shugoshin-like 2 isoform X2 [Gallus gallus];gi|971404941|ref|XP_015144984.1|//PREDICTED: shugoshin-like 2 isoform X4 [Gallus gallus];gi|513193458|ref|XP_004942657.1|//PREDICTED: shugoshin-like 2 isoform X1 [Gallus gallus]
107053041	3015	0	24.45	5.60928	3.98038e-07	Up	2.73584e-07	LOC107053041	NA	NA	NA	NA	gi|971388604|ref|XP_015139854.1|//PREDICTED: uncharacterized protein LOC107053041 [Gallus gallus]
420635	2422	144	70	-1.04312	4.36375e-07	Down	3.00948e-07	SCRN1	GO:0031965//nuclear membrane	GO:0016805//dipeptidase activity	GO:0006508//proteolysis;GO:0006887//exocytosis	K14358//secernin	gi|971380992|ref|XP_015137307.1|//PREDICTED: secernin-1 isoform X2 [Gallus gallus];gi|971380986|ref|XP_418734.5|//PREDICTED: secernin-1 isoform X1 [Gallus gallus]
107056976	834	24.23	0	-5.6012	4.38518e-07	Down	3.02629e-07	LOC107056976	NA	NA	NA	K15294//complexin-1/2	gi|700409122|ref|XP_009957223.1|//PREDICTED: complexin-2, partial [Leptosomus discolor]
107057284	1012	85.49	31.31	-1.45161	4.48214e-07	Down	3.09543e-07	LOC107057284	NA	NA	NA	K19530//junctophilin	gi|971444961|ref|XP_015157797.1|//PREDICTED: junctophilin-2-like, partial [Gallus gallus]
396471	1041	41	101	1.29818	4.80044e-07	Up	3.32328e-07	LECT2	GO:0005615//extracellular space;GO:0044194//cytolytic granule	GO:0042802//identical protein binding	GO:0046677//response to antibiotic;GO:0030851//granulocyte differentiation	NA	gi|758818508|ref|NP_990809.2|//myeloid protein 1 precursor [Gallus gallus]
107050627	1752	94.08	36.79	-1.35706	4.86117e-07	Down	3.36608e-07	LOC107050627	NA	NA	NA	K09228//KRAB domain-containing zinc finger protein	gi|971450292|ref|XP_015129828.1|//PREDICTED: zinc finger protein 160-like, partial [Gallus gallus]
418983	878	0	24	5.58248	5.09011e-07	Up	3.53327e-07	MMP7	NA	NA	NA	K01397//matrix metalloproteinase-7 (matrilysin, uterine) [EC:3.4.24.23]	gi|57529313|ref|NP_001006278.1|//matrilysin precursor [Gallus gallus]
107056453	997	23.82	0	-5.57658	5.49121e-07	Down	3.82275e-07	LOC107056453	NA	NA	NA	K14376//poly(A) polymerase [EC:2.7.7.19]	gi|971443098|ref|XP_015156983.1|//PREDICTED: poly(A) polymerase type 3, partial [Gallus gallus]
424053	3806	136	65	-1.06758	5.60124e-07	Down	3.90195e-07	C7H2ORF66	NA	NA	NA	NA	gi|50750200|ref|XP_421909.1|//PREDICTED: uncharacterized protein C2orf66 homolog [Gallus gallus]
107049164	919	71.61	145.47	1.02001	6.28289e-07	Up	4.40211e-07	LOC107049164	NA	NA	NA	K13368//17beta-estradiol 17-dehydrogenase / 3alpha(17beta)-hydroxysteroid dehydrogenase (NAD+) [EC:1.1.1.62 1.1.1.239];K08802//SNF related kinase [EC:2.7.11.1];K20128//metastasis suppressor protein 1	gi|971414073|ref|XP_015134654.1|//PREDICTED: C-factor-like [Gallus gallus]
107049366	1518	31.61	3.51	-3.17332	6.37251e-07	Down	4.46786e-07	LOC107049366	NA	NA	NA	NA	gi|971446486|ref|XP_015128242.1|//PREDICTED: uncharacterized protein LOC107049366 [Gallus gallus]
107049221	1044	0	22.98	5.51983	8.89491e-07	Up	6.32589e-07	LOC107049221	NA	NA	NA	K04257//olfactory receptor	gi|971445963|ref|XP_015128013.1|//PREDICTED: olfactory receptor 14J1-like [Gallus gallus]
429485	1304	19.93	64.62	1.69456	9.13561e-07	Up	6.50839e-07	ART1	NA	GO:0003956//NAD(P)+-protein-arginine ADP-ribosyltransferase activity	GO:0006471//protein ADP-ribosylation	K06716//ADP-ribosyltransferase 1 [EC:2.4.2.31]	gi|77736639|ref|NP_001029998.1|//ADP-ribosyltransferase 1 precursor [Gallus gallus]
107049077	1394	22.88	0	-5.5185	9.18456e-07	Down	6.54611e-07	LOC107049077	NA	NA	NA	K00545//catechol O-methyltransferase [EC:2.1.1.6]	gi|971378878|ref|XP_015136393.1|//PREDICTED: transmembrane O-methyltransferase isoform X2 [Gallus gallus];gi|971378876|ref|XP_015136392.1|//PREDICTED: transmembrane O-methyltransferase isoform X1 [Gallus gallus]
107052380	2025	22.85	0	-5.5166	9.33597e-07	Down	6.65981e-07	LOC107052380	NA	NA	NA	K04257//olfactory receptor;K21125//mucin-5AC;K01495//GTP cyclohydrolase I [EC:3.5.4.16];K05249//neuromedin U	gi|971440190|ref|XP_015136135.1|//PREDICTED: endogenous retrovirus group K member 25 Pol protein-like [Gallus gallus]
771804	1233	91.57	36.47	-1.33065	9.96896e-07	Down	7.12679e-07	LOC771804	NA	NA	NA	K06458//T-cell surface glycoprotein CD8 alpha chain	gi|971395981|ref|XP_015141441.1|//PREDICTED: T-cell surface glycoprotein CD8 alpha chain-like isoform X1 [Gallus gallus];gi|971395991|ref|XP_015141446.1|//PREDICTED: T-cell surface glycoprotein CD8 alpha chain-like isoform X6 [Gallus gallus];gi|971395989|ref|XP_015141445.1|//PREDICTED: T-cell surface glycoprotein CD8 alpha chain-like isoform X5 [Gallus gallus];gi|971395983|ref|XP_015141442.1|//PR…
107054460	3845	109.2	48	-1.18835	1.00655e-06	Down	7.20048e-07	LOC107054460	NA	NA	NA	K16494//protocadherin beta	gi|971417157|ref|XP_015148983.1|//PREDICTED: protocadherin beta-15-like [Gallus gallus]
772327	2844	47	108	1.19782	1.00862e-06	Up	7.21688e-07	ANKRD42	NA	NA	NA	K17593//ankyrin repeat domain-containing protein 42	gi|971378530|ref|XP_015135704.1|//PREDICTED: ankyrin repeat domain-containing protein 42 isoform X3 [Gallus gallus];gi|971378525|ref|XP_001235479.4|//PREDICTED: ankyrin repeat domain-containing protein 42 isoform X1 [Gallus gallus];gi|971378528|ref|XP_015135699.1|//PREDICTED: ankyrin repeat domain-containing protein 42 isoform X2 [Gallus gallus]
422827	1014	66	135	1.02994	1.29468e-06	Up	9.3679e-07	CD38	GO:0070062//extracellular exosome;GO:0009986//cell surface;GO:0005886//plasma membrane	GO:0003953//NAD+ nucleosidase activity;GO:0016849//phosphorus-oxygen lyase activity	GO:0030890//positive regulation of B cell proliferation;GO:0045892//negative regulation of transcription, DNA-templated;GO:0050853//B cell receptor signaling pathway;GO:0042493//response to drug;GO:0043066//negative regulation of apoptotic process;GO:0045893//positive regulation of transcription, DNA-templated	K01242//ADP-ribosyl cyclase 1 [EC:3.2.2.6 2.4.99.20]	gi|319402137|ref|NP_001188317.1|//ADP-ribosyl cyclase/cyclic ADP-ribose hydrolase 1 [Gallus gallus]
431627	2227	123	58	-1.08702	1.34761e-06	Down	9.75923e-07	ACOT12	NA	NA	NA	K01067//acetyl-CoA hydrolase [EC:3.1.2.1]	gi|363744783|ref|XP_429179.3|//PREDICTED: acyl-coenzyme A thioesterase 12 [Gallus gallus]
100857745	5680	26	74	1.50653	1.3884e-06	Up	1.00654e-06	LOC100857745	NA	NA	NA	NA	gi|971439774|ref|XP_015135973.1|//PREDICTED: uncharacterized protein LOC100857745 [Gallus gallus]
422868	2714	45	104	1.20611	1.39411e-06	Up	1.01133e-06	HTRA3	NA	NA	NA	K08785//HtrA serine peptidase 3 [EC:3.4.21.-]	gi|971395729|ref|XP_015141331.1|//PREDICTED: serine protease HTRA3 [Gallus gallus]
417625	5612	72	25	-1.52855	1.45927e-06	Down	1.06154e-06	TEX14	NA	NA	NA	K17540//inactive serine/threonine-protein kinase TEX14	gi|971426731|ref|XP_015151601.1|//PREDICTED: inactive serine/threonine-protein kinase TEX14 isoform X6 [Gallus gallus];gi|971426720|ref|XP_015151596.1|//PREDICTED: inactive serine/threonine-protein kinase TEX14 isoform X1 [Gallus gallus];gi|971426727|ref|XP_015151599.1|//PREDICTED: inactive serine/threonine-protein kinase TEX14 isoform X4 [Gallus gallus];gi|971426724|ref|XP_015151598.1|//PREDICTE…
107056430	387	52.05	114.36	1.13313	1.47097e-06	Up	1.07027e-06	LOC107056430	GO:0005886//plasma membrane;GO:0000139//Golgi membrane	GO:0008022//protein C-terminus binding;GO:0005525//GTP binding;GO:0003924//GTPase activity	GO:0046330//positive regulation of JNK cascade;GO:0008286//insulin receptor signaling pathway;GO:0030335//positive regulation of cell migration;GO:0010629//negative regulation of gene expression;GO:0043547//positive regulation of GTPase activity;GO:0007050//cell cycle arrest;GO:0046579//positive regulation of Ras protein signal transduction;GO:0090398//cellular senescence;GO:0042088//T-helper 1 t…	K02833//GTPase HRas	gi|701406074|ref|XP_009970102.1|//PREDICTED: GTPase HRas [Tyto alba]
107056862	2034	59.5	17.84	-1.74026	1.54032e-06	Down	1.12407e-06	LOC107056862	NA	NA	NA	K13172//serine/arginine repetitive matrix protein 2	gi|971443891|ref|XP_015157322.1|//PREDICTED: serine/arginine repetitive matrix protein 2-like isoform X1 [Gallus gallus];gi|971443893|ref|XP_015157323.1|//PREDICTED: serine/arginine repetitive matrix protein 2-like isoform X2 [Gallus gallus]
417461	1893	36	6	-2.58744	1.59315e-06	Down	1.16337e-06	TRIM50	NA	NA	NA	K12024//tripartite motif-containing protein 50/73/74	gi|971426174|ref|XP_015151390.1|//PREDICTED: E3 ubiquitin-protein ligase TRIM50 [Gallus gallus]
395321	1635	23	1	-4.52604	1.62143e-06	Down	1.18552e-06	TULP1	NA	GO:0051015//actin filament binding	GO:0006909//phagocytosis	K19600//tubby-related protein 1	gi|971433171|ref|XP_015154169.1|//PREDICTED: tubby-related protein 1 isoform X1 [Gallus gallus];gi|45382923|ref|NP_989946.1|//Tubby-related protein 1 [Gallus gallus]
421534	1395	33.11	85.04	1.35839	1.68666e-06	Up	1.2353e-06	ACTA1	GO:0070062//extracellular exosome;GO:0072562//blood microparticle;GO:0030027//lamellipodium;GO:0030175//filopodium;GO:0005884//actin filament;GO:0005865//striated muscle thin filament;GO:0001725//stress fiber;GO:0044297//cell body;GO:0005829//cytosol;GO:0043234//protein complex	GO:0043531//ADP binding;GO:0005524//ATP binding;GO:0042802//identical protein binding;GO:0017022//myosin binding;GO:0005200//structural constituent of cytoskeleton;GO:0048306//calcium-dependent protein binding	GO:0009612//response to mechanical stimulus;GO:0009991//response to extracellular stimulus;GO:0030049//muscle filament sliding;GO:0010226//response to lithium ion;GO:0010628//positive regulation of gene expression;GO:0016049//cell growth;GO:0048741//skeletal muscle fiber development;GO:0043503//skeletal muscle fiber adaptation;GO:0090131//mesenchyme migration;GO:0048545//response to steroid hormo…	K10354//actin, alpha skeletal muscle	gi|4501881|ref|NP_001091.1|//actin, alpha skeletal muscle [Homo sapiens];gi|971387708|ref|XP_015139542.1|//PREDICTED: actin, alpha skeletal muscle isoform X1 [Gallus gallus]
107057063	814	21.64	0	-5.43811	1.82005e-06	Down	1.33751e-06	LOC107057063	NA	NA	NA	K17613//calcineurin-binding protein cabin-1	gi|971444353|ref|XP_015157526.1|//PREDICTED: calcineurin-binding protein cabin-1-like [Gallus gallus]
395552	640	119	56	-1.08994	1.88665e-06	Down	1.38824e-06	CCL1	GO:0005615//extracellular space	GO:0008009//chemokine activity;GO:0048020//CCR chemokine receptor binding	GO:0007186//G-protein coupled receptor signaling pathway;GO:0048247//lymphocyte chemotaxis;GO:0030593//neutrophil chemotaxis;GO:0070098//chemokine-mediated signaling pathway;GO:0043547//positive regulation of GTPase activity;GO:0050729//positive regulation of inflammatory response;GO:0071356//cellular response to tumor necrosis factor;GO:0071346//cellular response to interferon-gamma;GO:0071347//…	K05408//C-C motif chemokine 3;K05514//C-C motif chemokine 1;K16595//C-C motif chemokine 13;K21096//C-C motif chemokine 26;K05509//C-C motif chemokine 7	gi|348591865|emb|CCC15111.1|//chemokine [Gallus gallus];gi|45382131|ref|NP_990107.1|//chemokine (C-C motif) ligand 1 precursor [Gallus gallus];gi|348591867|emb|CCC15112.1|//chemokine [Gallus gallus]
107052829	2199	0	21.42	5.41841	2.09956e-06	Up	1.553e-06	LOC107052829	NA	NA	NA	K09228//KRAB domain-containing zinc finger protein;K05109//Eph receptor A8 [EC:2.7.10.1];K14401//cleavage and polyadenylation specificity factor subunit 1;K01495//GTP cyclohydrolase I [EC:3.5.4.16]	gi|971385368|ref|XP_015138727.1|//PREDICTED: endogenous retrovirus group K member 113 Pol protein-like [Gallus gallus]
100857831	2127	5	33	2.71998	2.38335e-06	Up	1.77029e-06	YJEFN3	NA	NA	NA	K17759//NAD(P)H-hydrate epimerase [EC:5.1.99.6]	gi|971436563|ref|XP_015155602.1|//PREDICTED: yjeF N-terminal domain-containing protein 3 isoform X2 [Gallus gallus];gi|971436561|ref|XP_015155601.1|//PREDICTED: yjeF N-terminal domain-containing protein 3 isoform X1 [Gallus gallus]
100859250	6647	86.57	34.95	-1.31106	2.52511e-06	Down	1.88106e-06	FRMPD1	NA	NA	NA	K05725//focal adhesion kinase 1 [EC:2.7.10.2]	gi|513233294|ref|XP_003643153.2|//PREDICTED: FERM and PDZ domain-containing protein 1 isoform X1 [Gallus gallus];gi|971440607|ref|XP_015136283.1|//PREDICTED: FERM and PDZ domain-containing protein 1 isoform X2 [Gallus gallus]
421925	2598	62	20	-1.63475	2.66427e-06	Down	1.98803e-06	MBOAT2	GO:0016021//integral component of membrane	GO:0016746//transferase activity, transferring acyl groups	GO:0008654//phospholipid biosynthetic process	K13517//lysophospholipid acyltransferase 1/2 [EC:2.3.1.51 2.3.1.-]	gi|71895079|ref|NP_001026261.1|//membrane-bound O-acyltransferase domain-containing protein 2 [Gallus gallus]
770943	1369	45	102	1.17809	2.68848e-06	Up	2.00693e-06	SCTR	GO:0005881//cytoplasmic microtubule;GO:0016021//integral component of membrane	GO:0004930//G-protein coupled receptor activity	GO:0007186//G-protein coupled receptor signaling pathway;GO:0007166//cell surface receptor signaling pathway	K04588//secretin receptor	gi|284009820|ref|NP_001165013.1|//secretin receptor precursor [Gallus gallus]
107055831	867	109.46	50.28	-1.12483	2.74302e-06	Down	2.04892e-06	LOC107055831	NA	NA	NA	K09191//general transcription factor IIIA	gi|971441752|ref|XP_015156411.1|//PREDICTED: transcription factor IIIA-like, partial [Gallus gallus]
771537	4806	122	59	-1.05058	2.81683e-06	Down	2.10711e-06	LOC771537	NA	NA	NA	NA	gi|971418577|ref|XP_015149575.1|//PREDICTED: meiosis-specific kinetochore protein [Gallus gallus]
107050410	2385	122.69	59.66	-1.04266	3.03852e-06	Down	2.27953e-06	LOC107050410	NA	NA	NA	K06237//collagen, type IV, alpha	gi|971449887|ref|XP_015129667.1|//PREDICTED: basic proline-rich protein-like [Gallus gallus]
107049741	2626	23.95	1.74	-3.78535	3.23207e-06	Down	2.43024e-06	LOC107049741	NA	NA	NA	K16620//bone morphogenetic protein 6	gi|971448299|ref|XP_015129041.1|//PREDICTED: uncharacterized protein LOC107049741 [Gallus gallus]
378928	1164	47	12	-1.97211	3.28542e-06	Down	2.47188e-06	GRPR	GO:0016021//integral component of membrane;GO:0005886//plasma membrane	GO:0008528//G-protein coupled peptide receptor activity	GO:0007186//G-protein coupled receptor signaling pathway;GO:0042127//regulation of cell proliferation	K04169//gastrin-releasing peptide receptor	gi|45383344|ref|NP_989738.1|//gastrin-releasing peptide receptor [Gallus gallus]
100859813	12648	101	45	-1.16884	3.3919e-06	Down	2.55357e-06	KIF26B	NA	NA	NA	K10404//kinesin family member 26	gi|971387587|ref|XP_015139479.1|//PREDICTED: kinesin-like protein KIF26B isoform X2 [Gallus gallus];gi|363731863|ref|XP_003641032.1|//PREDICTED: kinesin-like protein KIF26B isoform X1 [Gallus gallus]
395248	6668	68	24	-1.50498	3.65046e-06	Down	2.75388e-06	KCNT1	GO:0008076//voltage-gated potassium channel complex	GO:0005249//voltage-gated potassium channel activity;GO:0015269//calcium-activated potassium channel activity	GO:0071805//potassium ion transmembrane transport	K04946//potassium channel subfamily T member 1	gi|971422638|ref|XP_015134794.1|//PREDICTED: potassium channel subfamily T member 1 isoform X2 [Gallus gallus];gi|971422648|ref|XP_015134799.1|//PREDICTED: potassium channel subfamily T member 1 isoform X7 [Gallus gallus];gi|45383059|ref|NP_989893.1|//potassium channel subfamily T member 1 [Gallus gallus];gi|971422652|ref|XP_015134801.1|//PREDICTED: potassium channel subfamily T member 1 isoform …
107057082	1737	63.91	21.63	-1.56549	3.81834e-06	Down	2.88821e-06	LOC107057082	NA	NA	NA	K20462//oxysterol-binding protein 2	gi|971444392|ref|XP_015157544.1|//PREDICTED: oxysterol-binding protein 2-like [Gallus gallus]
771945	5680	122.5	60.09	-1.03007	3.85838e-06	Down	2.91969e-06	TRPV3	NA	NA	NA	K04972//transient receptor potential cation channel subfamily V member 3	gi|513216267|ref|XP_004946733.1|//PREDICTED: transient receptor potential cation channel subfamily V member 3 isoform X2 [Gallus gallus];gi|118100263|ref|XP_001235155.1|//PREDICTED: transient receptor potential cation channel subfamily V member 3 isoform X1 [Gallus gallus]
107049657	1039	20.27	0	-5.34376	3.91588e-06	Down	2.96563e-06	LOC107049657	NA	NA	NA	K09228//KRAB domain-containing zinc finger protein	gi|971447940|ref|XP_015128887.1|//PREDICTED: zinc finger protein 239-like, partial [Gallus gallus]
107056369	384	20.21	0	-5.33948	4.04726e-06	Down	3.07139e-06	LOC107056369	NA	NA	NA	K00022//3-hydroxyacyl-CoA dehydrogenase [EC:1.1.1.35]	gi|971442898|ref|XP_015156888.1|//PREDICTED: hydroxyacyl-coenzyme A dehydrogenase, mitochondrial-like [Gallus gallus]
107049924	1670	0	21.12	4.58248	4.09541e-06	Up	3.10983e-06	LOC107049924	NA	NA	NA	K14377//osteoclast-associated immunoglobulin-like receptor;K06264//platelet glycoprotein VI	gi|971448740|ref|XP_015129205.1|//PREDICTED: platelet glycoprotein VI-like [Gallus gallus]
423580	2837	36	87	1.27054	4.18538e-06	Up	3.18399e-06	TMX1	NA	NA	NA	NA	gi|971400869|ref|XP_015132251.1|//PREDICTED: thioredoxin-related transmembrane protein 1 isoform X1 [Gallus gallus];gi|971400871|ref|XP_015132252.1|//PREDICTED: thioredoxin-related transmembrane protein 1 isoform X2 [Gallus gallus]
101752263	1499	20.12	0	-5.33304	4.25365e-06	Down	3.23725e-06	LOC101752263	NA	NA	NA	NA	gi|971383252|ref|XP_015137935.1|//PREDICTED: uncharacterized protein LOC101752263 [Gallus gallus]
769278	3304	52	15	-1.79603	4.3123e-06	Down	3.28588e-06	CCR6	GO:0009986//cell surface;GO:0016021//integral component of membrane	GO:0004950//chemokine receptor activity	GO:0007186//G-protein coupled receptor signaling pathway;GO:0070098//chemokine-mediated signaling pathway;GO:0006935//chemotaxis	K04181//C-C chemokine receptor type 6	gi|166159172|ref|NP_001107553.1|//C-C chemokine receptor type 6 [Gallus gallus];gi|971387829|ref|XP_015139608.1|//PREDICTED: C-C chemokine receptor type 6 isoform X1 [Gallus gallus]
419903	2773	26	71	1.44683	4.38991e-06	Up	3.34843e-06	PACSIN1	GO:0005768//endosome;GO:0005829//cytosol;GO:0043209//myelin sheath;GO:0030137//COPI-coated vesicle;GO:0032587//ruffle membrane	GO:0008092//cytoskeletal protein binding;GO:0005543//phospholipid binding	GO:0007015//actin filament organization;GO:0048488//synaptic vesicle endocytosis;GO:0045806//negative regulation of endocytosis;GO:0048812//neuron projection morphogenesis;GO:0072657//protein localization to membrane;GO:0097320//plasma membrane tubulation	K20123//protein kinase C and casein kinase substrate in neurons protein	gi|363743111|ref|XP_418028.3|//PREDICTED: protein kinase C and casein kinase substrate in neurons protein 1 [Gallus gallus]
107051157	406	31	4.68	-2.73017	4.47426e-06	Down	3.41553e-06	LOC107051157	NA	NA	NA	K08285//midline 1 [EC:2.3.2.27]	gi|971451465|ref|XP_015130297.1|//PREDICTED: fibronectin type III and SPRY domain-containing protein 1-like, partial [Gallus gallus]
101751236	1333	49	106	1.11073	4.96959e-06	Up	3.80751e-06	LOC101751236	NA	NA	NA	NA	gi|971410862|ref|XP_004943393.2|//PREDICTED: receptor-transporting protein 2-like [Gallus gallus]
107054466	4101	9.34	40.96	2.13024	5.05984e-06	Up	3.88214e-06	LOC107054466	NA	NA	NA	K16494//protocadherin beta	gi|971417171|ref|XP_015148991.1|//PREDICTED: protocadherin beta-15-like isoform X2 [Gallus gallus];gi|971417169|ref|XP_015148990.1|//PREDICTED: protocadherin beta-15-like isoform X1 [Gallus gallus]
396050	3505	94.58	41.57	-1.18847	5.17894e-06	Down	3.97673e-06	SCNN1A	GO:0060170//ciliary membrane;GO:0070062//extracellular exosome;GO:0005887//integral component of plasma membrane;GO:0016324//apical plasma membrane;GO:0034706//sodium channel complex;GO:0031514//motile cilium	GO:0050699//WW domain binding;GO:0015280//ligand-gated sodium channel activity	GO:0035725//sodium ion transmembrane transport;GO:0050891//multicellular organismal water homeostasis;GO:0055078//sodium ion homeostasis	K04824//amiloride-sensitive sodium channel subunit alpha	gi|167860118|ref|NP_990476.2|//amiloride-sensitive sodium channel subunit alpha [Gallus gallus];gi|971373719|ref|XP_015148722.1|//PREDICTED: amiloride-sensitive sodium channel subunit alpha isoform X1 [Gallus gallus]
100857809	783	34.78	84.44	1.27719	5.28548e-06	Up	4.06099e-06	LOC100857809	NA	NA	NA	K06264//platelet glycoprotein VI	gi|971447439|ref|XP_003643949.3|//PREDICTED: platelet glycoprotein VI, partial [Gallus gallus]
107057023	1541	0	19.65	5.29398	5.64108e-06	Up	4.35168e-06	LOC107057023	NA	NA	NA	K14404//cleavage and polyadenylation specificity factor subunit 4	gi|971444180|ref|XP_015157452.1|//PREDICTED: zinc finger CCCH domain-containing protein 11A-like isoform X2 [Gallus gallus];gi|971444178|ref|XP_015157451.1|//PREDICTED: zinc finger CCCH domain-containing protein 11A-like isoform X1 [Gallus gallus]
777386	1903	4	29	2.8555	5.65956e-06	Up	4.36682e-06	LOC777386	NA	NA	NA	K20797//PR domain zinc finger protein 8 [EC:2.1.1.-]	gi|971393963|ref|XP_015132007.1|//PREDICTED: PR domain zinc finger protein 8 [Gallus gallus]
107057483	983	12.57	46.88	1.89651	6.01418e-06	Up	4.65441e-06	LOC107057483	NA	NA	NA	K19347//SUN domain-containing protein 1/2	gi|971445465|ref|XP_015158028.1|//PREDICTED: sperm-associated antigen 4 protein [Gallus gallus]
107056378	1437	122.42	61.24	-1.00177	6.32164e-06	Down	4.90508e-06	LOC107056378	GO:0005634//nucleus;GO:0005737//cytoplasm	GO:0004342//glucosamine-6-phosphate deaminase activity;GO:0016787//hydrolase activity	GO:0006044//N-acetylglucosamine metabolic process;GO:0005975//carbohydrate metabolic process	K02564//glucosamine-6-phosphate deaminase [EC:3.5.99.6]	gi|513184324|ref|XP_004936126.1|//PREDICTED: glucosamine-6-phosphate isomerase 2 isoform X3 [Gallus gallus];gi|971394802|ref|XP_015140967.1|//PREDICTED: glucosamine-6-phosphate isomerase 2 isoform X2 [Gallus gallus];gi|397739079|gb|AFO62196.1|//glucosamine-6-phosphate deaminase 2 isoform 1 [Gallus gallus]
107055876	891	103.71	48.22	-1.10733	6.4613e-06	Down	5.01745e-06	LOC107055876	NA	NA	NA	K10497//zinc finger and BTB domain-containing protein 10	gi|701392147|ref|XP_009966780.1|//PREDICTED: zinc finger and BTB domain-containing protein 10-like, partial [Tyto alba]
100858883	960	0	19.89	4.68856	7.02339e-06	Up	5.46698e-06	LOC100858883	NA	NA	NA	K04257//olfactory receptor	gi|971442575|ref|XP_015156746.1|//PREDICTED: olfactory receptor 14A16-like [Gallus gallus]
101750179	1403	65.64	23.62	-1.47705	7.12785e-06	Down	5.55291e-06	LOC101750179	NA	NA	NA	K06264//platelet glycoprotein VI;K06512//leukocyte immunoglobulin-like receptor	gi|971448478|ref|XP_015129104.1|//PREDICTED: alpha-1B-glycoprotein-like [Gallus gallus]
107057197	804	0	19.22	5.26205	7.18157e-06	Up	5.60012e-06	LOC107057197	NA	NA	NA	K11514//Borealin	gi|971444757|ref|XP_015157708.1|//PREDICTED: borealin isoform X3 [Gallus gallus]
101748083	2079	44.8	98.6	1.13561	7.29313e-06	Up	5.68937e-06	LOC101748083	NA	NA	NA	NA	gi|971451498|ref|XP_015130315.1|//PREDICTED: uncharacterized protein LOC101748083 [Gallus gallus]
101747255	960	85	36	-1.24195	7.63965e-06	Down	5.97271e-06	LOC101747255	NA	NA	NA	NA	gi|971371969|ref|XP_004937800.2|//PREDICTED: serologically defined colon cancer antigen 3 homolog [Gallus gallus]
395824	2049	120	60	-1.00248	7.68344e-06	Down	6.00932e-06	VDHAP	NA	NA	NA	K15528//fatty acid amide hydrolase [EC:3.5.1.99]	gi|771915226|ref|NP_990307.2|//vitamin D3 hydroxylase-associated protein [Gallus gallus]
107053803	618	15.77	52.18	1.72383	7.70795e-06	Up	6.03326e-06	LOC107053803	GO:0035267//NuA4 histone acetyltransferase complex;GO:0005811//lipid droplet;GO:0000788//nuclear nucleosome	GO:0003677//DNA binding;GO:0046982//protein heterodimerization activity	GO:0006334//nucleosome assembly	K11252//histone H2B	gi|696974477|ref|XP_009556892.1|//PREDICTED: LOW QUALITY PROTEIN: histone H2B 7-like [Cuculus canorus]
107052302	3754	0	19.03	5.24772	7.98275e-06	Up	6.26188e-06	LOC107052302	NA	NA	NA	NA	gi|971438784|ref|XP_015135619.1|//PREDICTED: uncharacterized protein LOC107052257 [Gallus gallus]
107050712	1352	1.29	20.95	4.01903	8.96468e-06	Up	7.07804e-06	LOC107050712	GO:0016021//integral component of membrane	GO:0004930//G-protein coupled receptor activity	GO:0007186//G-protein coupled receptor signaling pathway	K04328//free fatty acid receptor 2	gi|971450474|ref|XP_015129912.1|//PREDICTED: G-protein coupled receptor 42-like [Gallus gallus]
430761	4004	108	52	-1.05693	9.24408e-06	Down	7.30866e-06	KIF20AL	NA	NA	NA	K10402//kinesin family member 20	gi|971384049|ref|XP_003640885.3|//PREDICTED: kinesin-like protein KIF20A isoform X1 [Gallus gallus];gi|971384051|ref|XP_015138175.1|//PREDICTED: kinesin-like protein KIF20A isoform X2 [Gallus gallus]
107049117	879	20.78	60.41	1.53711	9.24644e-06	Up	7.31196e-06	LOC107049117	NA	NA	NA	K16620//bone morphogenetic protein 6;K09093//aryl hydrocarbon receptor	gi|971434378|ref|XP_015154650.1|//PREDICTED: uncharacterized protein LOC107049117 [Gallus gallus]
424164	3774	72	28	-1.36505	9.29567e-06	Down	7.35521e-06	KBTBD10	NA	NA	GO:0035914//skeletal muscle cell differentiation;GO:0045214//sarcomere organization;GO:0048741//skeletal muscle fiber development	K10473//kelch repeat and BTB domain-containing protein 5/10	gi|50750473|ref|XP_422010.1|//PREDICTED: kelch-like protein 41 [Gallus gallus]
420423	3762	90.79	40.28	-1.17495	9.50369e-06	Down	7.52422e-06	SLC22A13	NA	NA	NA	K08209//MFS transporter, OCT family, solute carrier family 22 (organic cation transporter), member 13	gi|971379722|ref|XP_418529.4|//PREDICTED: solute carrier family 22 member 13 [Gallus gallus]
107056857	249	30.5	76.02	1.31509	9.74495e-06	Up	7.72277e-06	LOC107056857	NA	NA	NA	K06816//golgi apparatus protein 1	gi|971443881|ref|XP_015157317.1|//PREDICTED: Golgi apparatus protein 1-like, partial [Gallus gallus]
107051807	2802	75	30	-1.32441	9.8325e-06	Down	7.7952e-06	LOC107051807	NA	NA	NA	NA	gi|971394566|ref|XP_015132206.1|//PREDICTED: uncharacterized protein LOC107051807 isoform X1 [Gallus gallus];gi|971394568|ref|XP_015132207.1|//PREDICTED: uncharacterized protein LOC107051807 isoform X2 [Gallus gallus]
416865	7479	116.06	57.86	-1.00671	1.00159e-05	Down	7.94524e-06	KNTC1	NA	NA	NA	K11577//kinetochore-associated protein 1	gi|971421532|ref|XP_015131064.1|//PREDICTED: kinetochore-associated protein 1 isoform X2 [Gallus gallus];gi|513210172|ref|XP_415157.4|//PREDICTED: kinetochore-associated protein 1 isoform X1 [Gallus gallus]
769809	411	18.55	0	-5.21583	1.0257e-05	Down	8.14603e-06	LOC769809	GO:0005634//nucleus;GO:0000786//nucleosome	GO:0003677//DNA binding;GO:0046982//protein heterodimerization activity	NA	K11253//histone H3	gi|170053486|ref|XP_001862696.1|//Histone H3c [Culex quinquefasciatus]
107049065	2189	28.9	4.51	-2.68235	1.11635e-05	Down	8.90573e-06	LOC107049065	NA	NA	NA	K06545//CD163 antigen	gi|971448856|ref|XP_015129252.1|//PREDICTED: scavenger receptor cysteine-rich domain-containing protein SCART1-like isoform X2 [Gallus gallus]
426811	5174	110	54	-1.02895	1.19159e-05	Down	9.53551e-06	TRIM36	NA	NA	NA	K12013//tripartite motif-containing protein 36 [EC:2.3.2.27]	gi|971440696|ref|XP_015136315.1|//PREDICTED: E3 ubiquitin-protein ligase TRIM36 isoform X1 [Gallus gallus];gi|971440704|ref|XP_015136319.1|//PREDICTED: E3 ubiquitin-protein ligase TRIM36 isoform X5 [Gallus gallus];gi|971440698|ref|XP_015136316.1|//PREDICTED: E3 ubiquitin-protein ligase TRIM36 isoform X2 [Gallus gallus];gi|971440700|ref|XP_015136317.1|//PREDICTED: E3 ubiquitin-protein ligase TRIM3…
107056038	938	93.7	42.74	-1.13494	1.2036e-05	Down	9.63723e-06	LOC107056038	NA	NA	NA	K12200//programmed cell death 6-interacting protein	gi|971442165|ref|XP_015156584.1|//PREDICTED: programmed cell death 6-interacting protein-like [Gallus gallus]
373960	1906	46	13	-1.8256	1.20543e-05	Down	9.6537e-06	SMYD1	GO:0005634//nucleus;GO:0005737//cytoplasm	GO:0046872//metal ion binding;GO:0003714//transcription corepressor activity	GO:0045892//negative regulation of transcription, DNA-templated;GO:0035914//skeletal muscle cell differentiation;GO:0006338//chromatin remodeling;GO:0007507//heart development;GO:0045663//positive regulation of myoblast differentiation;GO:0010831//positive regulation of myotube differentiation	K11426//SET and MYND domain-containing protein	gi|971395809|ref|XP_015141354.1|//PREDICTED: histone-lysine N-methyltransferase SMYD1 isoform X1 [Gallus gallus];gi|45383804|ref|NP_989486.1|//histone-lysine N-methyltransferase SMYD1 [Gallus gallus]
415393	10116	104	50	-1.05907	1.29865e-05	Down	1.04365e-05	LRRC49	NA	NA	NA	K16606//leucine-rich repeat-containing protein 49	gi|513201222|ref|XP_004943821.1|//PREDICTED: leucine-rich repeat-containing protein 49 isoform X2 [Gallus gallus];gi|513201219|ref|XP_004943820.1|//PREDICTED: leucine-rich repeat-containing protein 49 isoform X1 [Gallus gallus]
425449	988	5.14	30.13	2.54888	1.30327e-05	Up	1.04776e-05	LOC425449	NA	NA	NA	K14377//osteoclast-associated immunoglobulin-like receptor;K06264//platelet glycoprotein VI;K06512//leukocyte immunoglobulin-like receptor	gi|971449042|ref|XP_015129323.1|//PREDICTED: immunoglobulin superfamily member 1-like, partial [Gallus gallus]
107051521	402	69.11	26.83	-1.36753	1.35377e-05	Down	1.09088e-05	DNM2	NA	NA	NA	K01528//dynamin GTPase [EC:3.6.5.5]	gi|971452117|ref|XP_015130581.1|//PREDICTED: dynamin-2 [Gallus gallus]
424543	5421	105	51	-1.0443	1.4772e-05	Down	1.19491e-05	TTLL7	NA	GO:0048487//beta-tubulin binding;GO:0070740//tubulin-glutamic acid ligase activity;GO:0043014//alpha-tubulin binding	GO:0018095//protein polyglutamylation	K16583//tubulin polyglutamylase TTLL7 [EC:6.-.-.-]	gi|513197457|ref|XP_004936718.1|//PREDICTED: tubulin polyglutamylase TTLL7 [Gallus gallus]
424133	7390	30	74	1.30008	1.5073e-05	Up	1.22043e-05	PDE11A	NA	NA	NA	K13298//dual 3',5'-cyclic-AMP and -GMP phosphodiesterase 11 [EC:3.1.4.17 3.1.4.35]	gi|971405183|ref|XP_015145059.1|//PREDICTED: dual 3',5'-cyclic-AMP and -GMP phosphodiesterase 11A [Gallus gallus]
420597	2099	22	2	-3.46191	1.53303e-05	Down	1.24198e-05	AGR3	NA	NA	NA	K20357//anterior gradient protein 3	gi|313851114|ref|NP_001186542.1|//anterior gradient protein 3 precursor [Gallus gallus]
107056579	1519	0	17.87	5.15699	1.53343e-05	Up	1.24254e-05	LOC107056579	NA	NA	NA	K04515//calcium/calmodulin-dependent protein kinase (CaM kinase) II [EC:2.7.11.17]	gi|971443363|ref|XP_015157089.1|//PREDICTED: calcium/calmodulin-dependent protein kinase type II subunit gamma-like [Gallus gallus]
428763	2752	47	14	-1.74972	1.72049e-05	Down	1.40264e-05	TMPRSS11F	GO:0005887//integral component of plasma membrane;GO:0005576//extracellular region	GO:0004252//serine-type endopeptidase activity	GO:0006508//proteolysis	K09642//transmembrane protease serine 11E [EC:3.4.21.-]	gi|513183384|ref|XP_004941248.1|//PREDICTED: transmembrane protease serine 11B-like protein [Gallus gallus]
107055765	765	47.94	14.53	-1.72468	1.72607e-05	Down	1.40746e-05	LOC107055765	NA	NA	NA	K11718//UDP-glucose:glycoprotein glucosyltransferase [EC:2.4.1.-]	gi|971441646|ref|XP_015156359.1|//PREDICTED: UDP-glucose:glycoprotein glucosyltransferase 2-like [Gallus gallus]
427508	7041	29	72	1.30946	1.75793e-05	Up	1.43479e-05	SV2B	GO:0008021//synaptic vesicle;GO:0016021//integral component of membrane	GO:0022857//transmembrane transporter activity	GO:0055085//transmembrane transport	K06258//MFS transporter, VNT family, synaptic vesicle glycoprotein 2	gi|118095871|ref|XP_425081.2|//PREDICTED: synaptic vesicle glycoprotein 2B [Gallus gallus]
107053960	3350	8.8	37.12	2.07414	1.88664e-05	Up	1.54715e-05	LOC107053960	GO:0016021//integral component of membrane	NA	NA	K02989//small subunit ribosomal protein S5e;K20242//ecotropic viral integration site 5 protein;K18660//malonyl-CoA/methylmalonyl-CoA synthetase [EC:6.2.1.-]	gi|971408010|ref|XP_015146184.1|//PREDICTED: protein FAM69A isoform X2 [Gallus gallus]
424177	10107	76	32	-1.25041	2.03986e-05	Down	1.67881e-05	GALNT3	GO:0070062//extracellular exosome;GO:0016021//integral component of membrane;GO:0000139//Golgi membrane;GO:0048471//perinuclear region of cytoplasm	GO:0004653//polypeptide N-acetylgalactosaminyltransferase activity;GO:0030246//carbohydrate binding;GO:0005509//calcium ion binding;GO:0030145//manganese ion binding	GO:0018242//protein O-linked glycosylation via serine;GO:0018243//protein O-linked glycosylation via threonine	K00710//polypeptide N-acetylgalactosaminyltransferase [EC:2.4.1.41]	gi|513194420|ref|XP_004942862.1|//PREDICTED: polypeptide N-acetylgalactosaminyltransferase 3 isoform X3 [Gallus gallus];gi|513194423|ref|XP_004942863.1|//PREDICTED: polypeptide N-acetylgalactosaminyltransferase 3 isoform X4 [Gallus gallus];gi|118093614|ref|XP_422023.2|//PREDICTED: polypeptide N-acetylgalactosaminyltransferase 3 isoform X1 [Gallus gallus];gi|971405664|ref|XP_015145241.1|//PREDICTE…
107049156	2886	27.48	4.45	-2.62899	2.20911e-05	Down	1.82802e-05	LOC107049156	NA	NA	NA	K12034//tripartite motif-containing protein 69 [EC:2.3.2.27];K12009//tripartite motif-containing protein 27 [EC:2.3.2.27];K06712//butyrophilin	gi|971440799|ref|XP_015155973.1|//PREDICTED: pyrin-like [Gallus gallus]
420265	2892	95	45	-1.08048	2.23503e-05	Down	1.85085e-05	DCSTAMP	GO:0010008//endosome membrane;GO:0009986//cell surface;GO:0005887//integral component of plasma membrane;GO:0030176//integral component of endoplasmic reticulum membrane	NA	GO:0030308//negative regulation of cell growth;GO:0071356//cellular response to tumor necrosis factor;GO:0072675//osteoclast fusion;GO:0045780//positive regulation of bone resorption;GO:0036006//cellular response to macrophage colony-stimulating factor stimulus;GO:0061025//membrane fusion;GO:0045657//positive regulation of monocyte differentiation;GO:0071353//cellular response to interleukin-4;GO…	NA	gi|513172903|ref|XP_418376.3|//PREDICTED: dendritic cell-specific transmembrane protein [Gallus gallus]
427963	6443	39	10	-1.96596	2.23587e-05	Down	1.85189e-05	HTR1F	GO:0005887//integral component of plasma membrane	GO:0051378//serotonin binding;GO:0004993//G-protein coupled serotonin receptor activity	GO:0007193//adenylate cyclase-inhibiting G-protein coupled receptor signaling pathway;GO:0007210//serotonin receptor signaling pathway	K04153//5-hydroxytryptamine receptor 1	gi|513162274|ref|XP_004938391.1|//PREDICTED: 5-hydroxytryptamine receptor 1F [Gallus gallus]
107054658	1299	29.16	71.55	1.29248	2.24124e-05	Up	1.85739e-05	LOC107054658	NA	NA	NA	NA	gi|971420386|ref|XP_015150266.1|//PREDICTED: zinc finger CCCH domain-containing protein 11A-like [Gallus gallus]
107057373	578	0	17.18	5.10018	2.2593e-05	Up	1.87305e-05	LOC107057373	NA	NA	NA	NA	gi|971445210|ref|XP_015157913.1|//PREDICTED: uncharacterized protein LOC107057373 [Gallus gallus]
424884	8181	53.93	18.38	-1.55543	2.27691e-05	Down	1.88871e-05	PLSCR5	GO:0005886//plasma membrane	GO:0017128//phospholipid scramblase activity	GO:0017121//phospholipid scrambling	NA	gi|971411246|ref|XP_004943368.2|//PREDICTED: phospholipid scramblase family member 5 isoform X1 [Gallus gallus];gi|971411254|ref|XP_015147109.1|//PREDICTED: phospholipid scramblase family member 5 isoform X2 [Gallus gallus]
107049152	663	21.31	58.95	1.46548	2.2915e-05	Up	1.90116e-05	LOC107049152	NA	NA	NA	K18273//alpha-tectorin;K18808//toll-like receptor 13	gi|971450568|ref|XP_015129948.1|//PREDICTED: IgGFc-binding protein-like [Gallus gallus]
100858074	9012	35	8	-2.13176	2.31281e-05	Down	1.91956e-05	STOX1	NA	NA	NA	NA	gi|971401519|ref|XP_015134205.1|//PREDICTED: storkhead-box protein 1 isoform X1 [Gallus gallus];gi|971401521|ref|XP_015134206.1|//PREDICTED: storkhead-box protein 1 isoform X2 [Gallus gallus]
426792	2709	17.08	0	-5.09672	2.34908e-05	Down	1.95148e-05	IKBKB	GO:0005737//cytoplasm	GO:0097110//scaffold protein binding;GO:0005524//ATP binding;GO:0008384//IkappaB kinase activity;GO:0046982//protein heterodimerization activity;GO:0042803//protein homodimerization activity;GO:0019901//protein kinase binding	GO:0007252//I-kappaB phosphorylation;GO:0042325//regulation of phosphorylation;GO:0051092//positive regulation of NF-kappaB transcription factor activity;GO:0030866//cortical actin cytoskeleton organization;GO:0070498//interleukin-1-mediated signaling pathway;GO:0042501//serine phosphorylation of STAT protein;GO:0045944//positive regulation of transcription from RNA polymerase II promoter;GO:1903…	K07209//inhibitor of nuclear factor kappa-B kinase subunit beta [EC:2.7.11.10]	gi|71897207|ref|NP_001026568.1|//inhibitor of nuclear factor kappa-B kinase subunit beta [Gallus gallus]
107050390	497	17.62	52.68	1.57756	2.37353e-05	Up	1.97363e-05	LOC107050390	NA	NA	NA	K06264//platelet glycoprotein VI;K06512//leukocyte immunoglobulin-like receptor	gi|971449845|ref|XP_015129649.1|//PREDICTED: natural cytotoxicity triggering receptor 1-like [Gallus gallus]
415408	1808	8	35	2.1268	2.41156e-05	Up	2.00712e-05	PYGO1	NA	NA	NA	K06279//SHC-transforming protein 1;K19758//dyslexia susceptibility 1 candidate gene 1 protein	gi|67010033|ref|NP_001019862.1|//pygopus homolog 1 [Gallus gallus]
107050901	1570	17	0	-5.08994	2.45682e-05	Down	2.04708e-05	LOC107050901	NA	NA	NA	NA	gi|971450884|ref|XP_015130072.1|//PREDICTED: keratin-associated protein 10-6-like isoform X2 [Gallus gallus];gi|971450888|ref|XP_015130074.1|//PREDICTED: pulmonary surfactant-associated protein C-like isoform X4 [Gallus gallus];gi|971450886|ref|XP_015130073.1|//PREDICTED: keratin-associated protein 10-7-like isoform X3 [Gallus gallus]
107056130	504	16.97	0	-5.0874	2.49898e-05	Down	2.08414e-05	LOC107056130	GO:0031965//nuclear membrane;GO:0016021//integral component of membrane	GO:0003677//DNA binding	GO:0016477//cell migration	NA	gi|971442336|ref|XP_015156654.1|//PREDICTED: transmembrane protein 18-like [Gallus gallus]
107055452	808	30.5	6.06	-2.3339	2.93781e-05	Down	2.46696e-05	LOC107055452	NA	NA	NA	K06712//butyrophilin;K13912//deleted in malignant brain tumors 1 protein	gi|971440755|ref|XP_015155957.1|//PREDICTED: uncharacterized protein LOC107055452 [Gallus gallus]
101751539	6268	4.24	26.46	2.6392	3.03696e-05	Up	2.55492e-05	LOC101751539	NA	NA	NA	NA	gi|971390604|ref|XP_015140548.1|//PREDICTED: uncharacterized protein LOC101751539 isoform X1 [Gallus gallus];gi|971390612|ref|XP_015140552.1|//PREDICTED: uncharacterized protein LOC101751539 isoform X3 [Gallus gallus];gi|971390606|ref|XP_015140549.1|//PREDICTED: uncharacterized protein LOC101751539 isoform X2 [Gallus gallus];gi|971390614|ref|XP_015140553.1|//PREDICTED: uncharacterized protein LOC…
101748417	3277	47	97	1.04284	3.16491e-05	Up	2.66942e-05	LOC101748417	NA	GO:0004674//protein serine/threonine kinase activity;GO:0005524//ATP binding	GO:0006468//protein phosphorylation	K08858//serine/threonine-protein kinase SBK [EC:2.7.11.1]	gi|513233709|ref|XP_004949838.1|//PREDICTED: uncharacterized serine/threonine-protein kinase SBK3-like isoform X2 [Gallus gallus];gi|513233707|ref|XP_004949837.1|//PREDICTED: uncharacterized serine/threonine-protein kinase SBK3-like isoform X1 [Gallus gallus]
418734	3117	88	41	-1.10436	3.2295e-05	Down	2.72795e-05	UPF3A	NA	NA	NA	K14328//regulator of nonsense transcripts 3	gi|118084366|ref|XP_416933.2|//PREDICTED: regulator of nonsense transcripts 3A [Gallus gallus]
100857860	1316	30.78	72.93	1.24204	3.29472e-05	Up	2.78656e-05	LOC100857860	NA	NA	NA	K14377//osteoclast-associated immunoglobulin-like receptor;K06264//platelet glycoprotein VI;K06512//leukocyte immunoglobulin-like receptor	gi|971449743|ref|XP_015129601.1|//PREDICTED: platelet glycoprotein VI-like [Gallus gallus]
395648	2984	40	11	-1.86498	3.3451e-05	Down	2.83332e-05	GPRIN2	NA	NA	NA	NA	gi|779174964|ref|NP_990175.2|//GRIN2-like protein [Gallus gallus]
100857206	959	21.87	2.48	-3.14302	3.42897e-05	Down	2.90807e-05	LOC100857206	NA	NA	NA	K06458//T-cell surface glycoprotein CD8 alpha chain	gi|971442769|ref|XP_015156838.1|//PREDICTED: T-cell surface glycoprotein CD8 alpha chain-like isoform X2 [Gallus gallus];gi|971442767|ref|XP_015156837.1|//PREDICTED: T-cell surface glycoprotein CD8 alpha chain-like isoform X1 [Gallus gallus]
107057214	1593	0	16.37	5.0305	3.57765e-05	Up	3.04082e-05	LOC107057214	NA	NA	NA	NA	gi|971426146|ref|XP_015151382.1|//PREDICTED: outer dense fiber protein 3-like [Gallus gallus]
101752046	1956	6.8	31.66	2.21657	3.70867e-05	Up	3.16194e-05	LOC101752046	NA	NA	NA	K14165//atypical dual specificity phosphatase [EC:3.1.3.16 3.1.3.48];K04257//olfactory receptor	gi|971447512|ref|XP_015128717.1|//PREDICTED: uncharacterized protein LOC101752046 [Gallus gallus]
107057287	1110	83.2	38.12	-1.12852	3.87658e-05	Down	3.3123e-05	LOC107057287	NA	NA	NA	NA	gi|971444967|ref|XP_015157800.1|//PREDICTED: zinc finger protein castor homolog 1-like isoform X2 [Gallus gallus];gi|971444965|ref|XP_015157799.1|//PREDICTED: nucleoplasmin-like protein ANO39 isoform X1 [Gallus gallus]
107051216	384	16.05	0	-5.00698	4.2265e-05	Down	3.62045e-05	LOC107051216	NA	NA	NA	K14377//osteoclast-associated immunoglobulin-like receptor;K06264//platelet glycoprotein VI;K06512//leukocyte immunoglobulin-like receptor	gi|971451567|ref|XP_015130349.1|//PREDICTED: immunoglobulin superfamily member 1-like [Gallus gallus]
107057607	1107	0	16.05	5.00202	4.29698e-05	Up	3.68549e-05	LOC107057607	NA	NA	NA	K11865//protein MYSM1	gi|971445764|ref|XP_015158162.1|//PREDICTED: MPN domain-containing protein-like [Gallus gallus]
424904	27941	16	0	-5.00248	4.3487e-05	Down	3.73119e-05	FCGBP	NA	NA	NA	K18273//alpha-tectorin	gi|971410902|ref|XP_015146991.1|//PREDICTED: uncharacterized protein FCGBP [Gallus gallus]
101749201	742	34.91	78.26	1.16215	4.44595e-05	Up	3.82014e-05	LOC101749201	NA	NA	NA	K07304//peptide-methionine (S)-S-oxide reductase [EC:1.8.4.11]	gi|971430734|ref|XP_015153215.1|//PREDICTED: peptide methionine sulfoxide reductase MsrA-like isoform X2 [Gallus gallus];gi|971430732|ref|XP_015153214.1|//PREDICTED: peptide methionine sulfoxide reductase MsrA-like isoform X1 [Gallus gallus]
107049638	1135	0	15.93	4.99119	4.60139e-05	Up	3.96154e-05	LOC107049638	NA	NA	NA	K14165//atypical dual specificity phosphatase [EC:3.1.3.16 3.1.3.48];K04257//olfactory receptor	gi|971447867|ref|XP_015128859.1|//PREDICTED: uncharacterized protein LOC107049638 [Gallus gallus]
107050148	1098	28.16	5.41	-2.38243	4.74162e-05	Down	4.08888e-05	LOC107050148	NA	NA	NA	K09228//KRAB domain-containing zinc finger protein	gi|971449277|ref|XP_015129415.1|//PREDICTED: LOW QUALITY PROTEIN: zinc finger protein 665-like, partial [Gallus gallus]
427816	1359	42	12.57	-1.74289	4.89244e-05	Down	4.22651e-05	LOC427816	NA	NA	NA	K10104//ficolin	gi|971426134|ref|XP_015151376.1|//PREDICTED: fibrinogen-like protein 1-like protein [Gallus gallus]
101748060	6438	24.1	61.29	1.34414	5.10261e-05	Up	4.42309e-05	LOC101748060	NA	NA	NA	NA	gi|971389302|ref|XP_015140080.1|//PREDICTED: transmembrane protein FLJ37396 [Gallus gallus]
107050063	1814	27.45	66.45	1.27298	5.23423e-05	Up	4.55259e-05	LOC107050063	NA	NA	NA	K14165//atypical dual specificity phosphatase [EC:3.1.3.16 3.1.3.48];K04257//olfactory receptor	gi|971449084|ref|XP_015129336.1|//PREDICTED: uncharacterized protein LOC107050063 [Gallus gallus]
428123	891	34.24	76.64	1.15993	5.41809e-05	Up	4.72089e-05	MADPRT	NA	GO:0003956//NAD(P)+-protein-arginine ADP-ribosyltransferase activity	GO:0006471//protein ADP-ribosylation	K06716//ADP-ribosyltransferase 1 [EC:2.4.2.31]	gi|75832166|ref|NP_001028818.1|//erythroblast NAD(P)(+)--arginine ADP-ribosyltransferase precursor [Gallus gallus]
416984	8410	93	45.72	-1.02689	5.5244e-05	Down	4.81866e-05	CIT	GO:0016020//membrane;GO:0005622//intracellular	GO:0097110//scaffold protein binding;GO:0046872//metal ion binding;GO:0004674//protein serine/threonine kinase activity;GO:0005524//ATP binding;GO:0030165//PDZ domain binding	GO:0032467//positive regulation of cytokinesis;GO:0006468//protein phosphorylation;GO:0035556//intracellular signal transduction	K16308//citron Rho-interacting kinase [EC:2.7.11.1]	gi|971421026|ref|XP_015130880.1|//PREDICTED: citron Rho-interacting kinase isoform X10 [Gallus gallus];gi|513210936|ref|XP_004934460.1|//PREDICTED: citron Rho-interacting kinase isoform X3 [Gallus gallus];gi|971421023|ref|XP_015130879.1|//PREDICTED: citron Rho-interacting kinase isoform X8 [Gallus gallus];gi|971421018|ref|XP_015130877.1|//PREDICTED: citron Rho-interacting kinase isoform X5 [Gallu…
107049384	855	1.57	18.58	3.56243	5.67153e-05	Up	4.95314e-05	LOC107049384	NA	NA	NA	NA	gi|971446691|ref|XP_015128346.1|//PREDICTED: uncharacterized protein LOC107049384 isoform X1 [Gallus gallus];gi|971446693|ref|XP_015128347.1|//PREDICTED: uncharacterized protein LOC107049384 isoform X2 [Gallus gallus]
101749113	3113	44	14	-1.65456	6.09392e-05	Down	5.34374e-05	LOC101749113	NA	NA	NA	K06115//spectrin beta	gi|971449421|ref|XP_015129472.1|//PREDICTED: spectrin beta chain, non-erythrocytic 4-like, partial [Gallus gallus]
107050653	801	19.86	2.12	-3.23021	6.27425e-05	Down	5.50867e-05	LOC107050653	NA	NA	NA	K14377//osteoclast-associated immunoglobulin-like receptor;K06264//platelet glycoprotein VI;K06512//leukocyte immunoglobulin-like receptor	gi|971450333|ref|XP_015129845.1|//PREDICTED: platelet glycoprotein VI-like, partial [Gallus gallus]
107051451	610	19.98	2.17	-3.20527	6.31151e-05	Down	5.54822e-05	LOC107051451	NA	NA	NA	K02147//V-type H+-transporting ATPase subunit B	gi|971452012|ref|XP_015130543.1|//PREDICTED: V-type proton ATPase subunit B-like [Gallus gallus]
107055473	1125	1	16.72	4.06102	6.47731e-05	Up	5.7e-05	LOC107055473	NA	NA	NA	K09228//KRAB domain-containing zinc finger protein;K16529//A-kinase anchor protein 13;K10429//microtubule-associated protein 1	gi|971440929|ref|XP_015156037.1|//PREDICTED: uncharacterized protein LOC107055473 isoform X2 [Gallus gallus];gi|971440945|ref|XP_015156045.1|//PREDICTED: uncharacterized protein PFB0765w-like isoform X10 [Gallus gallus];gi|971440947|ref|XP_015156046.1|//PREDICTED: uncharacterized protein PFB0765w-like isoform X11 [Gallus gallus];gi|971440949|ref|XP_015156047.1|//PREDICTED: uncharacterized protein…
427802	540	20	54	1.43048	6.62228e-05	Up	5.83774e-05	CYGB	GO:0043005//neuron projection;GO:0043025//neuronal cell body	GO:0020037//heme binding;GO:0005506//iron ion binding;GO:0005344//oxygen transporter activity;GO:0019825//oxygen binding	GO:0015671//oxygen transport	K13826//hemoglobin subunit zeta	gi|56961664|ref|NP_001008789.1|//cytoglobin [Gallus gallus]
414337	778	27.42	65.72	1.25862	6.62228e-05	Up	5.83782e-05	CATH1	GO:0005576//extracellular region	GO:0001530//lipopolysaccharide binding;GO:0043565//sequence-specific DNA binding;GO:0046983//protein dimerization activity	GO:0019835//cytolysis;GO:0030593//neutrophil chemotaxis;GO:0050829//defense response to Gram-negative bacterium;GO:0006355//regulation of transcription, DNA-templated;GO:0042116//macrophage activation;GO:0008219//cell death;GO:0010629//negative regulation of gene expression;GO:0010628//positive regulation of gene expression;GO:0002381//immunoglobulin production involved in immunoglobulin mediated…	K13916//cathelicidin antimicrobial peptide	gi|48675879|ref|NP_001001605.1|//cathelicidin-1 precursor [Gallus gallus]
107056486	1188	37.86	10.7	-1.82555	6.75804e-05	Down	5.96587e-05	LOC107056486	NA	NA	NA	K20032//palmitoyltransferase ZDHHC13/17 [EC:2.3.1.225]	gi|971443155|ref|XP_015157005.1|//PREDICTED: palmitoyltransferase ZDHHC13-like [Gallus gallus]
107049934	1323	22.86	3.41	-2.74746	7.12379e-05	Down	6.29978e-05	LOC107049934	NA	NA	NA	K14165//atypical dual specificity phosphatase [EC:3.1.3.16 3.1.3.48];K04257//olfactory receptor	gi|971448771|ref|XP_015129219.1|//PREDICTED: coiled-coil domain-containing protein 81-like [Gallus gallus]
395082	881	47	16	-1.55707	7.26236e-05	Down	6.4302e-05	CCL20	GO:0005615//extracellular space	GO:0008009//chemokine activity;GO:0048020//CCR chemokine receptor binding	GO:0007186//G-protein coupled receptor signaling pathway;GO:0048247//lymphocyte chemotaxis;GO:0030593//neutrophil chemotaxis;GO:0070098//chemokine-mediated signaling pathway;GO:0043547//positive regulation of GTPase activity;GO:0071356//cellular response to tumor necrosis factor;GO:0006954//inflammatory response;GO:0071346//cellular response to interferon-gamma;GO:0071347//cellular response to in…	K14625//C-C motif chemokine 20	gi|45383285|ref|NP_989769.1|//C-C motif chemokine 20 precursor [Gallus gallus]
100857740	4485	0	15.12	4.9159	7.29627e-05	Up	6.46248e-05	LOC100857740	NA	NA	NA	K16494//protocadherin beta	gi|971449938|ref|XP_003643736.2|//PREDICTED: protocadherin beta-15-like [Gallus gallus]
427613	8110	91	45	-1.01842	7.35796e-05	Down	6.52344e-05	FOXI1	NA	NA	NA	K09401//forkhead box protein I	gi|50754836|ref|XP_425185.1|//PREDICTED: forkhead box protein I1 [Gallus gallus]
107053593	2296	36	78.14	1.11558	7.67703e-05	Up	6.83238e-05	LOC107053593	NA	NA	NA	NA	gi|971400733|ref|XP_015143426.1|//PREDICTED: translation initiation factor IF-2-like [Gallus gallus]
421712	1371	0	15	4.90441	7.80069e-05	Up	6.95033e-05	C6ORF58	NA	NA	NA	NA	gi|971388884|ref|XP_419749.4|//PREDICTED: protein LEG1 homolog [Gallus gallus]
422313	2812	38	81	1.08944	7.82096e-05	Up	6.97203e-05	ASB12	NA	NA	NA	K10334//ankyrin repeat and SOCS box protein 12	gi|478732986|ref|NP_001264599.1|//ankyrin repeat and SOCS box protein 12 [Gallus gallus];gi|971391420|ref|XP_015133776.1|//PREDICTED: ankyrin repeat and SOCS box protein 12 isoform X1 [Gallus gallus]
415958	13081	55.12	21.09	-1.3885	7.93034e-05	Down	7.07445e-05	ATP2B2	GO:0005929//cilium;GO:0070062//extracellular exosome;GO:0005783//endoplasmic reticulum;GO:0005887//integral component of plasma membrane;GO:0016324//apical plasma membrane;GO:0005829//cytosol;GO:0043025//neuronal cell body	GO:0005524//ATP binding;GO:0008022//protein C-terminus binding;GO:0005388//calcium-transporting ATPase activity;GO:0005509//calcium ion binding;GO:0005516//calmodulin binding;GO:0030165//PDZ domain binding;GO:0030899//calcium-dependent ATPase activity	GO:0070588//calcium ion transmembrane transport;GO:0060088//auditory receptor cell stereocilium organization;GO:0051480//regulation of cytosolic calcium ion concentration;GO:0050808//synapse organization;GO:0008361//regulation of cell size;GO:0006996//organelle organization;GO:0021707//cerebellar granule cell differentiation;GO:0042428//serotonin metabolic process;GO:0007626//locomotory behavior;…	K05850//Ca2+ transporting ATPase, plasma membrane [EC:3.6.3.8]	gi|971417105|ref|XP_015148963.1|//PREDICTED: plasma membrane calcium-transporting ATPase 2 [Gallus gallus]
107050435	1676	29.66	6.64	-2.16175	8.08065e-05	Down	7.21229e-05	LOC107050435	NA	NA	NA	NA	gi|971377047|ref|XP_015129685.1|//PREDICTED: uncharacterized protein LOC107050435 [Gallus gallus]
107054480	4230	2.37	20.09	3.08104	8.15885e-05	Up	7.28461e-05	LOC107054480	NA	NA	NA	K16495//protocadherin gamma subfamily A	gi|971417288|ref|XP_015149045.1|//PREDICTED: protocadherin gamma-A5-like [Gallus gallus]
107050123	465	0	14.75	4.88016	9.02032e-05	Up	8.0901e-05	LOC107050123	NA	NA	NA	K11514//Borealin	gi|971449226|ref|XP_015129393.1|//PREDICTED: borealin-like, partial [Gallus gallus]
107057489	744	14.63	0	-4.87334	9.51226e-05	Down	8.5593e-05	LOC107057489	NA	NA	NA	K07764//a disintegrin and metalloproteinase with thrombospondin motifs 4 [EC:3.4.24.82]	gi|971445530|ref|XP_015158055.1|//PREDICTED: A disintegrin and metalloproteinase with thrombospondin motifs 4-like [Gallus gallus]
100859858	3036	32	8	-2.00248	9.59935e-05	Down	8.64064e-05	SMIM18	GO:0016021//integral component of membrane	NA	NA	NA	gi|513182468|ref|XP_003641239.2|//PREDICTED: small integral membrane protein 18 isoform X1 [Gallus gallus]
422746	6088	63.8	27	-1.24308	9.62782e-05	Down	8.66785e-05	CEP135	GO:0005814//centriole	GO:0008022//protein C-terminus binding	GO:0007099//centriole replication;GO:0010457//centriole-centriole cohesion	K16461//centrosomal protein CEP135	gi|513184074|ref|XP_004936077.1|//PREDICTED: centrosomal protein of 135 kDa isoform X1 [Gallus gallus];gi|971394984|ref|XP_015141034.1|//PREDICTED: centrosomal protein of 135 kDa isoform X4 [Gallus gallus];gi|971394981|ref|XP_015141033.1|//PREDICTED: centrosomal protein of 135 kDa isoform X2 [Gallus gallus];gi|513184077|ref|XP_004936078.1|//PREDICTED: centrosomal protein of 135 kDa isoform X3 [Ga…
422643	3031	29.34	67.01	1.18903	0.00011435	Up	0.000104187	LOC422643	NA	NA	NA	NA	gi|513183282|ref|XP_004941230.1|//PREDICTED: uncharacterized protein LOC422643 [Gallus gallus]
101748887	6555	3.27	21.68	2.72652	0.00011563	Up	0.000105461	LOC101748887	NA	NA	NA	K06545//CD163 antigen	gi|971398089|ref|XP_015142381.1|//PREDICTED: LOW QUALITY PROTEIN: scavenger receptor cysteine-rich type 1 protein M130-like [Gallus gallus]
374216	1566	41	84	1.03228	0.000116422	Up	0.000106219	GUCA1A	GO:0001750//photoreceptor outer segment;GO:0005886//plasma membrane	GO:0005509//calcium ion binding;GO:0008048//calcium sensitive guanylate cyclase activator activity	GO:0007602//phototransduction;GO:0031284//positive regulation of guanylate cyclase activity;GO:0071277//cellular response to calcium ion;GO:0007601//visual perception	K08328//guanylate cyclase activator 1	gi|46047372|ref|NP_989651.1|//guanylyl cyclase-activating protein 1 [Gallus gallus]
100858058	2136	12	39	1.69796	0.000118785	Up	0.000108485	SNPH	NA	NA	NA	NA	gi|971427540|ref|XP_015151924.1|//PREDICTED: syntaphilin isoform X2 [Gallus gallus];gi|971427538|ref|XP_015151923.1|//PREDICTED: syntaphilin isoform X1 [Gallus gallus];gi|971427542|ref|XP_015151926.1|//PREDICTED: syntaphilin isoform X3 [Gallus gallus];gi|971427546|ref|XP_003643281.3|//PREDICTED: syntaphilin isoform X5 [Gallus gallus];gi|971427544|ref|XP_015151927.1|//PREDICTED: syntaphilin isofor…
396242	2901	75	35	-1.10202	0.00012099	Down	0.000110556	COL9A3	GO:0005594//collagen type IX trimer;GO:0005578//proteinaceous extracellular matrix	NA	GO:0008585//female gonad development;GO:0008584//male gonad development	K08131//collagen, type IX, alpha	gi|45384282|ref|NP_990636.1|//collagen alpha-3(IX) chain precursor [Gallus gallus]
418795	2378	22	55.55	1.3338	0.000121383	Up	0.000110971	GPC5	NA	NA	NA	K08111//glypican 5	gi|513164736|ref|XP_004938641.1|//PREDICTED: glypican-5 isoform X1 [Gallus gallus];gi|513164794|ref|XP_004938659.1|//PREDICTED: glypican-5 isoform X8 [Gallus gallus];gi|513164779|ref|XP_004938655.1|//PREDICTED: glypican-5 isoform X6 [Gallus gallus];gi|971377143|ref|XP_015130125.1|//PREDICTED: glypican-5 isoform X2 [Gallus gallus];gi|513164782|ref|XP_004938656.1|//PREDICTED: glypican-5 isoform X7 …
424507	2541	44	15	-1.55502	0.000122349	Down	0.000111968	CDC7	GO:0045171//intercellular bridge;GO:0005654//nucleoplasm;GO:0015630//microtubule cytoskeleton;GO:0005737//cytoplasm	GO:0004674//protein serine/threonine kinase activity;GO:0005524//ATP binding	GO:0010571//positive regulation of nuclear cell cycle DNA replication;GO:0006468//protein phosphorylation;GO:0010971//positive regulation of G2/M transition of mitotic cell cycle;GO:0008284//positive regulation of cell proliferation	K02214//cell division control protein 7 [EC:2.7.11.1]	gi|971407975|ref|XP_422347.5|//PREDICTED: cell division cycle 7-related protein kinase isoform X2 [Gallus gallus];gi|971407973|ref|XP_004936677.2|//PREDICTED: cell division cycle 7-related protein kinase isoform X1 [Gallus gallus]
422782	5039	24.89	4.77	-2.38599	0.000123715	Down	0.000113275	NSUN7	NA	GO:0008168//methyltransferase activity	GO:0032259//methylation	K15264//putative methyltransferase [EC:2.1.1.-]	gi|513184404|ref|XP_420736.4|//PREDICTED: putative methyltransferase NSUN7 isoform X1 [Gallus gallus]
429784	4202	57.5	23.42	-1.2983	0.000126378	Down	0.000115831	SOST	NA	NA	NA	K16834//sclerostin	gi|513225897|ref|XP_004948608.1|//PREDICTED: sclerostin isoform X1 [Gallus gallus];gi|118102875|ref|XP_427339.2|//PREDICTED: sclerostin isoform X2 [Gallus gallus]
428225	1310	10.99	37	1.74885	0.000129174	Up	0.000118534	GJB5	NA	NA	NA	K07624//gap junction protein, beta 5	gi|513221290|ref|XP_004947839.1|//PREDICTED: gap junction beta-5 protein [Gallus gallus]
428190	3666	14	42	1.58248	0.000145035	Up	0.000133785	CLCNKB	NA	NA	NA	K05018//chloride channel Kb	gi|363741983|ref|XP_425749.3|//PREDICTED: chloride channel protein ClC-Ka isoform X2 [Gallus gallus];gi|971429061|ref|XP_015152516.1|//PREDICTED: chloride channel protein ClC-Ka isoform X1 [Gallus gallus]
107051008	1181	53.21	20.93	-1.34861	0.00014554	Down	0.000134295	LOC107051008	GO:0005654//nucleoplasm;GO:1990590//ATF1-ATF4 transcription factor complex	GO:0001228//transcriptional activator activity, RNA polymerase II transcription regulatory region sequence-specific binding;GO:0000977//RNA polymerase II regulatory region sequence-specific DNA binding;GO:0046982//protein heterodimerization activity	GO:0045944//positive regulation of transcription from RNA polymerase II promoter	K09053//activating transcription factor 1	gi|513233360|ref|XP_004949776.1|//PREDICTED: cyclic AMP-dependent transcription factor ATF-1 isoform X3 [Gallus gallus]
107057245	531	0	13.84	4.78829	0.000152512	Up	0.000140989	LOC107057245	NA	NA	NA	K18711//ATP-dependent RNA helicase DHX40 [EC:3.6.4.13]	gi|971444881|ref|XP_015157764.1|//PREDICTED: probable ATP-dependent RNA helicase DHX40 [Gallus gallus]
107052830	1014	13.79	0	-4.78803	0.000154569	Down	0.000143082	LOC107052830	NA	NA	NA	K09228//KRAB domain-containing zinc finger protein;K05109//Eph receptor A8 [EC:2.7.10.1];K14401//cleavage and polyadenylation specificity factor subunit 1;K01495//GTP cyclohydrolase I [EC:3.5.4.16]	gi|971385368|ref|XP_015138727.1|//PREDICTED: endogenous retrovirus group K member 113 Pol protein-like [Gallus gallus]
100858958	1089	73.71	34.7	-1.08941	0.00015795	Down	0.000146334	PTCRA	NA	NA	NA	K06056//pre T-cell antigen receptor alpha	gi|971386431|ref|XP_003640974.3|//PREDICTED: pre T-cell antigen receptor alpha isoform X2 [Gallus gallus];gi|971386429|ref|XP_015139034.1|//PREDICTED: pre T-cell antigen receptor alpha isoform X1 [Gallus gallus]
107055668	785	33.1	71.5	1.10863	0.000162462	Up	0.00015069	LOC107055668	NA	NA	NA	K04959//inositol 1,4,5-triphosphate receptor type 2	gi|971441510|ref|XP_015156308.1|//PREDICTED: inositol 1,4,5-trisphosphate receptor type 2-like [Gallus gallus]
430700	874	23.53	4.41	-2.41813	0.000167066	Down	0.000155115	LOC430700	NA	NA	NA	K10104//ficolin;K05466//angiopoietin 2	gi|971426136|ref|XP_015151377.1|//PREDICTED: fibrinogen-like protein 1-like protein [Gallus gallus]
421149	810	81	40	-1.0204	0.000173239	Down	0.000161116	UBE2T	GO:0005634//nucleus;GO:0005737//cytoplasm	GO:0061630//ubiquitin protein ligase activity;GO:0005524//ATP binding;GO:0003682//chromatin binding;GO:0031625//ubiquitin protein ligase binding;GO:0061631//ubiquitin conjugating enzyme activity	GO:0070534//protein K63-linked ubiquitination;GO:0070936//protein K48-linked ubiquitination;GO:0035519//protein K29-linked ubiquitination;GO:0044314//protein K27-linked ubiquitination;GO:0006281//DNA repair;GO:0006513//protein monoubiquitination;GO:0051865//protein autoubiquitination;GO:0070979//protein K11-linked ubiquitination;GO:0085020//protein K6-linked ubiquitination	K13960//ubiquitin-conjugating enzyme E2 T [EC:2.3.2.23]	gi|363743020|ref|XP_419230.2|//PREDICTED: ubiquitin-conjugating enzyme E2 T isoform X1 [Gallus gallus];gi|363743012|ref|XP_003642764.1|//PREDICTED: ubiquitin-conjugating enzyme E2 T isoform X2 [Gallus gallus]
100859432	966	0	13.61	4.76411	0.000174451	Up	0.000162351	LOC100859432	NA	NA	NA	K04257//olfactory receptor	gi|971445946|ref|XP_015128007.1|//PREDICTED: olfactory receptor 14C36-like [Gallus gallus]
428902	3269	15	1	-3.90937	0.000174782	Down	0.000162686	KCNK10	GO:0016021//integral component of membrane	GO:0005267//potassium channel activity	GO:0071805//potassium ion transmembrane transport	K04920//potassium channel subfamily K member 10	gi|513188611|ref|XP_004941911.1|//PREDICTED: potassium channel subfamily K member 10 [Gallus gallus]
770777	550	1	15	3.90441	0.00017787	Up	0.000165836	PLAC8L1	NA	NA	NA	K07188//hormone-sensitive lipase [EC:3.1.1.79]	gi|971393343|ref|XP_015131809.1|//PREDICTED: placenta-specific 8-like 1 isoform X1 [Gallus gallus]
771614	1215	51.81	20.46	-1.34291	0.000185094	Down	0.000172886	ZNF662	NA	NA	NA	K09228//KRAB domain-containing zinc finger protein	gi|971448348|ref|XP_015129060.1|//PREDICTED: zinc finger protein 160-like, partial [Gallus gallus]
416292	4500	20	51	1.34802	0.000200866	Up	0.000188583	C10ORF10	NA	NA	NA	K08618//a disintegrin and metalloproteinase with thrombospondin motifs 2 [EC:3.4.24.14]	gi|118097493|ref|XP_429413.2|//PREDICTED: uncharacterized protein C10ORF10 isoform X1 [Gallus gallus]
107050273	901	0	13.36	4.73737	0.000201617	Up	0.000189318	LOC107050273	NA	NA	NA	K14165//atypical dual specificity phosphatase [EC:3.1.3.16 3.1.3.48]	gi|971449600|ref|XP_015129549.1|//PREDICTED: uncharacterized protein LOC107050273 [Gallus gallus]
421857	1028	79	39	-1.02086	0.000205278	Down	0.000193176	IRAK1BP1	NA	NA	NA	NA	gi|971389378|ref|XP_015140119.1|//PREDICTED: interleukin-1 receptor-associated kinase 1-binding protein 1 isoform X1 [Gallus gallus];gi|487441518|ref|NP_001264951.1|//interleukin-1 receptor-associated kinase 1-binding protein 1 [Gallus gallus]
107057502	3380	66	30	-1.13999	0.000205733	Down	0.000193662	LOC107057502	NA	NA	NA	K04011//complement component (3b/4b) receptor 1	gi|971445551|ref|XP_015158065.1|//PREDICTED: LOW QUALITY PROTEIN: complement receptor type 1-like [Gallus gallus]
423490	2222	73	35	-1.06302	0.00022401	Down	0.000212011	C14ORF180	NA	NA	NA	K17581//consortin	gi|513189442|ref|XP_004936448.1|//PREDICTED: nutritionally-regulated adipose and cardiac enriched protein homolog isoform X2 [Gallus gallus];gi|118092069|ref|XP_430057.2|//PREDICTED: nutritionally-regulated adipose and cardiac enriched protein homolog isoform X1 [Gallus gallus]
421639	3358	32	9	-1.83256	0.000227394	Down	0.000215495	CCDC170	NA	NA	NA	NA	gi|513176491|ref|XP_419678.4|//PREDICTED: coiled-coil domain-containing protein 170 isoform X1 [Gallus gallus]
101750861	3190	22	4	-2.46191	0.000230993	Down	0.000219228	CCDC110	NA	NA	NA	NA	gi|971395142|ref|XP_004936033.2|//PREDICTED: coiled-coil domain-containing protein 110 [Gallus gallus]
418849	2534	52	21	-1.3106	0.000233652	Down	0.000221932	SIAH3	NA	NA	NA	K08742//E3 ubiquitin-protein ligase SIAH2 [EC:2.3.2.27]	gi|50730847|ref|XP_417044.1|//PREDICTED: seven in absentia homolog 3 [Gallus gallus]
396525	1693	55	23	-1.26028	0.000241411	Down	0.000229751	OPN2SW	GO:0016021//integral component of membrane	GO:0004930//G-protein coupled receptor activity;GO:0009881//photoreceptor activity	GO:0007186//G-protein coupled receptor signaling pathway;GO:0016038//absorption of visible light;GO:0007602//phototransduction;GO:0007601//visual perception;GO:0018298//protein-chromophore linkage	K04252//short wavelength-sensitive opsin	gi|45382921|ref|NP_990848.1|//blue-sensitive opsin [Gallus gallus]
776588	3347	64	29	-1.1445	0.000243139	Down	0.000231508	LOC776588	NA	NA	NA	K06553//pre-B lymphocyte gene;K01640//hydroxymethylglutaryl-CoA lyase [EC:4.1.3.4]	gi|971380463|ref|XP_015137126.1|//PREDICTED: TCR gamma alternate reading frame protein [Gallus gallus]
423602	2059	13	0	-4.70292	0.000244354	Down	0.000232779	FAM13C	NA	NA	NA	NA	gi|513190246|ref|XP_004941993.1|//PREDICTED: protein FAM13C isoform X1 [Gallus gallus];gi|971401090|ref|XP_015143510.1|//PREDICTED: protein FAM13C isoform X2 [Gallus gallus];gi|971401096|ref|XP_015143513.1|//PREDICTED: protein FAM13C isoform X6 [Gallus gallus];gi|513190265|ref|XP_004941998.1|//PREDICTED: protein FAM13C isoform X7 [Gallus gallus];gi|513190258|ref|XP_004941997.1|//PREDICTED: protei…
429205	1185	13	0	-4.70292	0.000244354	Down	0.000232779	RHBDL1	NA	NA	NA	K02857//rhomboid-related protein 1/2/3 [EC:3.4.21.105]	gi|971420109|ref|XP_015150159.1|//PREDICTED: rhomboid-related protein 1 isoform X1 [Gallus gallus];gi|523498311|ref|NP_001265654.1|//rhomboid-related protein 1 [Gallus gallus]
101751870	2673	45.64	17.08	-1.42047	0.000245842	Down	0.000234368	LOC101751870	NA	NA	NA	NA	gi|971380859|ref|XP_004939666.2|//PREDICTED: BCL-6 corepressor-like [Gallus gallus]
107056545	1598	77.26	38.21	-1.01825	0.000245842	Down	0.000234387	LOC107056545	GO:0070062//extracellular exosome;GO:0005615//extracellular space;GO:0005578//proteinaceous extracellular matrix	GO:0008083//growth factor activity;GO:0008201//heparin binding;GO:0048495//Roundabout binding	GO:0048846//axon extension involved in axon guidance;GO:0035385//Roundabout signaling pathway;GO:0050770//regulation of axonogenesis	K08126//osteoglycin (osteoinductive factor, mimecan)	gi|971443305|ref|XP_015157064.1|//PREDICTED: mimecan-like, partial [Gallus gallus]
422801	2386	0	13	4.69796	0.000247741	Up	0.00023635	CCKAR	GO:0016021//integral component of membrane	GO:0004951//cholecystokinin receptor activity	GO:0001764//neuron migration;GO:0030900//forebrain development;GO:0007586//digestion;GO:0007631//feeding behavior;GO:0046883//regulation of hormone secretion;GO:0038188//cholecystokinin signaling pathway;GO:0007409//axonogenesis	K04194//cholecystokinin A receptor	gi|125630634|ref|NP_001074970.1|//cholecystokinin receptor type A [Gallus gallus]
395714	927	24	5	-2.26552	0.000249101	Down	0.000237726	BARX2	GO:0005634//nucleus;GO:0005667//transcription factor complex	GO:0001228//transcriptional activator activity, RNA polymerase II transcription regulatory region sequence-specific binding;GO:0000977//RNA polymerase II regulatory region sequence-specific DNA binding;GO:0003682//chromatin binding	GO:0000122//negative regulation of transcription from RNA polymerase II promoter;GO:0007399//nervous system development;GO:0014902//myotube differentiation;GO:0045944//positive regulation of transcription from RNA polymerase II promoter;GO:0001502//cartilage condensation	K09361//BarH-like homeobox	gi|45382461|ref|NP_990227.1|//homeobox protein BarH-like 2 [Gallus gallus]
107055200	2311	23.59	4.84	-2.28758	0.000258579	Down	0.000247291	LOC107055200	NA	NA	NA	NA	gi|971375132|ref|XP_015154567.1|//PREDICTED: uncharacterized protein LOC107055200 [Gallus gallus]
427637	4987	7	28	1.99752	0.000260244	Up	0.000249045	GLRA1	GO:0005887//integral component of plasma membrane;GO:0030054//cell junction;GO:0045211//postsynaptic membrane	GO:0022824//transmitter-gated ion channel activity;GO:0016594//glycine binding;GO:0016934//extracellular-glycine-gated chloride channel activity	GO:0099565//chemical synaptic transmission, postsynaptic;GO:1902476//chloride transmembrane transport	K05193//glycine receptor alpha-1	gi|677276220|gb|KFP67538.1|//Glycine receptor subunit alpha-1 [Cariama cristata]
107050364	651	12.83	0	-4.68393	0.000269788	Down	0.000258596	LOC107050364	NA	NA	NA	K09414//heat shock transcription factor 1	gi|971449790|ref|XP_015129625.1|//PREDICTED: heat shock factor protein 1-like, partial [Gallus gallus]
100859564	1534	12.79	0	-4.67943	0.000276108	Down	0.000265082	LOC100859564	NA	NA	NA	NA	gi|971448891|ref|XP_003643521.3|//PREDICTED: LOW QUALITY PROTEIN: uncharacterized protein LOC100859564 [Gallus gallus]
107050037	889	11.11	35.4	1.66941	0.000279698	Up	0.000268658	LOC107050037	NA	NA	NA	K06264//platelet glycoprotein VI	gi|971449040|ref|XP_015129322.1|//PREDICTED: platelet glycoprotein VI-like [Gallus gallus]
107057003	1324	36.49	74.59	1.029	0.000280687	Up	0.000269651	LOC107057003	NA	NA	NA	NA	gi|971444195|ref|XP_015157458.1|//PREDICTED: uncharacterized protein LOC107057003 [Gallus gallus]
421297	7696	32.06	9.31	-1.7864	0.000284198	Down	0.000273376	ALK	NA	NA	NA	K05119//anaplastic lymphoma kinase [EC:2.7.10.1]	gi|971386155|ref|XP_015133623.1|//PREDICTED: ALK tyrosine kinase receptor [Gallus gallus]
423719	1700	56	24	-1.22487	0.000288729	Down	0.000278003	LOC423719	NA	NA	NA	K12382//saposin	gi|971401847|ref|XP_015143747.1|//PREDICTED: prosaposin-like [Gallus gallus]
107055445	4516	37.8	12.61	-1.5863	0.000290935	Down	0.000280307	LOC107055445	NA	NA	NA	K09228//KRAB domain-containing zinc finger protein;K00025//malate dehydrogenase [EC:1.1.1.37];K04612//calcium-sensing receptor;K01495//GTP cyclohydrolase I [EC:3.5.4.16]	gi|971437364|ref|XP_015155939.1|//PREDICTED: endogenous retrovirus group K member 25 Pol protein-like [Gallus gallus]
107056760	527	20.32	3.48	-2.54822	0.000302784	Down	0.000292567	LOC107056760	NA	NA	NA	K03257//translation initiation factor 4A	gi|971443717|ref|XP_015157251.1|//PREDICTED: eukaryotic initiation factor 4A-II-like [Gallus gallus]
418306	3754	74.68	36.99	-1.01607	0.000315234	Down	0.000305721	KEL	GO:0016020//membrane;GO:0005623//cell;GO:0016021//integral component of membrane	GO:0004222//metalloendopeptidase activity	GO:0042552//myelination;GO:0010961//cellular magnesium ion homeostasis;GO:0006508//proteolysis;GO:0008361//regulation of cell size;GO:1901380//negative regulation of potassium ion transmembrane transport;GO:0031133//regulation of axon diameter;GO:0006874//cellular calcium ion homeostasis;GO:0048741//skeletal muscle fiber development	K06577//Kell blood group glycoprotein [EC:3.4.24.-]	gi|971373937|ref|XP_015149586.1|//PREDICTED: kell blood group glycoprotein isoform X2 [Gallus gallus];gi|971373935|ref|XP_015149585.1|//PREDICTED: kell blood group glycoprotein isoform X1 [Gallus gallus];gi|971373943|ref|XP_015149602.1|//PREDICTED: kell blood group glycoprotein isoform X5 [Gallus gallus];gi|971373939|ref|XP_015149587.1|//PREDICTED: kell blood group glycoprotein isoform X3 [Gallus…
107049163	1960	32.42	9.65	-1.75076	0.00031703	Down	0.000307511	LOC107049163	NA	NA	NA	K06458//T-cell surface glycoprotein CD8 alpha chain	gi|971395977|ref|XP_015141439.1|//PREDICTED: T-cell surface glycoprotein CD8 alpha chain-like isoform X5 [Gallus gallus];gi|971395969|ref|XP_015141434.1|//PREDICTED: T-cell surface glycoprotein CD8 alpha chain-like isoform X1 [Gallus gallus];gi|971395971|ref|XP_015141436.1|//PREDICTED: T-cell surface glycoprotein CD8 alpha chain-like isoform X2 [Gallus gallus]
101751153	1053	1	14	3.80487	0.000318717	Up	0.000309395	LOC101751153	NA	NA	NA	K12034//tripartite motif-containing protein 69 [EC:2.3.2.27];K19219//jumonji domain-containing protein 7	gi|971440796|ref|XP_015155972.1|//PREDICTED: E3 ubiquitin-protein ligase TRIM39-like [Gallus gallus]
107056006	2683	0	12.56	4.64828	0.000319481	Up	0.000310284	LOC107056006	NA	NA	NA	K09228//KRAB domain-containing zinc finger protein	gi|971442104|ref|XP_015156556.1|//PREDICTED: uncharacterized protein LOC107056006 [Gallus gallus]
107055989	1182	0	12.55	4.64713	0.000321314	Up	0.000312214	LOC107055989	GO:0016021//integral component of membrane	NA	NA	K10380//ankyrin;K06694//26S proteasome non-ATPase regulatory subunit 10	gi|449284084|gb|EMC90665.1|//Ankyrin repeat domain-containing protein 46 [Columba livia]
101749905	765	0	12.5	4.64137	0.000330745	Up	0.000322044	LOC101749905	NA	NA	NA	NA	gi|513223791|ref|XP_003642736.2|//PREDICTED: lysM and putative peptidoglycan-binding domain-containing protein 1 [Gallus gallus]
424063	5139	10	33	1.71998	0.000335212	Up	0.000326826	SATB2	NA	NA	NA	K19774//homeobox domain-containing protein;K20684//Rho guanine nucleotide exchange factor 5	gi|971404698|ref|XP_015144896.1|//PREDICTED: DNA-binding protein SATB2 isoform X1 [Gallus gallus];gi|312283698|ref|NP_001186039.1|//DNA-binding protein SATB2 [Gallus gallus]
415768	1828	19	3	-2.66545	0.000339344	Down	0.000331152	SLC7A9	GO:0005887//integral component of plasma membrane;GO:0016324//apical plasma membrane;GO:0031526//brush border membrane	GO:0015175//neutral amino acid transmembrane transporter activity;GO:0015184//L-cystine transmembrane transporter activity;GO:0015297//antiporter activity	GO:0003333//amino acid transmembrane transport;GO:0015804//neutral amino acid transport;GO:0015811//L-cystine transport	K13868//solute carrier family 7 (L-type amino acid transporter), member 9	gi|312284099|ref|NP_001186062.1|//B(0,+)-type amino acid transporter 1 [Gallus gallus]
100858869	1984	17.21	2.26	-2.93133	0.000341405	Down	0.000333269	LOC100858869	NA	NA	NA	NA	gi|971381823|ref|XP_004939226.2|//PREDICTED: uncharacterized protein LOC100858869 [Gallus gallus]
107056855	444	0	12.41	4.63095	0.000348519	Up	0.000340538	LOC107056855	GO:0072546//ER membrane protein complex;GO:0005739//mitochondrion	NA	NA	K06697//proteasome activator subunit 2 (PA28 beta)	gi|971443877|ref|XP_015157315.1|//PREDICTED: ER membrane protein complex subunit 8-like [Gallus gallus]
107057271	1581	12.34	0	-4.62775	0.000358027	Down	0.000350494	LOC107057271	NA	NA	NA	K14165//atypical dual specificity phosphatase [EC:3.1.3.16 3.1.3.48]	gi|971444937|ref|XP_015157786.1|//PREDICTED: uncharacterized protein LOC107057271 [Gallus gallus]
101751174	1213	0	12.32	4.62045	0.000367328	Up	0.000360111	LOC101751174	NA	NA	NA	K12479//vacuolar protein sorting-associated protein 45	gi|971445517|ref|XP_015158050.1|//PREDICTED: vacuolar protein sorting-associated protein 45-like, partial [Gallus gallus]
101750035	5692	59.9	27.1	-1.14674	0.000367424	Down	0.000360262	LOC101750035	NA	NA	NA	K13172//serine/arginine repetitive matrix protein 2;K19998//sec1 family domain-containing protein 1	gi|971369935|ref|XP_015140448.1|//PREDICTED: PHD finger protein 7-like [Gallus gallus]
396302	1736	39.04	13.71	-1.51221	0.000370983	Down	0.000363869	GNOT1	GO:0005634//nucleus	GO:0043565//sequence-specific DNA binding	GO:0006355//regulation of transcription, DNA-templated	K10799//tankyrase [EC:2.4.2.30];K09317//homeobox protein EMX	gi|46048674|ref|NP_990685.1|//Gnot1 homeodomain protein [Gallus gallus]
107054173	1775	29	8	-1.86046	0.000379241	Down	0.000372554	LOC107054173	NA	NA	NA	NA	gi|971412743|ref|XP_015147361.1|//PREDICTED: uncharacterized protein LOC107054173 isoform X2 [Gallus gallus];gi|971412741|ref|XP_015147360.1|//PREDICTED: uncharacterized protein LOC107054173 isoform X1 [Gallus gallus]
421709	9713	18	46	1.35116	0.000387833	Up	0.000381714	LAMA2	NA	NA	NA	K05637//laminin, alpha 1/2	gi|971387840|ref|XP_015139613.1|//PREDICTED: laminin subunit alpha-2 isoform X1 [Gallus gallus];gi|971387842|ref|XP_015139614.1|//PREDICTED: laminin subunit alpha-2 isoform X2 [Gallus gallus];gi|971387844|ref|XP_015139615.1|//PREDICTED: laminin subunit alpha-2 isoform X3 [Gallus gallus];gi|971387846|ref|XP_015139616.1|//PREDICTED: laminin subunit alpha-2 isoform X4 [Gallus gallus]
771155	1673	7.14	27.37	1.93612	0.000393746	Up	0.000388144	ZAR1L	GO:0005737//cytoplasm	NA	NA	K18762//zygote arrest protein 1	gi|284009818|ref|NP_001165014.1|//ZAR1-like protein [Gallus gallus]
419952	1366	4	21	2.38984	0.000396465	Up	0.000391008	CYB561	GO:0016021//integral component of membrane	GO:0022865//transmembrane electron transfer carrier;GO:0000293//ferric-chelate reductase activity	GO:0022900//electron transport chain;GO:0055085//transmembrane transport	K08360//cytochrome b-561 [EC:1.16.5.1]	gi|363743358|ref|XP_003642826.1|//PREDICTED: cytochrome b561 [Gallus gallus]
423270	7400	60.42	27.62	-1.13179	0.00039719	Down	0.000391846	PLEKHH1	NA	NA	NA	K12559//myosin X;K10359//myosin VII;K10417//dynein light intermediate chain 2, cytosolic	gi|513187843|ref|XP_004941770.1|//PREDICTED: pleckstrin homology domain-containing family H member 1 isoform X1 [Gallus gallus];gi|971399592|ref|XP_015143085.1|//PREDICTED: pleckstrin homology domain-containing family H member 1 isoform X2 [Gallus gallus];gi|971399594|ref|XP_015143086.1|//PREDICTED: pleckstrin homology domain-containing family H member 1 isoform X3 [Gallus gallus]
107049941	1555	12.15	0	-4.60537	0.000399693	Down	0.000394501	LOC107049941	NA	NA	NA	K14377//osteoclast-associated immunoglobulin-like receptor;K06264//platelet glycoprotein VI	gi|971448783|ref|XP_015129223.1|//PREDICTED: platelet glycoprotein VI-like [Gallus gallus]
107056355	1207	21	4.04	-2.38044	0.000403633	Down	0.000398703	LOC107056355	GO:0005615//extracellular space	GO:0008083//growth factor activity;GO:0045236//CXCR chemokine receptor binding;GO:0008009//chemokine activity	GO:0007186//G-protein coupled receptor signaling pathway;GO:0048247//lymphocyte chemotaxis;GO:0001525//angiogenesis;GO:0090023//positive regulation of neutrophil chemotaxis;GO:0042060//wound healing;GO:0070098//chemokine-mediated signaling pathway;GO:0032496//response to lipopolysaccharide;GO:0010628//positive regulation of gene expression;GO:0036446//myofibroblast differentiation;GO:0048147//neg…	K10030//interleukin 8	gi|971442869|ref|XP_015156874.1|//PREDICTED: LOW QUALITY PROTEIN: interleukin-8-like [Gallus gallus]
418413	2927	71	35	-1.02295	0.000405052	Down	0.00040023	HJURP	NA	NA	NA	NA	gi|971374429|ref|XP_015151733.1|//PREDICTED: Holliday junction recognition protein isoform X1 [Gallus gallus];gi|759918095|ref|NP_001006255.2|//Holliday junction recognition protein [Gallus gallus]
107049575	519	15.06	40.99	1.44207	0.000430154	Up	0.000426565	LOC107049575	NA	NA	NA	K06264//platelet glycoprotein VI;K06512//leukocyte immunoglobulin-like receptor	gi|971447681|ref|XP_015128790.1|//PREDICTED: LOW QUALITY PROTEIN: natural cytotoxicity triggering receptor 1-like, partial [Gallus gallus]
770282	384	5.51	23.97	2.11862	0.000434482	Up	0.000431194	LOC770282	NA	NA	NA	K04257//olfactory receptor	gi|971446015|ref|XP_001233617.3|//PREDICTED: olfactory receptor 14I1-like, partial [Gallus gallus]
419263	705	0	12	4.58248	0.000442097	Up	0.000439436	STMN3	GO:0005737//cytoplasm;GO:0043005//neuron projection	GO:0015631//tubulin binding;GO:0019904//protein domain specific binding	GO:0043087//regulation of GTPase activity;GO:0031110//regulation of microtubule polymerization or depolymerization;GO:0035021//negative regulation of Rac protein signal transduction;GO:0031175//neuron projection development;GO:0007019//microtubule depolymerization;GO:0031122//cytoplasmic microtubule organization	K04381//stathmin	gi|52138681|ref|NP_001004393.1|//stathmin-3 [Gallus gallus]
425030	6431	34	11	-1.63051	0.000443328	Down	0.000440728	PLCH1	GO:0016020//membrane;GO:0043231//intracellular membrane-bounded organelle;GO:0005829//cytosol	GO:0050429//calcium-dependent phospholipase C activity;GO:0004435//phosphatidylinositol phospholipase C activity;GO:0005509//calcium ion binding;GO:0004871//signal transducer activity	GO:0016042//lipid catabolic process;GO:0048015//phosphatidylinositol-mediated signaling	K19006//phosphatidylinositol phospholipase C, eta [EC:3.1.4.11]	gi|971411727|ref|XP_015147307.1|//PREDICTED: 1-phosphatidylinositol 4,5-bisphosphate phosphodiesterase eta-1 isoform X5 [Gallus gallus];gi|971411723|ref|XP_015147305.1|//PREDICTED: 1-phosphatidylinositol 4,5-bisphosphate phosphodiesterase eta-1 isoform X3 [Gallus gallus];gi|971411725|ref|XP_015147306.1|//PREDICTED: 1-phosphatidylinositol 4,5-bisphosphate phosphodiesterase eta-1 isoform X4 [Gallus…
426291	1829	39	14	-1.48053	0.000453842	Down	0.000451954	CCDC121	NA	NA	NA	K19603//mitogen-activated protein kinase 15 [EC:2.7.11.24]	gi|971385394|ref|XP_423953.3|//PREDICTED: coiled-coil domain-containing protein 166 [Gallus gallus]
769455	852	11.93	0	-4.579	0.000454344	Down	0.000452524	TCLEC2B	NA	NA	NA	K06502//CD69 antigen;K10072//C-type lectin domain family 2 member D	gi|971444591|ref|XP_001232736.4|//PREDICTED: C-type lectin domain family 2 member B [Gallus gallus]
427891	533	10.19	32.52	1.67169	0.000473787	Up	0.000472623	HIST1H2A4L2	GO:0000790//nuclear chromatin;GO:0000786//nucleosome	GO:0003677//DNA binding;GO:0046982//protein heterodimerization activity	GO:0006342//chromatin silencing	K11251//histone H2A	gi|118405202|ref|NP_001072943.1|//histone H2A-IV [Gallus gallus]
420257	1531	2	16	2.99752	0.000476259	Up	0.00047531	ODF1	GO:0005634//nucleus	NA	NA	K04455//heat shock protein beta-1;K09542//crystallin, alpha B	gi|50731804|ref|XP_418368.1|//PREDICTED: uncharacterized protein ODF1 [Gallus gallus]
107053955	2366	23	53	1.20188	0.000499092	Up	0.00050003	LOC107053955	NA	NA	NA	NA	gi|971407870|ref|XP_015146125.1|//PREDICTED: uncharacterized protein LOC107053955 [Gallus gallus]
101752065	2485	3.98	20.43	2.35737	0.00051847	Up	0.000521292	LOC101752065	NA	NA	NA	K10104//ficolin;K05466//angiopoietin 2;K05465//angiopoietin 1	gi|971390956|ref|XP_015140681.1|//PREDICTED: angiopoietin-related protein 7-like [Gallus gallus]
417685	2687	45.19	18.19	-1.31534	0.00055157	Down	0.000556505	FAM64A	GO:0005730//nucleolus;GO:0005737//cytoplasm	NA	NA	NA	gi|513216883|ref|XP_415930.3|//PREDICTED: uncharacterized protein FAM64A [Gallus gallus]
100857700	1421	11.79	34.9	1.56318	0.000554013	Up	0.000559172	LOC100857700	NA	NA	NA	K06264//platelet glycoprotein VI;K06512//leukocyte immunoglobulin-like receptor	gi|971449386|ref|XP_015129456.1|//PREDICTED: immunoglobulin superfamily member 1-like [Gallus gallus]
423756	2121	18	45	1.31945	0.000555253	Up	0.00056051	PITX3	GO:0005634//nucleus	GO:0043565//sequence-specific DNA binding;GO:0003700//transcription factor activity, sequence-specific DNA binding	GO:0006355//regulation of transcription, DNA-templated;GO:0007275//multicellular organism development	K09357//paired-like homeodomain transcription factor 3	gi|675311162|gb|KFM06424.1|//Pituitary homeobox 3 [Aptenodytes forsteri]
418652	1627	1	13	3.69796	0.000571805	Up	0.000578319	GPR143	NA	NA	NA	K08470//Ocular albinism type 1 protein	gi|479278001|ref|NP_001264668.1|//G-protein coupled receptor 143 [Gallus gallus]
107050024	1047	0	11.56	4.52859	0.000571805	Up	0.000578371	LOC107050024	NA	NA	NA	NA	gi|971449016|ref|XP_015129314.1|//PREDICTED: outer dense fiber protein 3-like [Gallus gallus]
107049401	615	3.05	18.08	2.56503	0.000604088	Up	0.000612708	LOC107049401	NA	NA	NA	K04257//olfactory receptor	gi|971446780|ref|XP_015128386.1|//PREDICTED: putative olfactory receptor 14L1 [Gallus gallus]
771464	2032	8	28	1.80487	0.000611619	Up	0.000620915	ADTRP	NA	NA	NA	NA	gi|513170532|ref|XP_004939711.1|//PREDICTED: androgen-dependent TFPI-regulating protein isoform X2 [Gallus gallus];gi|118086404|ref|XP_001234747.1|//PREDICTED: androgen-dependent TFPI-regulating protein isoform X1 [Gallus gallus]
422404	2912	20	4	-2.32441	0.000645259	Down	0.000656366	RBM46	NA	GO:0000166//nucleotide binding;GO:0003676//nucleic acid binding	NA	K13161//heterogeneous nuclear ribonucleoprotein R;K13160//heterogeneous nuclear ribonucleoprotein Q;K11972//E3 ubiquitin-protein ligase RNF19A [EC:2.3.2.27]	gi|363733071|ref|XP_420372.3|//PREDICTED: probable RNA-binding protein 46 [Gallus gallus]
429367	1476	35.9	12.67	-1.50505	0.0006464	Down	0.000657626	P2RX6	NA	NA	NA	K05221//P2X purinoceptor 6	gi|971420959|ref|XP_015130856.1|//PREDICTED: P2X purinoceptor 6 isoform X2 [Gallus gallus];gi|971420955|ref|XP_015130854.1|//PREDICTED: P2X purinoceptor 6 isoform X1 [Gallus gallus]
768517	3032	17	43	1.33632	0.00064869	Up	0.000660057	MTL5	NA	NA	NA	NA	gi|971397904|ref|XP_015142317.1|//PREDICTED: tesmin [Gallus gallus]
430280	1005	29	61	1.07027	0.000656858	Up	0.000668876	HSPB7	NA	NA	NA	K09546//heat shock protein beta-7	gi|118101135|ref|XP_427836.2|//PREDICTED: heat shock protein beta-7 [Gallus gallus]
100858579	2975	20.3	48.07	1.24118	0.000660905	Up	0.000673714	LOC100858579	NA	NA	NA	K01319//cathepsin G [EC:3.4.21.20]	gi|971435699|ref|XP_015155221.1|//PREDICTED: granzyme G-like [Gallus gallus]
107055949	330	22.01	5.01	-2.13776	0.000671682	Down	0.000685428	LOC107055949	NA	NA	NA	K01593//aromatic-L-amino-acid decarboxylase [EC:4.1.1.28]	gi|971442006|ref|XP_015156513.1|//PREDICTED: aromatic-L-amino-acid decarboxylase-like [Gallus gallus]
426009	2598	19	46	1.27315	0.000677327	Up	0.000691608	NXNL1	NA	NA	NA	K17609//nucleoredoxin [EC:1.8.1.8]	gi|513239879|ref|XP_004950875.1|//PREDICTED: nucleoredoxin-like protein 1 isoform X2 [Gallus gallus];gi|50794394|ref|XP_423688.1|//PREDICTED: nucleoredoxin-like protein 1 isoform X1 [Gallus gallus]
427644	4534	6	24	1.99752	0.000680549	Up	0.000695108	KCTD16	GO:0042734//presynaptic membrane;GO:0043235//receptor complex;GO:0045211//postsynaptic membrane	NA	GO:0008277//regulation of G-protein coupled receptor protein signaling pathway;GO:0051260//protein homooligomerization	K15074//BTB/POZ domain-containing adapter for CUL3-mediated RhoA degradation protein;K03849//alpha-1,3-glucosyltransferase [EC:2.4.1.265];K00849//galactokinase [EC:2.7.1.6]	gi|118097646|ref|XP_425217.2|//PREDICTED: BTB/POZ domain-containing protein KCTD16 [Gallus gallus]
429151	1545	5	22	2.13502	0.00068616	Up	0.000701689	CHRNG	GO:0005892//acetylcholine-gated channel complex;GO:0030054//cell junction;GO:0045211//postsynaptic membrane	GO:0042166//acetylcholine binding;GO:0015464//acetylcholine receptor activity	GO:0007271//synaptic transmission, cholinergic;GO:0035094//response to nicotine;GO:0098655//cation transmembrane transport;GO:0099565//chemical synaptic transmission, postsynaptic;GO:0007274//neuromuscular synaptic transmission	K04818//nicotinic acetylcholine receptor gamma	gi|71896049|ref|NP_001026739.1|//acetylcholine receptor subunit gamma precursor [Gallus gallus]
771009	5236	5	22	2.13502	0.00068616	Up	0.000701689	CLCA2	NA	NA	NA	K05028//calcium-activated chloride channel regulator 2	gi|513198614|ref|XP_001234330.2|//PREDICTED: calcium-activated chloride channel regulator 2 isoform X2 [Gallus gallus];gi|971408371|ref|XP_015146326.1|//PREDICTED: calcium-activated chloride channel regulator 2 isoform X1 [Gallus gallus];gi|971408374|ref|XP_015146327.1|//PREDICTED: calcium-activated chloride channel regulator 2 isoform X3 [Gallus gallus]
107057610	2181	11.19	0	-4.48662	0.000702912	Down	0.000719474	LOC107057610	NA	NA	NA	K06097//tight junction protein 3	gi|971445769|ref|XP_015158164.1|//PREDICTED: tight junction protein ZO-3-like, partial [Gallus gallus]
395953	2021	62	30	-1.04979	0.000710174	Down	0.000727457	IGF2BP1	GO:0010494//cytoplasmic stress granule;GO:0005634//nucleus;GO:0030426//growth cone;GO:0070937//CRD-mediated mRNA stability complex;GO:0030027//lamellipodium;GO:0030175//filopodium;GO:0048471//perinuclear region of cytoplasm	GO:0048027//mRNA 5'-UTR binding;GO:0000166//nucleotide binding;GO:0045182//translation regulator activity;GO:0003730//mRNA 3'-UTR binding	GO:0022013//pallium cell proliferation in forebrain;GO:0070934//CRD-mediated mRNA stabilization;GO:0010610//regulation of mRNA stability involved in response to stress;GO:0017148//negative regulation of translation;GO:0010976//positive regulation of neuron projection development;GO:0051028//mRNA transport;GO:0097150//neuronal stem cell population maintenance	K17391//insulin-like growth factor 2 mRNA-binding protein 1	gi|45384194|ref|NP_990402.1|//insulin-like growth factor 2 mRNA-binding protein 1 [Gallus gallus]
107057458	914	2.13	15.6	2.87014	0.000713571	Up	0.000731599	LOC107057458	NA	NA	NA	NA	gi|971445469|ref|XP_015158030.1|//PREDICTED: uncharacterized protein LOC107057458 [Gallus gallus]
768380	6005	25.83	7.05	-1.87583	0.000713587	Down	0.000731727	KIF20B	NA	NA	NA	K10402//kinesin family member 20	gi|971402519|ref|XP_015144016.1|//PREDICTED: kinesin-like protein KIF20B [Gallus gallus]
421765	1497	32	65	1.01989	0.000717519	Up	0.000735981	CEP57L1	NA	GO:0043015//gamma-tubulin binding;GO:0042802//identical protein binding;GO:0008017//microtubule binding	GO:0034453//microtubule anchoring	K16762//centrosomal protein CEP57	gi|513177733|ref|XP_004940381.1|//PREDICTED: centrosomal protein CEP57L1 isoform X1 [Gallus gallus];gi|971389178|ref|XP_015140043.1|//PREDICTED: centrosomal protein CEP57L1 isoform X2 [Gallus gallus];gi|971389180|ref|XP_015140044.1|//PREDICTED: centrosomal protein CEP57L1 isoform X3 [Gallus gallus]
100858083	388	57.19	26.76	-1.09817	0.000740698	Down	0.000761248	LOC100858083	NA	NA	NA	K14377//osteoclast-associated immunoglobulin-like receptor;K06264//platelet glycoprotein VI;K06512//leukocyte immunoglobulin-like receptor	gi|971449590|ref|XP_015129543.1|//PREDICTED: leukocyte immunoglobulin-like receptor subfamily A member 6 [Gallus gallus]
101751333	4157	16.67	2.64	-2.66113	0.000759251	Down	0.000781138	LOC101751333	NA	NA	NA	K12172//E3 SUMO-protein ligase RanBP2	gi|971441166|ref|XP_015156152.1|//PREDICTED: E3 SUMO-protein ligase RanBP2-like [Gallus gallus]
422669	3642	44	18	-1.29199	0.000759357	Down	0.000781364	ADAD1	GO:0005634//nucleus	GO:0003723//RNA binding;GO:0004000//adenosine deaminase activity	GO:0006396//RNA processing;GO:0007286//spermatid development	K12968//double-stranded RNA-specific adenosine deaminase [EC:3.5.4.37]	gi|363733383|ref|XP_420624.3|//PREDICTED: adenosine deaminase domain-containing protein 1 [Gallus gallus]
424504	11276	56	26	-1.1094	0.000760344	Down	0.000782734	KIAA1107	NA	NA	NA	K10480//BTB/POZ domain-containing protein 8	gi|971407978|ref|XP_015146171.1|//PREDICTED: uncharacterized protein KIAA1107 homolog isoform X1 [Gallus gallus];gi|971407980|ref|XP_015146172.1|//PREDICTED: uncharacterized protein KIAA1107 homolog isoform X2 [Gallus gallus]
396158	4723	66	33	-1.00248	0.000766112	Down	0.000789027	MYBL1	GO:0005634//nucleus	GO:0000978//RNA polymerase II core promoter proximal region sequence-specific DNA binding;GO:0001077//transcriptional activator activity, RNA polymerase II core promoter proximal region sequence-specific binding	GO:0045944//positive regulation of transcription from RNA polymerase II promoter	K09421//myb-related protein	gi|45382545|ref|NP_990563.1|//myb-related protein A [Gallus gallus];gi|971384164|ref|XP_015138222.1|//PREDICTED: myb-related protein A isoform X1 [Gallus gallus];gi|971384166|ref|XP_015138223.1|//PREDICTED: myb-related protein A isoform X2 [Gallus gallus]
107056095	2493	11.01	0	-4.46322	0.000781089	Down	0.000805783	LOC107056095	GO:0010008//endosome membrane;GO:0045335//phagocytic vesicle;GO:0070062//extracellular exosome;GO:0005776//autophagosome;GO:0005886//plasma membrane	GO:0005525//GTP binding;GO:0003924//GTPase activity	GO:0007264//small GTPase mediated signal transduction;GO:0042992//negative regulation of transcription factor import into nucleus;GO:0097094//craniofacial suture morphogenesis;GO:0000045//autophagosome assembly;GO:0006968//cellular defense response	K06234//Ras-related protein Rab-23	gi|971442274|ref|XP_015156627.1|//PREDICTED: ras-related protein Rab-23-like [Gallus gallus]
107049680	432	11	0	-4.46191	0.000785565	Down	0.000810876	LOC107049680	NA	NA	NA	K02147//V-type H+-transporting ATPase subunit B	gi|971448021|ref|XP_015128919.1|//PREDICTED: V-type proton ATPase subunit B, kidney isoform-like, partial [Gallus gallus]
416236	807	11	0	-4.46191	0.000785565	Down	0.000810876	SPINK7	GO:0043234//protein complex;GO:0005576//extracellular region	GO:0004867//serine-type endopeptidase inhibitor activity;GO:0019863//IgE binding;GO:0019864//IgG binding	GO:0010951//negative regulation of endopeptidase activity	K06254//agrin	gi|162952006|ref|NP_001106132.1|//ovomucoid isoform 2 precursor [Gallus gallus] ;gi|819231687|ref|NP_001295423.1|//ovomucoid isoform 1 precursor [Gallus gallus]
107054697	885	31.41	10.32	-1.60826	0.000797215	Down	0.000823778	LOC107054697	NA	NA	NA	K10072//C-type lectin domain family 2 member D	gi|971422353|ref|XP_015150517.1|//PREDICTED: C-type lectin domain family 2 member F-like isoform X4 [Gallus gallus];gi|971422349|ref|XP_015150515.1|//PREDICTED: C-type lectin domain family 2 member D-like isoform X2 [Gallus gallus];gi|971422355|ref|XP_015150518.1|//PREDICTED: C-type lectin domain family 2 member D-like isoform X5 [Gallus gallus];gi|971422347|ref|XP_015150513.1|//PREDICTED: C-type…
107056259	561	10.94	0	-4.45402	0.000813751	Down	0.000842125	LOC107056259	NA	NA	NA	K04257//olfactory receptor	gi|971442585|ref|XP_015156752.1|//PREDICTED: olfactory receptor 14J1-like, partial [Gallus gallus]
768333	524	2.73	16.77	2.61643	0.000821669	Up	0.0008507	HIST1H3A	GO:0005634//nucleus;GO:0000786//nucleosome	GO:0003677//DNA binding;GO:0046982//protein heterodimerization activity	NA	K11253//histone H3	gi|170053486|ref|XP_001862696.1|//Histone H3c [Culex quinquefasciatus]
419640	17016	56	26.18	-1.09944	0.00082542	Down	0.000854712	CSMD2	NA	NA	NA	K17495//CUB and sushi domain-containing protein	gi|971430998|ref|XP_015153311.1|//PREDICTED: CUB and sushi domain-containing protein 2 [Gallus gallus]
395317	6704	24.08	53	1.13568	0.000846751	Up	0.00087798	CNTN5	GO:0005737//cytoplasm;GO:0005886//plasma membrane;GO:0031225//anchored component of membrane	NA	GO:0007155//cell adhesion;GO:0007605//sensory perception of sound	K06763//contactin 5	gi|971378455|ref|XP_015135356.1|//PREDICTED: contactin-5 isoform X1 [Gallus gallus];gi|45382937|ref|NP_989943.1|//contactin-5 precursor [Gallus gallus]
107049731	1485	44	18.23	-1.27367	0.000860268	Down	0.000893062	LOC107049731	NA	NA	NA	K09228//KRAB domain-containing zinc finger protein	gi|971448275|ref|XP_015129030.1|//PREDICTED: zinc finger and SCAN domain-containing protein 22-like [Gallus gallus]
107056256	939	0	10.86	4.43847	0.000864096	Up	0.00089757	LOC107056256	NA	NA	NA	K04257//olfactory receptor	gi|971442567|ref|XP_015156742.1|//PREDICTED: olfactory receptor 14A16-like, partial [Gallus gallus]
107051510	1485	10.81	0	-4.43678	0.000878956	Down	0.000914095	LOC107051510	NA	NA	NA	NA	gi|971377265|ref|XP_015130578.1|//PREDICTED: uncharacterized protein LOC107051510 [Gallus gallus]
107052555	1685	22.05	49.84	1.17404	0.000886774	Up	0.000922501	LOC107052555	GO:0005634//nucleus;GO:0005737//cytoplasm	GO:0003700//transcription factor activity, sequence-specific DNA binding	GO:0032494//response to peptidoglycan;GO:0043065//positive regulation of apoptotic process;GO:0032495//response to muramyl dipeptide;GO:0045944//positive regulation of transcription from RNA polymerase II promoter;GO:0051607//defense response to virus;GO:0019221//cytokine-mediated signaling pathway	K09446//interferon regulatory factor 5	gi|971369874|ref|XP_015137364.1|//PREDICTED: interferon regulatory factor 5-like [Gallus gallus]
418370	3781	44.31	18.54	-1.25947	0.000911422	Down	0.000950259	CCDC181	GO:0005654//nucleoplasm	NA	NA	NA	gi|971374522|ref|XP_015152156.1|//PREDICTED: coiled-coil domain-containing protein 181 [Gallus gallus]
417040	1737	27	8	-1.75737	0.000919952	Down	0.000959722	TRIM7.1	GO:0005634//nucleus;GO:0005737//cytoplasm	GO:0008270//zinc ion binding	NA	K12000//tripartite motif-containing protein 7	gi|150247142|ref|NP_001092822.1|//tripartite motif-containing protein 7 [Gallus gallus];gi|971422193|ref|XP_015150441.1|//PREDICTED: tripartite motif-containing protein 7 isoform X5 [Gallus gallus];gi|971422187|ref|XP_015150438.1|//PREDICTED: tripartite motif-containing protein 7 isoform X2 [Gallus gallus];gi|971422189|ref|XP_015150439.1|//PREDICTED: tripartite motif-containing protein 7 isoform …
107055677	998	2.55	16.13	2.6587	0.000926284	Up	0.000966615	LOC107055677	NA	NA	NA	NA	gi|971441521|ref|XP_015156313.1|//PREDICTED: uncharacterized protein LOC107055677 [Gallus gallus]
107057252	4737	12.62	1.18	-3.42133	0.000945355	Down	0.000987249	LOC107057252	NA	NA	NA	K19530//junctophilin	gi|971444894|ref|XP_015157771.1|//PREDICTED: junctophilin-2-like [Gallus gallus]
396421	1318	29	9.18	-1.66197	0.00095742	Down	0.00100059	OPN1LW	GO:0060342//photoreceptor inner segment membrane;GO:0044297//cell body;GO:0005794//Golgi apparatus;GO:0016021//integral component of membrane;GO:0001750//photoreceptor outer segment;GO:0031982//vesicle	GO:0031404//chloride ion binding;GO:0042803//protein homodimerization activity;GO:0004930//G-protein coupled receptor activity;GO:0009881//photoreceptor activity	GO:0007186//G-protein coupled receptor signaling pathway;GO:0016038//absorption of visible light;GO:0007602//phototransduction;GO:0007601//visual perception;GO:0018298//protein-chromophore linkage;GO:0016039//absorption of UV light;GO:0070207//protein homotrimerization	K04251//long/medium wavelength-sensitive opsin	gi|45382135|ref|NP_990771.1|//red-sensitive opsin [Gallus gallus]
430487	5248	37	14	-1.40458	0.000976312	Down	0.00102245	UNC13A	NA	NA	NA	K15293//protein unc-13 A/B/C	gi|971435723|ref|XP_015155233.1|//PREDICTED: protein unc-13 homolog A isoform X3 [Gallus gallus];gi|971435725|ref|XP_015155234.1|//PREDICTED: protein unc-13 homolog A isoform X4 [Gallus gallus];gi|971435729|ref|XP_015155236.1|//PREDICTED: protein unc-13 homolog A isoform X6 [Gallus gallus];gi|971435735|ref|XP_015155239.1|//PREDICTED: protein unc-13 homolog A isoform X9 [Gallus gallus];gi|97143572…
416174	4155	12.18	1.05	-3.53853	0.000990724	Down	0.00103892	GABRP	GO:0016021//integral component of membrane;GO:0030054//cell junction;GO:0005886//plasma membrane;GO:0045202//synapse	GO:0004890//GABA-A receptor activity;GO:0008068//extracellular-glutamate-gated chloride channel activity	GO:0007165//signal transduction;GO:1902476//chloride transmembrane transport	K05189//gamma-aminobutyric acid receptor subunit pi	gi|513206173|ref|XP_004944832.1|//PREDICTED: gamma-aminobutyric acid receptor subunit pi [Gallus gallus]
100857729	575	59.09	28.74	-1.04234	0.000991233	Down	0.00103961	LOC100857729	NA	NA	NA	K07304//peptide-methionine (S)-S-oxide reductase [EC:1.8.4.11]	gi|971445351|ref|XP_015157973.1|//PREDICTED: LOW QUALITY PROTEIN: peptide methionine sulfoxide reductase MsrA 1-like [Gallus gallus]
