# Supplementary material for: Integrative Analyses of mRNA Expression Profile Reveal the Involvement of IGF2BP1 in Chicken Adipogenesis
Source: Int J Mol Sci. 2019 Jun 14;20(12):2923. doi: 10.3390/ijms20122923 (PMC6627201; doi:10.3390/ijms20122923)
Supplement: Supplementary file 1 [file ijms-20-02923-s001.zip › ijms-499619-supplementary/supplementary file 3.txt]

RBP LOC107049550 LOC107054818 LOC101752263 LOC771871 LOC107056385 HIST1H2A4 SRRM4 LOC107054837 CD38 LOC107048997 XIRP1 HAO1 LOC107055521 LOC429249 ELF3 LOC417057 MT3 HTR3A LOC107056758 NDNL2 LOC101749141 FCGBP LOC422643 LOC107049934 HIST1H103 LOC107056369 CYP7A1 LOC107049819 CYP2C21L LOC107049575 IGLL1 LOC107055783 LOC107050390 LOC100858869 LOC107057292 NIPAL4 GJB5 GTSF1 LOC101749238 LOC107049317 SLC51B LOC107057502 LOC107049657 AOC1 LOC101751375 LOC425449 LOC101750179 LOC107056857 SULT1C3 PHGDH LOC107050208 PCK1 LOC107057474 SOST LOC417058 SLCO1A2 LOC107050627 GPRIN2 LOC107051395 LOC107056378 LOC100857299 LOC107056453 LOC107049916 LOC100858385 CLCNKB LOC101749400 ENS-1 CHIR-AB-487 LOC768350 HIST1H46L6 LOC768349 CHAT2 LOC107049152 LOC107054817 LOC101748619 ETNPPL LOC100858456 LOC423119 LOC107052829 LOC771804 LOC107057069 LOC107052661 LOC107051274 LOC107057291 KCNJ4 LOC100857740 LOC107054697 OSGIN1 LOC101752046 LOC107057546 MT4 LOC107049164 LOC107054658 HIST1H2B5 LOC100859304 LOC771176 LOC107056450 LOC107050224 LOC107055958 LOC107050524 DNM2 HNF4A LOC107057026 LOC101750251 NXNL1 LOC100859471 LOC100859374 LOC107054819 LOC107055200 AvBD9 LOC101752042 LOC107057545 SLC7A7 LOC107049120 LOC769704 LOC107057288 LOC107056976 CHADL LOC100859564 LOC107057199 TOPAZ1 ACTA1 LOC107057254 ERNI MMRN1 LOC107050308 LOC100859408 LOC769339 LOC107049071 IL18R1 SERPINA3 LOC107057483 LOC107049077 LOC107056124 GATM LOC107049880 LOC107057466 LOC107057197 LOC107052830 LOC101748511 LOC107049741 CYP4B1 IGF2BP1 OPN2SW SCN3B
